# Supplementary material for: Juxtaposition of Bub1 and Cdc20 on phosphorylated Mad1 during catalytic mitotic checkpoint complex assembly
Source: Nat Commun. 2022 Oct 26;13:6381. doi: 10.1038/s41467-022-34058-2 (PMC9605988; doi:10.1038/s41467-022-34058-2)
Supplement: Supplementary file 4 — Supplementary Data 1 [file 41467_2022_34058_MOESM4_ESM.txt]

REMARK Model of the mitotic checkpoint complex assembly scaffold
REMARK David Barford and Elyse Fischer, MRC-LMB: E.S. Fischer et al. 16th May 2022.
ATOM      1  N   SER A 485      23.019 -47.856 -49.077  0.00  0.00      A    N  
ATOM      2  CA  SER A 485      24.030 -46.831 -48.842  0.00  0.00      A    C  
ATOM      3  C   SER A 485      23.506 -45.444 -49.200  0.00  0.00      A    C  
ATOM      4  O   SER A 485      23.854 -44.456 -48.550  0.00  0.00      A    O  
ATOM      5  CB  SER A 485      25.295 -47.131 -49.647  0.00  0.00      A    C  
ATOM      6  OG  SER A 485      26.135 -45.991 -49.707  0.00  0.00      A    O  
ATOM      7  N   SER A 486      22.192 -45.369 -49.752  0.00  0.00      A    N  
ATOM      8  CA  SER A 486      21.503 -44.147 -50.157  0.00  0.00      A    C  
ATOM      9  C   SER A 486      20.415 -43.769 -49.159  0.00  0.00      A    C  
ATOM     10  O   SER A 486      20.180 -42.585 -48.906  0.00  0.00      A    O  
ATOM     11  CB  SER A 486      20.894 -44.311 -51.550  0.00  0.00      A    C  
ATOM     12  OG  SER A 486      19.548 -43.869 -51.565  0.00  0.00      A    O  
ATOM     13  N   ALA A 487      19.920 -44.771 -48.182  0.00  0.00      A    N  
ATOM     14  CA  ALA A 487      18.897 -44.542 -47.164  0.00  0.00      A    C  
ATOM     15  C   ALA A 487      19.529 -44.224 -45.812  0.00  0.00      A    C  
ATOM     16  O   ALA A 487      19.011 -43.401 -45.056  0.00  0.00      A    O  
ATOM     17  CB  ALA A 487      17.982 -45.759 -47.047  0.00  0.00      A    C  
ATOM     18  N   GLU A 488      20.832 -44.663 -45.553  0.00  0.00      A    N  
ATOM     19  CA  GLU A 488      21.602 -44.298 -44.368  0.00  0.00      A    C  
ATOM     20  C   GLU A 488      22.268 -42.936 -44.540  0.00  0.00      A    C  
ATOM     21  O   GLU A 488      22.348 -42.154 -43.590  0.00  0.00      A    O  
ATOM     22  CB  GLU A 488      22.657 -45.364 -44.063  0.00  0.00      A    C  
ATOM     23  CG  GLU A 488      22.152 -46.496 -43.181  0.00  0.00      A    C  
ATOM     24  CD  GLU A 488      23.235 -47.499 -42.812  0.00  0.00      A    C  
ATOM     25  OE1 GLU A 488      22.960 -48.418 -42.007  0.00  0.00      A    O  
ATOM     26  OE2 GLU A 488      24.365 -47.361 -43.329  0.00  0.00      A    O  
ATOM     27  N   GLN A 489      22.509 -42.520 -45.822  0.00  0.00      A    N  
ATOM     28  CA  GLN A 489      23.064 -41.208 -46.137  0.00  0.00      A    C  
ATOM     29  C   GLN A 489      21.969 -40.145 -46.181  0.00  0.00      A    C  
ATOM     30  O   GLN A 489      22.175 -39.016 -45.731  0.00  0.00      A    O  
ATOM     31  CB  GLN A 489      23.813 -41.247 -47.470  0.00  0.00      A    C  
ATOM     32  CG  GLN A 489      25.287 -41.605 -47.336  0.00  0.00      A    C  
ATOM     33  CD  GLN A 489      25.987 -41.721 -48.677  0.00  0.00      A    C  
ATOM     34  NE2 GLN A 489      27.253 -42.123 -48.653  0.00  0.00      A    N  
ATOM     35  OE1 GLN A 489      25.395 -41.451 -49.727  0.00  0.00      A    O  
ATOM     36  N   SER A 490      20.646 -40.513 -46.528  0.00  0.00      A    N  
ATOM     37  CA  SER A 490      19.481 -39.633 -46.541  0.00  0.00      A    C  
ATOM     38  C   SER A 490      18.905 -39.457 -45.141  0.00  0.00      A    C  
ATOM     39  O   SER A 490      18.471 -38.362 -44.775  0.00  0.00      A    O  
ATOM     40  CB  SER A 490      18.405 -40.183 -47.479  0.00  0.00      A    C  
ATOM     41  OG  SER A 490      18.275 -41.586 -47.328  0.00  0.00      A    O  
ATOM     42  N   PHE A 491      19.044 -40.498 -44.238  0.00  0.00      A    N  
ATOM     43  CA  PHE A 491      18.663 -40.442 -42.832  0.00  0.00      A    C  
ATOM     44  C   PHE A 491      19.670 -39.628 -42.029  0.00  0.00      A    C  
ATOM     45  O   PHE A 491      19.287 -38.812 -41.189  0.00  0.00      A    O  
ATOM     46  CB  PHE A 491      18.544 -41.854 -42.250  0.00  0.00      A    C  
ATOM     47  CG  PHE A 491      18.079 -41.883 -40.819  0.00  0.00      A    C  
ATOM     48  CD2 PHE A 491      18.986 -42.067 -39.783  0.00  0.00      A    C  
ATOM     49  CD1 PHE A 491      16.735 -41.727 -40.510  0.00  0.00      A    C  
ATOM     50  CE2 PHE A 491      18.559 -42.095 -38.457  0.00  0.00      A    C  
ATOM     51  CE1 PHE A 491      16.300 -41.753 -39.188  0.00  0.00      A    C  
ATOM     52  CZ  PHE A 491      17.214 -41.938 -38.163  0.00  0.00      A    C  
ATOM     53  N   LEU A 492      21.010 -39.717 -42.319  0.00  0.00      A    N  
ATOM     54  CA  LEU A 492      22.043 -38.936 -41.647  0.00  0.00      A    C  
ATOM     55  C   LEU A 492      22.015 -37.483 -42.113  0.00  0.00      A    C  
ATOM     56  O   LEU A 492      22.242 -36.568 -41.318  0.00  0.00      A    O  
ATOM     57  CB  LEU A 492      23.426 -39.539 -41.906  0.00  0.00      A    C  
ATOM     58  CG  LEU A 492      23.841 -40.697 -40.996  0.00  0.00      A    C  
ATOM     59  CD1 LEU A 492      25.139 -41.324 -41.494  0.00  0.00      A    C  
ATOM     60  CD2 LEU A 492      23.990 -40.219 -39.556  0.00  0.00      A    C  
ATOM     61  N   PHE A 493      21.536 -37.256 -43.359  0.00  0.00      A    N  
ATOM     62  CA  PHE A 493      21.406 -35.913 -43.909  0.00  0.00      A    C  
ATOM     63  C   PHE A 493      20.168 -35.218 -43.354  0.00  0.00      A    C  
ATOM     64  O   PHE A 493      20.216 -34.036 -43.007  0.00  0.00      A    O  
ATOM     65  CB  PHE A 493      21.340 -35.960 -45.439  0.00  0.00      A    C  
ATOM     66  CG  PHE A 493      21.944 -34.757 -46.111  0.00  0.00      A    C  
ATOM     67  CD2 PHE A 493      21.146 -33.690 -46.506  0.00  0.00      A    C  
ATOM     68  CD1 PHE A 493      23.311 -34.692 -46.347  0.00  0.00      A    C  
ATOM     69  CE2 PHE A 493      21.701 -32.574 -47.128  0.00  0.00      A    C  
ATOM     70  CE1 PHE A 493      23.874 -33.580 -46.968  0.00  0.00      A    C  
ATOM     71  CZ  PHE A 493      23.067 -32.523 -47.359  0.00  0.00      A    C  
ATOM     72  N   SER A 494      19.046 -35.998 -43.029  0.00  0.00      A    N  
ATOM     73  CA  SER A 494      17.811 -35.469 -42.460  0.00  0.00      A    C  
ATOM     74  C   SER A 494      17.954 -35.221 -40.961  0.00  0.00      A    C  
ATOM     75  O   SER A 494      17.463 -34.216 -40.444  0.00  0.00      A    O  
ATOM     76  CB  SER A 494      16.649 -36.428 -42.718  0.00  0.00      A    C  
ATOM     77  OG  SER A 494      16.356 -36.503 -44.103  0.00  0.00      A    O  
ATOM     78  N   ARG A 495      18.802 -35.987 -40.313  0.00  0.00      A    N  
ATOM     79  CA  ARG A 495      19.096 -35.765 -38.902  0.00  0.00      A    C  
ATOM     80  C   ARG A 495      20.081 -34.615 -38.722  0.00  0.00      A    C  
ATOM     81  O   ARG A 495      19.922 -33.789 -37.821  0.00  0.00      A    O  
ATOM     82  CB  ARG A 495      19.653 -37.038 -38.261  0.00  0.00      A    C  
ATOM     83  CG  ARG A 495      19.595 -37.040 -36.742  0.00  0.00      A    C  
ATOM     84  CD  ARG A 495      19.649 -38.453 -36.178  0.00  0.00      A    C  
ATOM     85  NE  ARG A 495      20.349 -38.495 -34.897  0.00  0.00      A    N  
ATOM     86  CZ  ARG A 495      20.188 -39.441 -33.976  0.00  0.00      A    C  
ATOM     87  NH1 ARG A 495      19.343 -40.445 -34.175  0.00  0.00      A    N  
ATOM     88  NH2 ARG A 495      20.878 -39.382 -32.845  0.00  0.00      A    N  
ATOM     89  N   GLU A 496      21.043 -34.539 -39.628  0.00  0.00      A    N  
ATOM     90  CA  GLU A 496      21.985 -33.424 -39.587  0.00  0.00      A    C  
ATOM     91  C   GLU A 496      21.302 -32.111 -39.958  0.00  0.00      A    C  
ATOM     92  O   GLU A 496      21.571 -31.072 -39.351  0.00  0.00      A    O  
ATOM     93  CB  GLU A 496      23.168 -33.685 -40.521  0.00  0.00      A    C  
ATOM     94  CG  GLU A 496      24.350 -34.363 -39.845  0.00  0.00      A    C  
ATOM     95  CD  GLU A 496      25.511 -34.630 -40.789  0.00  0.00      A    C  
ATOM     96  OE1 GLU A 496      26.528 -35.215 -40.350  0.00  0.00      A    O  
ATOM     97  OE2 GLU A 496      25.403 -34.251 -41.976  0.00  0.00      A    O  
ATOM     98  N   GLU A 497      20.256 -32.197 -40.827  0.00  0.00      A    N  
ATOM     99  CA  GLU A 497      19.465 -31.028 -41.201  0.00  0.00      A    C  
ATOM    100  C   GLU A 497      18.551 -30.593 -40.058  0.00  0.00      A    C  
ATOM    101  O   GLU A 497      18.439 -29.401 -39.767  0.00  0.00      A    O  
ATOM    102  CB  GLU A 497      18.638 -31.317 -42.456  0.00  0.00      A    C  
ATOM    103  CG  GLU A 497      17.925 -30.096 -43.016  0.00  0.00      A    C  
ATOM    104  CD  GLU A 497      17.119 -30.394 -44.271  0.00  0.00      A    C  
ATOM    105  OE1 GLU A 497      16.578 -29.447 -44.884  0.00  0.00      A    O  
ATOM    106  OE2 GLU A 497      17.030 -31.585 -44.643  0.00  0.00      A    O  
ATOM    107  N   ALA A 498      18.024 -31.550 -39.319  0.00  0.00      A    N  
ATOM    108  CA  ALA A 498      17.170 -31.254 -38.172  0.00  0.00      A    C  
ATOM    109  C   ALA A 498      17.983 -30.677 -37.016  0.00  0.00      A    C  
ATOM    110  O   ALA A 498      17.551 -29.728 -36.357  0.00  0.00      A    O  
ATOM    111  CB  ALA A 498      16.429 -32.511 -37.721  0.00  0.00      A    C  
ATOM    112  N   ASP A 499      19.289 -31.145 -36.895  0.00  0.00      A    N  
ATOM    113  CA  ASP A 499      20.142 -30.623 -35.831  0.00  0.00      A    C  
ATOM    114  C   ASP A 499      20.621 -29.210 -36.157  0.00  0.00      A    C  
ATOM    115  O   ASP A 499      20.649 -28.342 -35.281  0.00  0.00      A    O  
ATOM    116  CB  ASP A 499      21.340 -31.545 -35.601  0.00  0.00      A    C  
ATOM    117  CG  ASP A 499      20.967 -32.840 -34.900  0.00  0.00      A    C  
ATOM    118  OD1 ASP A 499      19.873 -32.914 -34.299  0.00  0.00      A    O  
ATOM    119  OD2 ASP A 499      21.776 -33.791 -34.943  0.00  0.00      A    O  
ATOM    120  N   THR A 500      20.777 -28.994 -37.479  0.00  0.00      A    N  
ATOM    121  CA  THR A 500      21.181 -27.658 -37.903  0.00  0.00      A    C  
ATOM    122  C   THR A 500      20.022 -26.674 -37.772  0.00  0.00      A    C  
ATOM    123  O   THR A 500      20.206 -25.548 -37.307  0.00  0.00      A    O  
ATOM    124  CB  THR A 500      21.692 -27.664 -39.356  0.00  0.00      A    C  
ATOM    125  CG2 THR A 500      22.780 -26.614 -39.561  0.00  0.00      A    C  
ATOM    126  OG1 THR A 500      22.227 -28.956 -39.663  0.00  0.00      A    O  
ATOM    127  N   LEU A 501      18.774 -27.118 -37.987  0.00  0.00      A    N  
ATOM    128  CA  LEU A 501      17.588 -26.275 -37.890  0.00  0.00      A    C  
ATOM    129  C   LEU A 501      17.214 -26.030 -36.433  0.00  0.00      A    C  
ATOM    130  O   LEU A 501      16.793 -24.927 -36.072  0.00  0.00      A    O  
ATOM    131  CB  LEU A 501      16.411 -26.918 -38.629  0.00  0.00      A    C  
ATOM    132  CG  LEU A 501      16.459 -26.865 -40.157  0.00  0.00      A    C  
ATOM    133  CD1 LEU A 501      15.363 -27.742 -40.752  0.00  0.00      A    C  
ATOM    134  CD2 LEU A 501      16.326 -25.428 -40.647  0.00  0.00      A    C  
ATOM    135  N   ARG A 502      17.582 -27.028 -35.539  0.00  0.00      A    N  
ATOM    136  CA  ARG A 502      17.361 -26.831 -34.110  0.00  0.00      A    C  
ATOM    137  C   ARG A 502      18.302 -25.769 -33.552  0.00  0.00      A    C  
ATOM    138  O   ARG A 502      17.891 -24.930 -32.746  0.00  0.00      A    O  
ATOM    139  CB  ARG A 502      17.548 -28.147 -33.351  0.00  0.00      A    C  
ATOM    140  CG  ARG A 502      16.368 -29.097 -33.467  0.00  0.00      A    C  
ATOM    141  CD  ARG A 502      16.581 -30.364 -32.649  0.00  0.00      A    C  
ATOM    142  NE  ARG A 502      15.508 -31.330 -32.861  0.00  0.00      A    N  
ATOM    143  CZ  ARG A 502      15.383 -32.482 -32.208  0.00  0.00      A    C  
ATOM    144  NH1 ARG A 502      16.268 -32.835 -31.282  0.00  0.00      A    N  
ATOM    145  NH2 ARG A 502      14.367 -33.287 -32.481  0.00  0.00      A    N  
ATOM    146  N   LEU A 503      19.473 -25.837 -34.077  0.00  0.00      A    N  
ATOM    147  CA  LEU A 503      20.440 -24.838 -33.636  0.00  0.00      A    C  
ATOM    148  C   LEU A 503      20.073 -23.456 -34.166  0.00  0.00      A    C  
ATOM    149  O   LEU A 503      20.172 -22.462 -33.440  0.00  0.00      A    O  
ATOM    150  CB  LEU A 503      21.850 -25.217 -34.099  0.00  0.00      A    C  
ATOM    151  CG  LEU A 503      22.623 -26.179 -33.197  0.00  0.00      A    C  
ATOM    152  CD1 LEU A 503      23.766 -26.827 -33.971  0.00  0.00      A    C  
ATOM    153  CD2 LEU A 503      23.151 -25.451 -31.965  0.00  0.00      A    C  
ATOM    154  N   LYS A 504      19.445 -23.472 -35.335  0.00  0.00      A    N  
ATOM    155  CA  LYS A 504      19.032 -22.196 -35.912  0.00  0.00      A    C  
ATOM    156  C   LYS A 504      17.797 -21.646 -35.205  0.00  0.00      A    C  
ATOM    157  O   LYS A 504      17.711 -20.446 -34.937  0.00  0.00      A    O  
ATOM    158  CB  LYS A 504      18.757 -22.346 -37.409  0.00  0.00      A    C  
ATOM    159  CG  LYS A 504      18.541 -21.026 -38.135  0.00  0.00      A    C  
ATOM    160  CD  LYS A 504      19.815 -20.189 -38.161  0.00  0.00      A    C  
ATOM    161  CE  LYS A 504      19.615 -18.892 -38.933  0.00  0.00      A    C  
ATOM    162  NZ  LYS A 504      20.867 -18.078 -38.979  0.00  0.00      A    N  
ATOM    163  N   VAL A 505      16.882 -22.483 -34.763  0.00  0.00      A    N  
ATOM    164  CA  VAL A 505      15.693 -22.071 -34.025  0.00  0.00      A    C  
ATOM    165  C   VAL A 505      16.092 -21.560 -32.643  0.00  0.00      A    C  
ATOM    166  O   VAL A 505      15.602 -20.522 -32.193  0.00  0.00      A    O  
ATOM    167  CB  VAL A 505      14.678 -23.230 -33.892  0.00  0.00      A    C  
ATOM    168  CG1 VAL A 505      13.599 -22.888 -32.867  0.00  0.00      A    C  
ATOM    169  CG2 VAL A 505      14.052 -23.548 -35.248  0.00  0.00      A    C  
ATOM    170  N   GLU A 506      17.152 -22.271 -32.123  0.00  0.00      A    N  
ATOM    171  CA  GLU A 506      17.619 -21.823 -30.814  0.00  0.00      A    C  
ATOM    172  C   GLU A 506      18.328 -20.476 -30.913  0.00  0.00      A    C  
ATOM    173  O   GLU A 506      18.107 -19.590 -30.084  0.00  0.00      A    O  
ATOM    174  CB  GLU A 506      18.553 -22.865 -30.192  0.00  0.00      A    C  
ATOM    175  CG  GLU A 506      18.831 -22.636 -28.713  0.00  0.00      A    C  
ATOM    176  CD  GLU A 506      19.689 -23.724 -28.088  0.00  0.00      A    C  
ATOM    177  OE1 GLU A 506      19.947 -23.666 -26.865  0.00  0.00      A    O  
ATOM    178  OE2 GLU A 506      20.108 -24.642 -28.829  0.00  0.00      A    O  
ATOM    179  N   GLU A 507      18.940 -20.341 -32.068  0.00  0.00      A    N  
ATOM    180  CA  GLU A 507      19.625 -19.071 -32.290  0.00  0.00      A    C  
ATOM    181  C   GLU A 507      18.630 -17.944 -32.553  0.00  0.00      A    C  
ATOM    182  O   GLU A 507      18.744 -16.861 -31.976  0.00  0.00      A    O  
ATOM    183  CB  GLU A 507      20.608 -19.188 -33.457  0.00  0.00      A    C  
ATOM    184  CG  GLU A 507      21.475 -17.954 -33.657  0.00  0.00      A    C  
ATOM    185  CD  GLU A 507      22.392 -18.053 -34.866  0.00  0.00      A    C  
ATOM    186  OE1 GLU A 507      23.084 -17.060 -35.186  0.00  0.00      A    O  
ATOM    187  OE2 GLU A 507      22.418 -19.133 -35.497  0.00  0.00      A    O  
ATOM    188  N   LEU A 508      17.518 -18.270 -33.324  0.00  0.00      A    N  
ATOM    189  CA  LEU A 508      16.525 -17.263 -33.680  0.00  0.00      A    C  
ATOM    190  C   LEU A 508      15.612 -16.957 -32.498  0.00  0.00      A    C  
ATOM    191  O   LEU A 508      15.226 -15.805 -32.288  0.00  0.00      A    O  
ATOM    192  CB  LEU A 508      15.692 -17.731 -34.877  0.00  0.00      A    C  
ATOM    193  CG  LEU A 508      16.365 -17.642 -36.248  0.00  0.00      A    C  
ATOM    194  CD1 LEU A 508      15.483 -18.287 -37.312  0.00  0.00      A    C  
ATOM    195  CD2 LEU A 508      16.667 -16.190 -36.603  0.00  0.00      A    C  
ATOM    196  N   GLU A 509      15.423 -17.927 -31.668  0.00  0.00      A    N  
ATOM    197  CA  GLU A 509      14.658 -17.686 -30.449  0.00  0.00      A    C  
ATOM    198  C   GLU A 509      15.459 -16.859 -29.449  0.00  0.00      A    C  
ATOM    199  O   GLU A 509      14.908 -15.989 -28.772  0.00  0.00      A    O  
ATOM    200  CB  GLU A 509      14.229 -19.012 -29.813  0.00  0.00      A    C  
ATOM    201  CG  GLU A 509      13.056 -19.679 -30.515  0.00  0.00      A    C  
ATOM    202  CD  GLU A 509      12.651 -21.001 -29.882  0.00  0.00      A    C  
ATOM    203  OE1 GLU A 509      11.568 -21.531 -30.220  0.00  0.00      A    O  
ATOM    204  OE2 GLU A 509      13.422 -21.511 -29.039  0.00  0.00      A    O  
ATOM    205  N   GLY A 510      16.755 -17.174 -29.564  0.00  0.00      A    N  
ATOM    206  CA  GLY A 510      17.604 -16.345 -28.722  0.00  0.00      A    C  
ATOM    207  C   GLY A 510      17.717 -14.915 -29.215  0.00  0.00      A    C  
ATOM    208  O   GLY A 510      17.646 -13.973 -28.422  0.00  0.00      A    O  
ATOM    209  N   GLU A 511      17.597 -14.746 -30.532  0.00  0.00      A    N  
ATOM    210  CA  GLU A 511      17.672 -13.409 -31.111  0.00  0.00      A    C  
ATOM    211  C   GLU A 511      16.353 -12.660 -30.942  0.00  0.00      A    C  
ATOM    212  O   GLU A 511      16.345 -11.465 -30.640  0.00  0.00      A    O  
ATOM    213  CB  GLU A 511      18.047 -13.485 -32.593  0.00  0.00      A    C  
ATOM    214  CG  GLU A 511      19.517 -13.791 -32.841  0.00  0.00      A    C  
ATOM    215  CD  GLU A 511      19.880 -13.837 -34.317  0.00  0.00      A    C  
ATOM    216  OE1 GLU A 511      21.067 -14.061 -34.644  0.00  0.00      A    O  
ATOM    217  OE2 GLU A 511      18.969 -13.646 -35.154  0.00  0.00      A    O  
ATOM    218  N   ARG A 512      15.250 -13.324 -31.016  0.00  0.00      A    N  
ATOM    219  CA  ARG A 512      13.932 -12.749 -30.767  0.00  0.00      A    C  
ATOM    220  C   ARG A 512      13.799 -12.289 -29.320  0.00  0.00      A    C  
ATOM    221  O   ARG A 512      13.320 -11.184 -29.055  0.00  0.00      A    O  
ATOM    222  CB  ARG A 512      12.833 -13.761 -31.098  0.00  0.00      A    C  
ATOM    223  CG  ARG A 512      11.423 -13.226 -30.905  0.00  0.00      A    C  
ATOM    224  CD  ARG A 512      10.423 -14.347 -30.663  0.00  0.00      A    C  
ATOM    225  NE  ARG A 512       9.318 -13.910 -29.814  0.00  0.00      A    N  
ATOM    226  CZ  ARG A 512       8.383 -14.712 -29.312  0.00  0.00      A    C  
ATOM    227  NH1 ARG A 512       8.402 -16.016 -29.566  0.00  0.00      A    N  
ATOM    228  NH2 ARG A 512       7.423 -14.208 -28.551  0.00  0.00      A    N  
ATOM    229  N   SER A 513      14.303 -13.172 -28.455  0.00  0.00      A    N  
ATOM    230  CA  SER A 513      14.243 -12.825 -27.038  0.00  0.00      A    C  
ATOM    231  C   SER A 513      15.158 -11.649 -26.718  0.00  0.00      A    C  
ATOM    232  O   SER A 513      14.771 -10.735 -25.986  0.00  0.00      A    O  
ATOM    233  CB  SER A 513      14.623 -14.028 -26.174  0.00  0.00      A    C  
ATOM    234  OG  SER A 513      14.377 -13.762 -24.804  0.00  0.00      A    O  
ATOM    235  N   ARG A 514      16.182 -11.571 -27.470  0.00  0.00      A    N  
ATOM    236  CA  ARG A 514      17.104 -10.455 -27.290  0.00  0.00      A    C  
ATOM    237  C   ARG A 514      16.526  -9.169 -27.872  0.00  0.00      A    C  
ATOM    238  O   ARG A 514      16.585  -8.114 -27.237  0.00  0.00      A    O  
ATOM    239  CB  ARG A 514      18.455 -10.763 -27.940  0.00  0.00      A    C  
ATOM    240  CG  ARG A 514      19.567  -9.813 -27.529  0.00  0.00      A    C  
ATOM    241  CD  ARG A 514      20.887 -10.163 -28.201  0.00  0.00      A    C  
ATOM    242  NE  ARG A 514      20.772 -10.141 -29.657  0.00  0.00      A    N  
ATOM    243  CZ  ARG A 514      21.386 -10.987 -30.479  0.00  0.00      A    C  
ATOM    244  NH1 ARG A 514      22.173 -11.946 -30.002  0.00  0.00      A    N  
ATOM    245  NH2 ARG A 514      21.211 -10.877 -31.788  0.00  0.00      A    N  
ATOM    246  N   LEU A 515      15.880  -9.216 -28.994  0.00  0.00      A    N  
ATOM    247  CA  LEU A 515      15.287  -8.065 -29.668  0.00  0.00      A    C  
ATOM    248  C   LEU A 515      14.026  -7.603 -28.947  0.00  0.00      A    C  
ATOM    249  O   LEU A 515      13.780  -6.401 -28.825  0.00  0.00      A    O  
ATOM    250  CB  LEU A 515      14.962  -8.407 -31.125  0.00  0.00      A    C  
ATOM    251  CG  LEU A 515      16.136  -8.397 -32.103  0.00  0.00      A    C  
ATOM    252  CD1 LEU A 515      15.717  -8.993 -33.441  0.00  0.00      A    C  
ATOM    253  CD2 LEU A 515      16.669  -6.980 -32.286  0.00  0.00      A    C  
ATOM    254  N   GLU A 516      13.277  -8.411 -28.301  0.00  0.00      A    N  
ATOM    255  CA  GLU A 516      12.096  -8.075 -27.511  0.00  0.00      A    C  
ATOM    256  C   GLU A 516      12.483  -7.416 -26.191  0.00  0.00      A    C  
ATOM    257  O   GLU A 516      11.852  -6.446 -25.766  0.00  0.00      A    O  
ATOM    258  CB  GLU A 516      11.252  -9.324 -27.248  0.00  0.00      A    C  
ATOM    259  CG  GLU A 516      10.213  -9.602 -28.324  0.00  0.00      A    C  
ATOM    260  CD  GLU A 516       9.451 -10.900 -28.102  0.00  0.00      A    C  
ATOM    261  OE1 GLU A 516       8.629 -11.277 -28.967  0.00  0.00      A    O  
ATOM    262  OE2 GLU A 516       9.677 -11.543 -27.053  0.00  0.00      A    O  
ATOM    263  N   GLU A 517      13.611  -7.883 -25.771  0.00  0.00      A    N  
ATOM    264  CA  GLU A 517      14.106  -7.257 -24.548  0.00  0.00      A    C  
ATOM    265  C   GLU A 517      14.717  -5.888 -24.837  0.00  0.00      A    C  
ATOM    266  O   GLU A 517      14.481  -4.929 -24.100  0.00  0.00      A    O  
ATOM    267  CB  GLU A 517      15.134  -8.158 -23.860  0.00  0.00      A    C  
ATOM    268  CG  GLU A 517      15.597  -7.641 -22.505  0.00  0.00      A    C  
ATOM    269  CD  GLU A 517      14.476  -7.552 -21.482  0.00  0.00      A    C  
ATOM    270  OE1 GLU A 517      14.596  -6.764 -20.517  0.00  0.00      A    O  
ATOM    271  OE2 GLU A 517      13.470  -8.278 -21.646  0.00  0.00      A    O  
ATOM    272  N   GLU A 518      15.277  -5.665 -25.909  0.00  0.00      A    N  
ATOM    273  CA  GLU A 518      15.839  -4.389 -26.340  0.00  0.00      A    C  
ATOM    274  C   GLU A 518      14.738  -3.399 -26.712  0.00  0.00      A    C  
ATOM    275  O   GLU A 518      14.830  -2.212 -26.392  0.00  0.00      A    O  
ATOM    276  CB  GLU A 518      16.788  -4.590 -27.524  0.00  0.00      A    C  
ATOM    277  CG  GLU A 518      18.128  -5.199 -27.141  0.00  0.00      A    C  
ATOM    278  CD  GLU A 518      19.039  -5.445 -28.334  0.00  0.00      A    C  
ATOM    279  OE1 GLU A 518      20.166  -5.955 -28.142  0.00  0.00      A    O  
ATOM    280  OE2 GLU A 518      18.621  -5.124 -29.469  0.00  0.00      A    O  
ATOM    281  N   LYS A 519      13.675  -3.796 -27.312  0.00  0.00      A    N  
ATOM    282  CA  LYS A 519      12.478  -3.004 -27.580  0.00  0.00      A    C  
ATOM    283  C   LYS A 519      11.793  -2.585 -26.282  0.00  0.00      A    C  
ATOM    284  O   LYS A 519      11.389  -1.430 -26.132  0.00  0.00      A    O  
ATOM    285  CB  LYS A 519      11.501  -3.787 -28.459  0.00  0.00      A    C  
ATOM    286  CG  LYS A 519      10.248  -3.010 -28.834  0.00  0.00      A    C  
ATOM    287  CD  LYS A 519       9.208  -3.910 -29.489  0.00  0.00      A    C  
ATOM    288  CE  LYS A 519       7.848  -3.230 -29.565  0.00  0.00      A    C  
ATOM    289  NZ  LYS A 519       6.772  -4.187 -29.963  0.00  0.00      A    N  
ATOM    290  N   ARG A 520      11.698  -3.427 -25.261  0.00  0.00      A    N  
ATOM    291  CA  ARG A 520      11.108  -3.130 -23.960  0.00  0.00      A    C  
ATOM    292  C   ARG A 520      11.963  -2.133 -23.186  0.00  0.00      A    C  
ATOM    293  O   ARG A 520      11.438  -1.195 -22.582  0.00  0.00      A    O  
ATOM    294  CB  ARG A 520      10.931  -4.413 -23.145  0.00  0.00      A    C  
ATOM    295  CG  ARG A 520      10.035  -4.250 -21.927  0.00  0.00      A    C  
ATOM    296  CD  ARG A 520       9.983  -5.520 -21.091  0.00  0.00      A    C  
ATOM    297  NE  ARG A 520      10.324  -5.260 -19.694  0.00  0.00      A    N  
ATOM    298  CZ  ARG A 520      10.194  -6.141 -18.706  0.00  0.00      A    C  
ATOM    299  NH1 ARG A 520       9.726  -7.360 -18.942  0.00  0.00      A    N  
ATOM    300  NH2 ARG A 520      10.534  -5.798 -17.472  0.00  0.00      A    N  
ATOM    301  N   MET A 521      13.135  -2.165 -23.439  0.00  0.00      A    N  
ATOM    302  CA  MET A 521      14.071  -1.236 -22.813  0.00  0.00      A    C  
ATOM    303  C   MET A 521      14.052   0.114 -23.522  0.00  0.00      A    C  
ATOM    304  O   MET A 521      14.064   1.162 -22.872  0.00  0.00      A    O  
ATOM    305  CB  MET A 521      15.488  -1.811 -22.822  0.00  0.00      A    C  
ATOM    306  CG  MET A 521      15.747  -2.819 -21.714  0.00  0.00      A    C  
ATOM    307  SD  MET A 521      17.062  -2.272 -20.558  0.00  0.00      A    S  
ATOM    308  CE  MET A 521      18.520  -2.445 -21.624  0.00  0.00      A    C  
ATOM    309  N   LEU A 522      13.894   0.215 -24.816  0.00  0.00      A    N  
ATOM    310  CA  LEU A 522      13.792   1.435 -25.611  0.00  0.00      A    C  
ATOM    311  C   LEU A 522      12.432   2.097 -25.419  0.00  0.00      A    C  
ATOM    312  O   LEU A 522      12.341   3.324 -25.329  0.00  0.00      A    O  
ATOM    313  CB  LEU A 522      14.020   1.130 -27.093  0.00  0.00      A    C  
ATOM    314  CG  LEU A 522      15.469   0.890 -27.521  0.00  0.00      A    C  
ATOM    315  CD1 LEU A 522      15.517   0.329 -28.939  0.00  0.00      A    C  
ATOM    316  CD2 LEU A 522      16.277   2.181 -27.423  0.00  0.00      A    C  
ATOM    317  N   GLU A 523      11.341   1.427 -25.177  0.00  0.00      A    N  
ATOM    318  CA  GLU A 523      10.003   1.915 -24.851  0.00  0.00      A    C  
ATOM    319  C   GLU A 523       9.943   2.444 -23.421  0.00  0.00      A    C  
ATOM    320  O   GLU A 523       9.321   3.476 -23.162  0.00  0.00      A    O  
ATOM    321  CB  GLU A 523       8.964   0.808 -25.046  0.00  0.00      A    C  
ATOM    322  CG  GLU A 523       8.632   0.527 -26.505  0.00  0.00      A    C  
ATOM    323  CD  GLU A 523       7.667  -0.633 -26.687  0.00  0.00      A    C  
ATOM    324  OE1 GLU A 523       7.174  -0.842 -27.819  0.00  0.00      A    O  
ATOM    325  OE2 GLU A 523       7.399  -1.339 -25.689  0.00  0.00      A    O  
ATOM    326  N   ALA A 524      10.709   1.883 -22.562  0.00  0.00      A    N  
ATOM    327  CA  ALA A 524      10.827   2.328 -21.175  0.00  0.00      A    C  
ATOM    328  C   ALA A 524      11.693   3.580 -21.073  0.00  0.00      A    C  
ATOM    329  O   ALA A 524      11.390   4.491 -20.298  0.00  0.00      A    O  
ATOM    330  CB  ALA A 524      11.403   1.214 -20.305  0.00  0.00      A    C  
ATOM    331  N   GLN A 525      12.541   3.796 -21.970  0.00  0.00      A    N  
ATOM    332  CA  GLN A 525      13.404   4.963 -22.124  0.00  0.00      A    C  
ATOM    333  C   GLN A 525      12.653   6.120 -22.777  0.00  0.00      A    C  
ATOM    334  O   GLN A 525      12.827   7.277 -22.390  0.00  0.00      A    O  
ATOM    335  CB  GLN A 525      14.644   4.610 -22.947  0.00  0.00      A    C  
ATOM    336  CG  GLN A 525      15.749   3.946 -22.138  0.00  0.00      A    C  
ATOM    337  CD  GLN A 525      16.968   3.608 -22.976  0.00  0.00      A    C  
ATOM    338  NE2 GLN A 525      17.880   2.826 -22.410  0.00  0.00      A    N  
ATOM    339  OE1 GLN A 525      17.088   4.048 -24.125  0.00  0.00      A    O  
ATOM    340  N   LEU A 526      11.676   5.988 -23.624  0.00  0.00      A    N  
ATOM    341  CA  LEU A 526      10.758   6.948 -24.227  0.00  0.00      A    C  
ATOM    342  C   LEU A 526       9.676   7.363 -23.235  0.00  0.00      A    C  
ATOM    343  O   LEU A 526       9.307   8.537 -23.166  0.00  0.00      A    O  
ATOM    344  CB  LEU A 526      10.115   6.359 -25.484  0.00  0.00      A    C  
ATOM    345  CG  LEU A 526      10.477   7.031 -26.810  0.00  0.00      A    C  
ATOM    346  CD1 LEU A 526      10.862   5.984 -27.849  0.00  0.00      A    C  
ATOM    347  CD2 LEU A 526       9.318   7.887 -27.309  0.00  0.00      A    C  
ATOM    348  N   GLU A 527       9.266   6.702 -22.278  0.00  0.00      A    N  
ATOM    349  CA  GLU A 527       8.290   6.946 -21.221  0.00  0.00      A    C  
ATOM    350  C   GLU A 527       8.922   7.685 -20.045  0.00  0.00      A    C  
ATOM    351  O   GLU A 527       8.301   8.573 -19.457  0.00  0.00      A    O  
ATOM    352  CB  GLU A 527       7.674   5.628 -20.744  0.00  0.00      A    C  
ATOM    353  CG  GLU A 527       6.162   5.680 -20.578  0.00  0.00      A    C  
ATOM    354  CD  GLU A 527       5.564   4.364 -20.110  0.00  0.00      A    C  
ATOM    355  OE1 GLU A 527       4.330   4.293 -19.911  0.00  0.00      A    O  
ATOM    356  OE2 GLU A 527       6.336   3.394 -19.939  0.00  0.00      A    O  
ATOM    357  N   ARG A 528      10.121   7.514 -19.953  0.00  0.00      A    N  
ATOM    358  CA  ARG A 528      10.928   8.230 -18.972  0.00  0.00      A    C  
ATOM    359  C   ARG A 528      11.248   9.642 -19.451  0.00  0.00      A    C  
ATOM    360  O   ARG A 528      11.241  10.589 -18.661  0.00  0.00      A    O  
ATOM    361  CB  ARG A 528      12.223   7.469 -18.681  0.00  0.00      A    C  
ATOM    362  CG  ARG A 528      12.697   7.587 -17.241  0.00  0.00      A    C  
ATOM    363  CD  ARG A 528      13.977   6.799 -17.002  0.00  0.00      A    C  
ATOM    364  NE  ARG A 528      13.991   6.181 -15.681  0.00  0.00      A    N  
ATOM    365  CZ  ARG A 528      15.041   5.568 -15.140  0.00  0.00      A    C  
ATOM    366  NH1 ARG A 528      16.189   5.480 -15.803  0.00  0.00      A    N  
ATOM    367  NH2 ARG A 528      14.943   5.039 -13.930  0.00  0.00      A    N  
ATOM    368  N   ARG A 529      11.316  10.097 -20.760  0.00  0.00      A    N  
ATOM    369  CA  ARG A 529      11.438  11.390 -21.427  0.00  0.00      A    C  
ATOM    370  C   ARG A 529      10.075  12.051 -21.594  0.00  0.00      A    C  
ATOM    371  O   ARG A 529       9.964  13.278 -21.545  0.00  0.00      A    O  
ATOM    372  CB  ARG A 529      12.113  11.229 -22.791  0.00  0.00      A    C  
ATOM    373  CG  ARG A 529      13.629  11.133 -22.721  0.00  0.00      A    C  
ATOM    374  CD  ARG A 529      14.270  11.330 -24.088  0.00  0.00      A    C  
ATOM    375  NE  ARG A 529      15.727  11.286 -24.010  0.00  0.00      A    N  
ATOM    376  CZ  ARG A 529      16.536  11.066 -25.043  0.00  0.00      A    C  
ATOM    377  NH1 ARG A 529      16.041  10.864 -26.259  0.00  0.00      A    N  
ATOM    378  NH2 ARG A 529      17.848  11.048 -24.860  0.00  0.00      A    N  
ATOM    379  N   ALA A 530       8.967  11.572 -21.596  0.00  0.00      A    N  
ATOM    380  CA  ALA A 530       7.551  11.925 -21.525  0.00  0.00      A    C  
ATOM    381  C   ALA A 530       7.169  12.380 -20.120  0.00  0.00      A    C  
ATOM    382  O   ALA A 530       6.286  13.225 -19.954  0.00  0.00      A    O  
ATOM    383  CB  ALA A 530       6.686  10.740 -21.951  0.00  0.00      A    C  
ATOM    384  N   LEU A 531       8.082  12.437 -19.121  0.00  0.00      A    N  
ATOM    385  CA  LEU A 531       8.028  12.861 -17.725  0.00  0.00      A    C  
ATOM    386  C   LEU A 531       8.843  14.132 -17.511  0.00  0.00      A    C  
ATOM    387  O   LEU A 531       8.701  14.799 -16.484  0.00  0.00      A    O  
ATOM    388  CB  LEU A 531       8.544  11.749 -16.808  0.00  0.00      A    C  
ATOM    389  CG  LEU A 531       7.606  10.561 -16.587  0.00  0.00      A    C  
ATOM    390  CD1 LEU A 531       8.399   9.333 -16.150  0.00  0.00      A    C  
ATOM    391  CD2 LEU A 531       6.537  10.907 -15.557  0.00  0.00      A    C  
ATOM    392  N   GLN A 532       9.552  14.867 -18.760  0.00  0.00      A    N  
ATOM    393  CA  GLN A 532      10.211  16.136 -19.047  0.00  0.00      A    C  
ATOM    394  C   GLN A 532       9.342  17.019 -19.938  0.00  0.00      A    C  
ATOM    395  O   GLN A 532       9.590  18.219 -20.063  0.00  0.00      A    O  
ATOM    396  CB  GLN A 532      11.569  15.898 -19.710  0.00  0.00      A    C  
ATOM    397  CG  GLN A 532      12.715  15.727 -18.720  0.00  0.00      A    C  
ATOM    398  CD  GLN A 532      14.040  15.443 -19.401  0.00  0.00      A    C  
ATOM    399  NE2 GLN A 532      15.114  15.414 -18.619  0.00  0.00      A    N  
ATOM    400  OE1 GLN A 532      14.100  15.252 -20.620  0.00  0.00      A    O  
ATOM    401  N   GLY A 533       7.972  17.171 -20.010  0.00  0.00      A    N  
ATOM    402  CA  GLY A 533       6.940  18.064 -20.514  0.00  0.00      A    C  
ATOM    403  C   GLY A 533       7.081  18.363 -21.995  0.00  0.00      A    C  
ATOM    404  O   GLY A 533       8.186  18.613 -22.480  0.00  0.00      A    O  
ATOM    405  N   ASP A 534       6.661  17.603 -23.107  0.00  0.00      A    N  
ATOM    406  CA  ASP A 534       6.332  17.430 -24.519  0.00  0.00      A    C  
ATOM    407  C   ASP A 534       6.365  18.766 -25.259  0.00  0.00      A    C  
ATOM    408  O   ASP A 534       5.434  19.566 -25.149  0.00  0.00      A    O  
ATOM    409  CB  ASP A 534       4.956  16.779 -24.674  0.00  0.00      A    C  
ATOM    410  CG  ASP A 534       5.032  15.350 -25.184  0.00  0.00      A    C  
ATOM    411  OD1 ASP A 534       6.145  14.867 -25.482  0.00  0.00      A    O  
ATOM    412  OD2 ASP A 534       3.968  14.702 -25.289  0.00  0.00      A    O  
ATOM    413  N   TYR A 535       7.542  19.505 -25.437  0.00  0.00      A    N  
ATOM    414  CA  TYR A 535       7.490  20.512 -26.492  0.00  0.00      A    C  
ATOM    415  C   TYR A 535       8.715  20.421 -27.393  0.00  0.00      A    C  
ATOM    416  O   TYR A 535       9.742  19.862 -27.000  0.00  0.00      A    O  
ATOM    417  CB  TYR A 535       7.385  21.916 -25.891  0.00  0.00      A    C  
ATOM    418  CG  TYR A 535       8.688  22.438 -25.338  0.00  0.00      A    C  
ATOM    419  CD1 TYR A 535       9.124  22.072 -24.066  0.00  0.00      A    C  
ATOM    420  CD2 TYR A 535       9.486  23.299 -26.083  0.00  0.00      A    C  
ATOM    421  CE1 TYR A 535      10.324  22.551 -23.551  0.00  0.00      A    C  
ATOM    422  CE2 TYR A 535      10.688  23.786 -25.578  0.00  0.00      A    C  
ATOM    423  CZ  TYR A 535      11.097  23.406 -24.313  0.00  0.00      A    C  
ATOM    424  OH  TYR A 535      12.286  23.884 -23.808  0.00  0.00      A    O  
ATOM    425  N   ASP A 536       8.576  20.468 -28.718  0.00  0.00      A    N  
ATOM    426  CA  ASP A 536       9.579  20.427 -29.778  0.00  0.00      A    C  
ATOM    427  C   ASP A 536      10.449  21.682 -29.761  0.00  0.00      A    C  
ATOM    428  O   ASP A 536       9.982  22.773 -30.091  0.00  0.00      A    O  
ATOM    429  CB  ASP A 536       8.908  20.272 -31.145  0.00  0.00      A    C  
ATOM    430  CG  ASP A 536       9.887  19.911 -32.249  0.00  0.00      A    C  
ATOM    431  OD1 ASP A 536      11.115  19.984 -32.023  0.00  0.00      A    O  
ATOM    432  OD2 ASP A 536       9.427  19.554 -33.355  0.00  0.00      A    O  
ATOM    433  N   GLN A 537      11.680  21.650 -29.269  0.00  0.00      A    N  
ATOM    434  CA  GLN A 537      12.630  22.750 -29.146  0.00  0.00      A    C  
ATOM    435  C   GLN A 537      12.924  23.378 -30.506  0.00  0.00      A    C  
ATOM    436  O   GLN A 537      13.350  24.532 -30.583  0.00  0.00      A    O  
ATOM    437  CB  GLN A 537      13.929  22.269 -28.498  0.00  0.00      A    C  
ATOM    438  CG  GLN A 537      13.802  21.974 -27.010  0.00  0.00      A    C  
ATOM    439  CD  GLN A 537      15.100  21.486 -26.395  0.00  0.00      A    C  
ATOM    440  NE2 GLN A 537      15.021  20.970 -25.174  0.00  0.00      A    N  
ATOM    441  OE1 GLN A 537      16.167  21.574 -27.013  0.00  0.00      A    O  
ATOM    442  N   SER A 538      12.644  22.637 -31.589  0.00  0.00      A    N  
ATOM    443  CA  SER A 538      12.847  23.118 -32.951  0.00  0.00      A    C  
ATOM    444  C   SER A 538      11.655  23.940 -33.430  0.00  0.00      A    C  
ATOM    445  O   SER A 538      11.792  24.778 -34.323  0.00  0.00      A    O  
ATOM    446  CB  SER A 538      13.085  21.946 -33.905  0.00  0.00      A    C  
ATOM    447  OG  SER A 538      11.914  21.157 -34.034  0.00  0.00      A    O  
ATOM    448  N   ARG A 539      10.529  23.920 -32.738  0.00  0.00      A    N  
ATOM    449  CA  ARG A 539       9.306  24.564 -33.208  0.00  0.00      A    C  
ATOM    450  C   ARG A 539       8.756  25.527 -32.160  0.00  0.00      A    C  
ATOM    451  O   ARG A 539       7.934  26.390 -32.474  0.00  0.00      A    O  
ATOM    452  CB  ARG A 539       8.248  23.517 -33.564  0.00  0.00      A    C  
ATOM    453  CG  ARG A 539       8.612  22.657 -34.764  0.00  0.00      A    C  
ATOM    454  CD  ARG A 539       7.528  21.634 -35.074  0.00  0.00      A    C  
ATOM    455  NE  ARG A 539       6.289  22.276 -35.507  0.00  0.00      A    N  
ATOM    456  CZ  ARG A 539       5.128  21.649 -35.673  0.00  0.00      A    C  
ATOM    457  NH1 ARG A 539       5.023  20.345 -35.443  0.00  0.00      A    N  
ATOM    458  NH2 ARG A 539       4.064  22.330 -36.071  0.00  0.00      A    N  
ATOM    459  N   THR A 540       9.374  25.399 -30.979  0.00  0.00      A    N  
ATOM    460  CA  THR A 540       8.770  26.154 -29.886  0.00  0.00      A    C  
ATOM    461  C   THR A 540       9.833  26.924 -29.108  0.00  0.00      A    C  
ATOM    462  O   THR A 540      10.954  26.440 -28.934  0.00  0.00      A    O  
ATOM    463  CB  THR A 540       7.998  25.228 -28.928  0.00  0.00      A    C  
ATOM    464  CG2 THR A 540       7.306  26.027 -27.829  0.00  0.00      A    C  
ATOM    465  OG1 THR A 540       7.011  24.499 -29.667  0.00  0.00      A    O  
ATOM    466  N   LYS A 541       9.561  28.178 -28.778  0.00  0.00      A    N  
ATOM    467  CA  LYS A 541      10.368  28.953 -27.839  0.00  0.00      A    C  
ATOM    468  C   LYS A 541       9.591  29.246 -26.558  0.00  0.00      A    C  
ATOM    469  O   LYS A 541       8.367  29.385 -26.586  0.00  0.00      A    O  
ATOM    470  CB  LYS A 541      10.831  30.262 -28.482  0.00  0.00      A    C  
ATOM    471  CG  LYS A 541       9.698  31.216 -28.829  0.00  0.00      A    C  
ATOM    472  CD  LYS A 541      10.215  32.467 -29.528  0.00  0.00      A    C  
ATOM    473  CE  LYS A 541       9.162  33.069 -30.449  0.00  0.00      A    C  
ATOM    474  NZ  LYS A 541       9.684  34.263 -31.180  0.00  0.00      A    N  
ATOM    475  N   VAL A 542      10.303  29.254 -25.447  0.00  0.00      A    N  
ATOM    476  CA  VAL A 542       9.748  29.567 -24.135  0.00  0.00      A    C  
ATOM    477  C   VAL A 542      10.141  30.987 -23.733  0.00  0.00      A    C  
ATOM    478  O   VAL A 542      11.328  31.310 -23.654  0.00  0.00      A    O  
ATOM    479  CB  VAL A 542      10.221  28.559 -23.064  0.00  0.00      A    C  
ATOM    480  CG1 VAL A 542       9.529  28.825 -21.729  0.00  0.00      A    C  
ATOM    481  CG2 VAL A 542       9.962  27.127 -23.528  0.00  0.00      A    C  
ATOM    482  N   LEU A 543       9.050  31.778 -23.530  0.00  0.00      A    N  
ATOM    483  CA  LEU A 543       9.316  33.188 -23.263  0.00  0.00      A    C  
ATOM    484  C   LEU A 543       8.856  33.571 -21.860  0.00  0.00      A    C  
ATOM    485  O   LEU A 543       7.860  33.042 -21.363  0.00  0.00      A    O  
ATOM    486  CB  LEU A 543       8.620  34.071 -24.300  0.00  0.00      A    C  
ATOM    487  CG  LEU A 543       8.945  33.782 -25.767  0.00  0.00      A    C  
ATOM    488  CD1 LEU A 543       8.090  34.651 -26.682  0.00  0.00      A    C  
ATOM    489  CD2 LEU A 543      10.429  34.007 -26.039  0.00  0.00      A    C  
ATOM    490  N   HIS A 544       9.501  34.458 -21.179  0.00  0.00      A    N  
ATOM    491  CA  HIS A 544       9.084  35.138 -19.958  0.00  0.00      A    C  
ATOM    492  C   HIS A 544       9.503  36.604 -19.973  0.00  0.00      A    C  
ATOM    493  O   HIS A 544      10.409  36.987 -20.717  0.00  0.00      A    O  
ATOM    494  CB  HIS A 544       9.666  34.438 -18.729  0.00  0.00      A    C  
ATOM    495  CG  HIS A 544      11.139  34.636 -18.567  0.00  0.00      A    C  
ATOM    496  CD2 HIS A 544      12.038  35.292 -19.338  0.00  0.00      A    C  
ATOM    497  ND1 HIS A 544      11.847  34.122 -17.502  0.00  0.00      A    N  
ATOM    498  CE1 HIS A 544      13.120  34.454 -17.626  0.00  0.00      A    C  
ATOM    499  NE2 HIS A 544      13.263  35.165 -18.732  0.00  0.00      A    N  
ATOM    500  N   MET A 545       8.821  37.495 -19.274  0.00  0.00      A    N  
ATOM    501  CA  MET A 545       9.204  38.899 -19.159  0.00  0.00      A    C  
ATOM    502  C   MET A 545      10.554  39.039 -18.463  0.00  0.00      A    C  
ATOM    503  O   MET A 545      10.816  38.364 -17.466  0.00  0.00      A    O  
ATOM    504  CB  MET A 545       8.138  39.687 -18.395  0.00  0.00      A    C  
ATOM    505  CG  MET A 545       8.089  41.162 -18.758  0.00  0.00      A    C  
ATOM    506  SD  MET A 545       6.599  42.000 -18.089  0.00  0.00      A    S  
ATOM    507  CE  MET A 545       6.985  41.972 -16.317  0.00  0.00      A    C  
ATOM    508  N   SER A 546      11.444  39.829 -19.035  0.00  0.00      A    N  
ATOM    509  CA  SER A 546      12.797  40.054 -18.537  0.00  0.00      A    C  
ATOM    510  C   SER A 546      12.784  40.506 -17.081  0.00  0.00      A    C  
ATOM    511  O   SER A 546      13.596  40.047 -16.276  0.00  0.00      A    O  
ATOM    512  CB  SER A 546      13.518  41.093 -19.396  0.00  0.00      A    C  
ATOM    513  OG  SER A 546      13.608  40.659 -20.742  0.00  0.00      A    O  
ATOM    514  N   LEU A 547      11.824  41.387 -16.714  0.00  0.00      A    N  
ATOM    515  CA  LEU A 547      11.623  41.814 -15.333  0.00  0.00      A    C  
ATOM    516  C   LEU A 547      10.458  41.062 -14.696  0.00  0.00      A    C  
ATOM    517  O   LEU A 547       9.330  41.561 -14.676  0.00  0.00      A    O  
ATOM    518  CB  LEU A 547      11.368  43.322 -15.271  0.00  0.00      A    C  
ATOM    519  CG  LEU A 547      12.561  44.225 -15.587  0.00  0.00      A    C  
ATOM    520  CD1 LEU A 547      12.103  45.671 -15.745  0.00  0.00      A    C  
ATOM    521  CD2 LEU A 547      13.622  44.111 -14.498  0.00  0.00      A    C  
ATOM    522  N   ASN A 548      10.686  39.944 -14.163  0.00  0.00      A    N  
ATOM    523  CA  ASN A 548       9.655  39.119 -13.544  0.00  0.00      A    C  
ATOM    524  C   ASN A 548       9.838  39.034 -12.031  0.00  0.00      A    C  
ATOM    525  O   ASN A 548      10.903  39.369 -11.511  0.00  0.00      A    O  
ATOM    526  CB  ASN A 548       9.648  37.717 -14.157  0.00  0.00      A    C  
ATOM    527  CG  ASN A 548      10.945  36.969 -13.917  0.00  0.00      A    C  
ATOM    528  ND2 ASN A 548      11.699  36.731 -14.983  0.00  0.00      A    N  
ATOM    529  OD1 ASN A 548      11.264  36.606 -12.782  0.00  0.00      A    O  
ATOM    530  N   PRO A 549       8.827  38.753 -11.266  0.00  0.00      A    N  
ATOM    531  CA  PRO A 549       8.824  38.706  -9.802  0.00  0.00      A    C  
ATOM    532  C   PRO A 549       9.935  37.822  -9.239  0.00  0.00      A    C  
ATOM    533  O   PRO A 549      10.490  38.124  -8.179  0.00  0.00      A    O  
ATOM    534  CB  PRO A 549       7.445  38.127  -9.471  0.00  0.00      A    C  
ATOM    535  CG  PRO A 549       6.560  38.591 -10.582  0.00  0.00      A    C  
ATOM    536  CD  PRO A 549       7.344  38.557 -11.863  0.00  0.00      A    C  
ATOM    537  N   THR A 550      10.334  36.722  -9.908  0.00  0.00      A    N  
ATOM    538  CA  THR A 550      11.439  35.869  -9.484  0.00  0.00      A    C  
ATOM    539  C   THR A 550      12.775  36.583  -9.665  0.00  0.00      A    C  
ATOM    540  O   THR A 550      13.609  36.592  -8.757  0.00  0.00      A    O  
ATOM    541  CB  THR A 550      11.452  34.543 -10.265  0.00  0.00      A    C  
ATOM    542  CG2 THR A 550      12.640  33.677  -9.858  0.00  0.00      A    C  
ATOM    543  OG1 THR A 550      10.240  33.826  -9.999  0.00  0.00      A    O  
ATOM    544  N   SER A 551      13.010  37.217 -10.820  0.00  0.00      A    N  
ATOM    545  CA  SER A 551      14.240  37.954 -11.090  0.00  0.00      A    C  
ATOM    546  C   SER A 551      14.387  39.146 -10.148  0.00  0.00      A    C  
ATOM    547  O   SER A 551      15.488  39.439  -9.679  0.00  0.00      A    O  
ATOM    548  CB  SER A 551      14.269  38.435 -12.542  0.00  0.00      A    C  
ATOM    549  OG  SER A 551      13.267  39.411 -12.769  0.00  0.00      A    O  
ATOM    550  N   VAL A 552      13.241  39.831  -9.833  0.00  0.00      A    N  
ATOM    551  CA  VAL A 552      13.231  40.979  -8.932  0.00  0.00      A    C  
ATOM    552  C   VAL A 552      13.550  40.524  -7.510  0.00  0.00      A    C  
ATOM    553  O   VAL A 552      14.345  41.158  -6.812  0.00  0.00      A    O  
ATOM    554  CB  VAL A 552      11.872  41.713  -8.963  0.00  0.00      A    C  
ATOM    555  CG1 VAL A 552      11.832  42.821  -7.911  0.00  0.00      A    C  
ATOM    556  CG2 VAL A 552      11.606  42.284 -10.354  0.00  0.00      A    C  
ATOM    557  N   ALA A 553      12.960  39.455  -7.105  0.00  0.00      A    N  
ATOM    558  CA  ALA A 553      13.163  38.908  -5.766  0.00  0.00      A    C  
ATOM    559  C   ALA A 553      14.601  38.434  -5.578  0.00  0.00      A    C  
ATOM    560  O   ALA A 553      15.211  38.678  -4.534  0.00  0.00      A    O  
ATOM    561  CB  ALA A 553      12.189  37.761  -5.506  0.00  0.00      A    C  
ATOM    562  N   ARG A 554      15.209  37.806  -6.543  0.00  0.00      A    N  
ATOM    563  CA  ARG A 554      16.588  37.333  -6.491  0.00  0.00      A    C  
ATOM    564  C   ARG A 554      17.569  38.500  -6.518  0.00  0.00      A    C  
ATOM    565  O   ARG A 554      18.612  38.458  -5.863  0.00  0.00      A    O  
ATOM    566  CB  ARG A 554      16.875  36.382  -7.654  0.00  0.00      A    C  
ATOM    567  CG  ARG A 554      16.319  34.980  -7.455  0.00  0.00      A    C  
ATOM    568  CD  ARG A 554      16.736  34.043  -8.581  0.00  0.00      A    C  
ATOM    569  NE  ARG A 554      16.201  32.698  -8.388  0.00  0.00      A    N  
ATOM    570  CZ  ARG A 554      16.612  31.617  -9.044  0.00  0.00      A    C  
ATOM    571  NH1 ARG A 554      17.577  31.702  -9.953  0.00  0.00      A    N  
ATOM    572  NH2 ARG A 554      16.055  30.442  -8.791  0.00  0.00      A    N  
ATOM    573  N   GLN A 555      17.292  39.459  -7.381  0.00  0.00      A    N  
ATOM    574  CA  GLN A 555      18.090  40.679  -7.419  0.00  0.00      A    C  
ATOM    575  C   GLN A 555      18.096  41.376  -6.062  0.00  0.00      A    C  
ATOM    576  O   GLN A 555      19.142  41.831  -5.595  0.00  0.00      A    O  
ATOM    577  CB  GLN A 555      17.567  41.631  -8.496  0.00  0.00      A    C  
ATOM    578  CG  GLN A 555      18.387  42.905  -8.642  0.00  0.00      A    C  
ATOM    579  CD  GLN A 555      17.885  43.801  -9.759  0.00  0.00      A    C  
ATOM    580  NE2 GLN A 555      18.679  44.807 -10.114  0.00  0.00      A    N  
ATOM    581  OE1 GLN A 555      16.795  43.592 -10.298  0.00  0.00      A    O  
ATOM    582  N   ARG A 556      16.923  41.508  -5.405  0.00  0.00      A    N  
ATOM    583  CA  ARG A 556      16.802  42.103  -4.078  0.00  0.00      A    C  
ATOM    584  C   ARG A 556      17.610  41.319  -3.050  0.00  0.00      A    C  
ATOM    585  O   ARG A 556      18.255  41.907  -2.179  0.00  0.00      A    O  
ATOM    586  CB  ARG A 556      15.334  42.169  -3.649  0.00  0.00      A    C  
ATOM    587  CG  ARG A 556      14.547  43.287  -4.317  0.00  0.00      A    C  
ATOM    588  CD  ARG A 556      13.088  43.283  -3.886  0.00  0.00      A    C  
ATOM    589  NE  ARG A 556      12.303  44.262  -4.633  0.00  0.00      A    N  
ATOM    590  CZ  ARG A 556      10.990  44.440  -4.505  0.00  0.00      A    C  
ATOM    591  NH1 ARG A 556      10.287  43.703  -3.653  0.00  0.00      A    N  
ATOM    592  NH2 ARG A 556      10.376  45.359  -5.235  0.00  0.00      A    N  
ATOM    593  N   LEU A 557      17.532  39.993  -3.173  0.00  0.00      A    N  
ATOM    594  CA  LEU A 557      18.309  39.131  -2.288  0.00  0.00      A    C  
ATOM    595  C   LEU A 557      19.804  39.356  -2.487  0.00  0.00      A    C  
ATOM    596  O   LEU A 557      20.557  39.447  -1.515  0.00  0.00      A    O  
ATOM    597  CB  LEU A 557      17.965  37.660  -2.535  0.00  0.00      A    C  
ATOM    598  CG  LEU A 557      18.619  36.645  -1.595  0.00  0.00      A    C  
ATOM    599  CD1 LEU A 557      18.045  36.777  -0.189  0.00  0.00      A    C  
ATOM    600  CD2 LEU A 557      18.431  35.227  -2.125  0.00  0.00      A    C  
ATOM    601  N   ARG A 558      20.315  39.507  -3.743  0.00  0.00      A    N  
ATOM    602  CA  ARG A 558      21.711  39.770  -4.081  0.00  0.00      A    C  
ATOM    603  C   ARG A 558      22.161  41.120  -3.533  0.00  0.00      A    C  
ATOM    604  O   ARG A 558      23.254  41.235  -2.973  0.00  0.00      A    O  
ATOM    605  CB  ARG A 558      21.915  39.726  -5.596  0.00  0.00      A    C  
ATOM    606  CG  ARG A 558      21.944  38.319  -6.172  0.00  0.00      A    C  
ATOM    607  CD  ARG A 558      22.280  38.324  -7.658  0.00  0.00      A    C  
ATOM    608  NE  ARG A 558      21.417  37.418  -8.409  0.00  0.00      A    N  
ATOM    609  CZ  ARG A 558      20.935  37.662  -9.624  0.00  0.00      A    C  
ATOM    610  NH1 ARG A 558      21.225  38.796 -10.253  0.00  0.00      A    N  
ATOM    611  NH2 ARG A 558      20.159  36.767 -10.217  0.00  0.00      A    N  
ATOM    612  N   GLU A 559      21.306  42.131  -3.779  0.00  0.00      A    N  
ATOM    613  CA  GLU A 559      21.605  43.475  -3.292  0.00  0.00      A    C  
ATOM    614  C   GLU A 559      21.703  43.500  -1.769  0.00  0.00      A    C  
ATOM    615  O   GLU A 559      22.587  44.151  -1.210  0.00  0.00      A    O  
ATOM    616  CB  GLU A 559      20.542  44.468  -3.769  0.00  0.00      A    C  
ATOM    617  CG  GLU A 559      20.606  44.768  -5.260  0.00  0.00      A    C  
ATOM    618  CD  GLU A 559      19.437  45.606  -5.753  0.00  0.00      A    C  
ATOM    619  OE1 GLU A 559      19.383  45.919  -6.964  0.00  0.00      A    O  
ATOM    620  OE2 GLU A 559      18.569  45.953  -4.921  0.00  0.00      A    O  
ATOM    621  N   ASP A 560      20.737  42.806  -1.140  0.00  0.00      A    N  
ATOM    622  CA  ASP A 560      20.758  42.705   0.317  0.00  0.00      A    C  
ATOM    623  C   ASP A 560      22.031  42.014   0.801  0.00  0.00      A    C  
ATOM    624  O   ASP A 560      22.645  42.445   1.779  0.00  0.00      A    O  
ATOM    625  CB  ASP A 560      19.526  41.950   0.821  0.00  0.00      A    C  
ATOM    626  CG  ASP A 560      18.253  42.775   0.744  0.00  0.00      A    C  
ATOM    627  OD1 ASP A 560      18.330  43.989   0.460  0.00  0.00      A    O  
ATOM    628  OD2 ASP A 560      17.165  42.206   0.974  0.00  0.00      A    O  
ATOM    629  N   HIS A 561      22.453  40.914   0.112  0.00  0.00      A    N  
ATOM    630  CA  HIS A 561      23.674  40.181   0.422  0.00  0.00      A    C  
ATOM    631  C   HIS A 561      24.907  41.056   0.221  0.00  0.00      A    C  
ATOM    632  O   HIS A 561      25.836  41.024   1.032  0.00  0.00      A    O  
ATOM    633  CB  HIS A 561      23.778  38.922  -0.440  0.00  0.00      A    C  
ATOM    634  CG  HIS A 561      24.929  38.039  -0.076  0.00  0.00      A    C  
ATOM    635  CD2 HIS A 561      26.042  37.699  -0.767  0.00  0.00      A    C  
ATOM    636  ND1 HIS A 561      25.013  37.386   1.135  0.00  0.00      A    N  
ATOM    637  CE1 HIS A 561      26.132  36.682   1.172  0.00  0.00      A    C  
ATOM    638  NE2 HIS A 561      26.774  36.855   0.030  0.00  0.00      A    N  
ATOM    639  N   SER A 562      24.985  41.815  -0.857  0.00  0.00      A    N  
ATOM    640  CA  SER A 562      26.082  42.722  -1.178  0.00  0.00      A    C  
ATOM    641  C   SER A 562      26.188  43.846  -0.152  0.00  0.00      A    C  
ATOM    642  O   SER A 562      27.289  44.212   0.264  0.00  0.00      A    O  
ATOM    643  CB  SER A 562      25.898  43.314  -2.576  0.00  0.00      A    C  
ATOM    644  OG  SER A 562      27.001  44.134  -2.925  0.00  0.00      A    O  
ATOM    645  N   GLN A 563      25.032  44.379   0.218  0.00  0.00      A    N  
ATOM    646  CA  GLN A 563      24.978  45.434   1.224  0.00  0.00      A    C  
ATOM    647  C   GLN A 563      25.486  44.935   2.574  0.00  0.00      A    C  
ATOM    648  O   GLN A 563      26.221  45.642   3.267  0.00  0.00      A    O  
ATOM    649  CB  GLN A 563      23.552  45.970   1.365  0.00  0.00      A    C  
ATOM    650  CG  GLN A 563      23.105  46.840   0.199  0.00  0.00      A    C  
ATOM    651  CD  GLN A 563      21.669  47.310   0.335  0.00  0.00      A    C  
ATOM    652  NE2 GLN A 563      21.187  48.044  -0.663  0.00  0.00      A    N  
ATOM    653  OE1 GLN A 563      20.997  47.018   1.330  0.00  0.00      A    O  
ATOM    654  N   LEU A 564      25.053  43.792   2.909  0.00  0.00      A    N  
ATOM    655  CA  LEU A 564      25.473  43.168   4.157  0.00  0.00      A    C  
ATOM    656  C   LEU A 564      26.969  42.876   4.143  0.00  0.00      A    C  
ATOM    657  O   LEU A 564      27.650  43.050   5.157  0.00  0.00      A    O  
ATOM    658  CB  LEU A 564      24.691  41.873   4.399  0.00  0.00      A    C  
ATOM    659  CG  LEU A 564      23.267  42.032   4.934  0.00  0.00      A    C  
ATOM    660  CD1 LEU A 564      22.531  40.696   4.887  0.00  0.00      A    C  
ATOM    661  CD2 LEU A 564      23.288  42.586   6.356  0.00  0.00      A    C  
ATOM    662  N   GLN A 565      27.556  42.448   2.988  0.00  0.00      A    N  
ATOM    663  CA  GLN A 565      28.979  42.192   2.793  0.00  0.00      A    C  
ATOM    664  C   GLN A 565      29.790  43.479   2.909  0.00  0.00      A    C  
ATOM    665  O   GLN A 565      30.859  43.493   3.525  0.00  0.00      A    O  
ATOM    666  CB  GLN A 565      29.225  41.538   1.433  0.00  0.00      A    C  
ATOM    667  CG  GLN A 565      30.637  40.993   1.259  0.00  0.00      A    C  
ATOM    668  CD  GLN A 565      30.822  40.250  -0.051  0.00  0.00      A    C  
ATOM    669  NE2 GLN A 565      32.072  40.109  -0.481  0.00  0.00      A    N  
ATOM    670  OE1 GLN A 565      29.851  39.806  -0.671  0.00  0.00      A    O  
ATOM    671  N   ALA A 566      29.372  44.508   2.325  0.00  0.00      A    N  
ATOM    672  CA  ALA A 566      30.000  45.826   2.375  0.00  0.00      A    C  
ATOM    673  C   ALA A 566      30.002  46.379   3.797  0.00  0.00      A    C  
ATOM    674  O   ALA A 566      30.992  46.963   4.242  0.00  0.00      A    O  
ATOM    675  CB  ALA A 566      29.285  46.792   1.434  0.00  0.00      A    C  
ATOM    676  N   GLU A 567      28.936  46.230   4.462  0.00  0.00      A    N  
ATOM    677  CA  GLU A 567      28.802  46.668   5.847  0.00  0.00      A    C  
ATOM    678  C   GLU A 567      29.752  45.900   6.763  0.00  0.00      A    C  
ATOM    679  O   GLU A 567      30.380  46.488   7.646  0.00  0.00      A    O  
ATOM    680  CB  GLU A 567      27.359  46.500   6.327  0.00  0.00      A    C  
ATOM    681  CG  GLU A 567      27.104  47.058   7.721  0.00  0.00      A    C  
ATOM    682  CD  GLU A 567      25.638  47.030   8.120  0.00  0.00      A    C  
ATOM    683  OE1 GLU A 567      25.307  47.463   9.247  0.00  0.00      A    O  
ATOM    684  OE2 GLU A 567      24.812  46.571   7.299  0.00  0.00      A    O  
ATOM    685  N   CYS A 568      29.994  44.604   6.563  0.00  0.00      A    N  
ATOM    686  CA  CYS A 568      30.914  43.735   7.290  0.00  0.00      A    C  
ATOM    687  C   CYS A 568      32.359  44.174   7.080  0.00  0.00      A    C  
ATOM    688  O   CYS A 568      33.157  44.165   8.018  0.00  0.00      A    O  
ATOM    689  CB  CYS A 568      30.744  42.283   6.847  0.00  0.00      A    C  
ATOM    690  SG  CYS A 568      29.288  41.474   7.547  0.00  0.00      A    S  
ATOM    691  N   GLU A 569      32.665  44.501   5.906  0.00  0.00      A    N  
ATOM    692  CA  GLU A 569      33.994  44.984   5.541  0.00  0.00      A    C  
ATOM    693  C   GLU A 569      34.291  46.329   6.197  0.00  0.00      A    C  
ATOM    694  O   GLU A 569      35.412  46.572   6.647  0.00  0.00      A    O  
ATOM    695  CB  GLU A 569      34.126  45.099   4.020  0.00  0.00      A    C  
ATOM    696  CG  GLU A 569      34.349  43.768   3.319  0.00  0.00      A    C  
ATOM    697  CD  GLU A 569      34.367  43.883   1.803  0.00  0.00      A    C  
ATOM    698  OE1 GLU A 569      34.480  42.842   1.117  0.00  0.00      A    O  
ATOM    699  OE2 GLU A 569      34.270  45.023   1.299  0.00  0.00      A    O  
ATOM    700  N   ARG A 570      33.300  47.109   6.277  0.00  0.00      A    N  
ATOM    701  CA  ARG A 570      33.396  48.449   6.848  0.00  0.00      A    C  
ATOM    702  C   ARG A 570      33.556  48.388   8.363  0.00  0.00      A    C  
ATOM    703  O   ARG A 570      34.387  49.098   8.934  0.00  0.00      A    O  
ATOM    704  CB  ARG A 570      32.164  49.279   6.483  0.00  0.00      A    C  
ATOM    705  CG  ARG A 570      32.312  50.763   6.778  0.00  0.00      A    C  
ATOM    706  CD  ARG A 570      31.036  51.530   6.458  0.00  0.00      A    C  
ATOM    707  NE  ARG A 570      29.906  51.052   7.250  0.00  0.00      A    N  
ATOM    708  CZ  ARG A 570      28.797  51.747   7.484  0.00  0.00      A    C  
ATOM    709  NH1 ARG A 570      28.647  52.971   6.991  0.00  0.00      A    N  
ATOM    710  NH2 ARG A 570      27.830  51.215   8.218  0.00  0.00      A    N  
ATOM    711  N   LEU A 571      32.877  47.524   9.147  0.00  0.00      A    N  
ATOM    712  CA  LEU A 571      32.935  47.302  10.587  0.00  0.00      A    C  
ATOM    713  C   LEU A 571      34.253  46.645  10.983  0.00  0.00      A    C  
ATOM    714  O   LEU A 571      34.819  46.962  12.032  0.00  0.00      A    O  
ATOM    715  CB  LEU A 571      31.760  46.433  11.044  0.00  0.00      A    C  
ATOM    716  CG  LEU A 571      30.385  47.104  11.056  0.00  0.00      A    C  
ATOM    717  CD1 LEU A 571      29.297  46.076  11.350  0.00  0.00      A    C  
ATOM    718  CD2 LEU A 571      30.351  48.235  12.078  0.00  0.00      A    C  
ATOM    719  N   ARG A 572      34.755  45.776  10.074  0.00  0.00      A    N  
ATOM    720  CA  ARG A 572      36.085  45.194  10.222  0.00  0.00      A    C  
ATOM    721  C   ARG A 572      37.163  46.271  10.166  0.00  0.00      A    C  
ATOM    722  O   ARG A 572      38.143  46.216  10.913  0.00  0.00      A    O  
ATOM    723  CB  ARG A 572      36.337  44.143   9.139  0.00  0.00      A    C  
ATOM    724  CG  ARG A 572      35.630  42.820   9.388  0.00  0.00      A    C  
ATOM    725  CD  ARG A 572      36.040  41.762   8.373  0.00  0.00      A    C  
ATOM    726  NE  ARG A 572      35.210  40.565   8.477  0.00  0.00      A    N  
ATOM    727  CZ  ARG A 572      34.482  40.057   7.487  0.00  0.00      A    C  
ATOM    728  NH1 ARG A 572      34.468  40.637   6.292  0.00  0.00      A    N  
ATOM    729  NH2 ARG A 572      33.764  38.963   7.692  0.00  0.00      A    N  
ATOM    730  N   GLY A 573      37.008  47.194   9.253  0.00  0.00      A    N  
ATOM    731  CA  GLY A 573      37.914  48.321   9.105  0.00  0.00      A    C  
ATOM    732  C   GLY A 573      37.919  49.243  10.309  0.00  0.00      A    C  
ATOM    733  O   GLY A 573      38.977  49.717  10.730  0.00  0.00      A    O  
ATOM    734  N   LEU A 574      36.843  49.482  10.979  0.00  0.00      A    N  
ATOM    735  CA  LEU A 574      36.663  50.334  12.149  0.00  0.00      A    C  
ATOM    736  C   LEU A 574      37.243  49.675  13.396  0.00  0.00      A    C  
ATOM    737  O   LEU A 574      37.880  50.341  14.217  0.00  0.00      A    O  
ATOM    738  CB  LEU A 574      35.179  50.642  12.365  0.00  0.00      A    C  
ATOM    739  CG  LEU A 574      34.858  51.814  13.294  0.00  0.00      A    C  
ATOM    740  CD1 LEU A 574      34.635  53.087  12.485  0.00  0.00      A    C  
ATOM    741  CD2 LEU A 574      33.637  51.498  14.151  0.00  0.00      A    C  
ATOM    742  N   LEU A 575      37.141  48.366  13.595  0.00  0.00      A    N  
ATOM    743  CA  LEU A 575      37.718  47.544  14.654  0.00  0.00      A    C  
ATOM    744  C   LEU A 575      39.239  47.521  14.556  0.00  0.00      A    C  
ATOM    745  O   LEU A 575      39.932  47.583  15.574  0.00  0.00      A    O  
ATOM    746  CB  LEU A 575      37.168  46.117  14.585  0.00  0.00      A    C  
ATOM    747  CG  LEU A 575      35.970  45.806  15.482  0.00  0.00      A    C  
ATOM    748  CD1 LEU A 575      35.184  44.623  14.929  0.00  0.00      A    C  
ATOM    749  CD2 LEU A 575      36.429  45.529  16.910  0.00  0.00      A    C  
ATOM    750  N   ARG A 576      39.731  47.490  13.273  0.00  0.00      A    N  
ATOM    751  CA  ARG A 576      41.166  47.567  13.014  0.00  0.00      A    C  
ATOM    752  C   ARG A 576      41.718  48.936  13.398  0.00  0.00      A    C  
ATOM    753  O   ARG A 576      42.811  49.035  13.958  0.00  0.00      A    O  
ATOM    754  CB  ARG A 576      41.463  47.276  11.542  0.00  0.00      A    C  
ATOM    755  CG  ARG A 576      41.430  45.798  11.187  0.00  0.00      A    C  
ATOM    756  CD  ARG A 576      41.957  45.543   9.781  0.00  0.00      A    C  
ATOM    757  NE  ARG A 576      40.884  45.570   8.790  0.00  0.00      A    N  
ATOM    758  CZ  ARG A 576      40.884  44.878   7.655  0.00  0.00      A    C  
ATOM    759  NH1 ARG A 576      41.904  44.086   7.343  0.00  0.00      A    N  
ATOM    760  NH2 ARG A 576      39.857  44.977   6.824  0.00  0.00      A    N  
ATOM    761  N   ALA A 577      40.963  50.004  13.217  0.00  0.00      A    N  
ATOM    762  CA  ALA A 577      41.327  51.395  13.474  0.00  0.00      A    C  
ATOM    763  C   ALA A 577      41.271  51.711  14.965  0.00  0.00      A    C  
ATOM    764  O   ALA A 577      42.112  52.451  15.482  0.00  0.00      A    O  
ATOM    765  CB  ALA A 577      40.409  52.336  12.698  0.00  0.00      A    C  
ATOM    766  N   MET A 578      40.400  51.084  15.724  0.00  0.00      A    N  
ATOM    767  CA  MET A 578      40.219  51.249  17.163  0.00  0.00      A    C  
ATOM    768  C   MET A 578      41.217  50.394  17.937  0.00  0.00      A    C  
ATOM    769  O   MET A 578      41.703  50.802  18.993  0.00  0.00      A    O  
ATOM    770  CB  MET A 578      38.791  50.886  17.571  0.00  0.00      A    C  
ATOM    771  CG  MET A 578      37.809  52.039  17.456  0.00  0.00      A    C  
ATOM    772  SD  MET A 578      36.084  51.534  17.825  0.00  0.00      A    S  
ATOM    773  CE  MET A 578      36.181  51.357  19.628  0.00  0.00      A    C  
ATOM    774  N   GLU A 579      41.625  49.195  17.426  0.00  0.00      A    N  
ATOM    775  CA  GLU A 579      42.674  48.305  17.911  0.00  0.00      A    C  
ATOM    776  C   GLU A 579      44.054  48.932  17.737  0.00  0.00      A    C  
ATOM    777  O   GLU A 579      44.951  48.708  18.554  0.00  0.00      A    O  
ATOM    778  CB  GLU A 579      42.614  46.957  17.188  0.00  0.00      A    C  
ATOM    779  CG  GLU A 579      41.554  46.012  17.734  0.00  0.00      A    C  
ATOM    780  CD  GLU A 579      41.485  44.690  16.986  0.00  0.00      A    C  
ATOM    781  OE1 GLU A 579      40.705  43.801  17.396  0.00  0.00      A    O  
ATOM    782  OE2 GLU A 579      42.218  44.543  15.983  0.00  0.00      A    O  
ATOM    783  N   ARG A 580      44.202  49.848  16.824  0.00  0.00      A    N  
ATOM    784  CA  ARG A 580      45.462  50.516  16.514  0.00  0.00      A    C  
ATOM    785  C   ARG A 580      45.547  51.872  17.207  0.00  0.00      A    C  
ATOM    786  O   ARG A 580      46.584  52.537  17.154  0.00  0.00      A    O  
ATOM    787  CB  ARG A 580      45.622  50.688  15.002  0.00  0.00      A    C  
ATOM    788  CG  ARG A 580      46.112  49.439  14.289  0.00  0.00      A    C  
ATOM    789  CD  ARG A 580      46.405  49.706  12.819  0.00  0.00      A    C  
ATOM    790  NE  ARG A 580      46.258  48.499  12.012  0.00  0.00      A    N  
ATOM    791  CZ  ARG A 580      46.752  48.342  10.786  0.00  0.00      A    C  
ATOM    792  NH1 ARG A 580      47.438  49.318  10.202  0.00  0.00      A    N  
ATOM    793  NH2 ARG A 580      46.558  47.201  10.141  0.00  0.00      A    N  
ATOM    794  N   GLY A 581      44.591  52.069  18.285  0.00  0.00      A    N  
ATOM    795  CA  GLY A 581      44.746  53.255  19.113  0.00  0.00      A    C  
ATOM    796  C   GLY A 581      44.827  54.538  18.308  0.00  0.00      A    C  
ATOM    797  O   GLY A 581      45.269  55.570  18.817  0.00  0.00      A    O  
ATOM    798  N   GLY A 582      44.912  54.765  16.995  0.00  0.00      A    N  
ATOM    799  CA  GLY A 582      44.986  55.951  16.158  0.00  0.00      A    C  
ATOM    800  C   GLY A 582      43.710  56.773  16.176  0.00  0.00      A    C  
ATOM    801  O   GLY A 582      42.704  56.356  16.754  0.00  0.00      A    O  
ATOM    802  N   THR A 583      43.813  58.210  16.092  0.00  0.00      A    N  
ATOM    803  CA  THR A 583      42.808  59.252  15.916  0.00  0.00      A    C  
ATOM    804  C   THR A 583      41.825  58.874  14.813  0.00  0.00      A    C  
ATOM    805  O   THR A 583      42.220  58.324  13.783  0.00  0.00      A    O  
ATOM    806  CB  THR A 583      43.459  60.608  15.586  0.00  0.00      A    C  
ATOM    807  CG2 THR A 583      44.243  61.147  16.777  0.00  0.00      A    C  
ATOM    808  OG1 THR A 583      44.349  60.444  14.475  0.00  0.00      A    O  
ATOM    809  N   VAL A 584      40.583  58.520  15.187  0.00  0.00      A    N  
ATOM    810  CA  VAL A 584      39.376  58.269  14.405  0.00  0.00      A    C  
ATOM    811  C   VAL A 584      39.244  59.320  13.306  0.00  0.00      A    C  
ATOM    812  O   VAL A 584      39.274  60.523  13.580  0.00  0.00      A    O  
ATOM    813  CB  VAL A 584      38.113  58.269  15.296  0.00  0.00      A    C  
ATOM    814  CG1 VAL A 584      36.870  57.935  14.472  0.00  0.00      A    C  
ATOM    815  CG2 VAL A 584      38.274  57.281  16.450  0.00  0.00      A    C  
ATOM    816  N   PRO A 585      39.600  58.946  11.974  0.00  0.00      A    N  
ATOM    817  CA  PRO A 585      39.434  59.883  10.860  0.00  0.00      A    C  
ATOM    818  C   PRO A 585      38.027  60.470  10.790  0.00  0.00      A    C  
ATOM    819  O   PRO A 585      37.055  59.799  11.146  0.00  0.00      A    O  
ATOM    820  CB  PRO A 585      39.730  59.024   9.628  0.00  0.00      A    C  
ATOM    821  CG  PRO A 585      40.223  57.725  10.178  0.00  0.00      A    C  
ATOM    822  CD  PRO A 585      39.862  57.654  11.634  0.00  0.00      A    C  
ATOM    823  N   ALA A 586      37.802  61.780  10.838  0.00  0.00      A    N  
ATOM    824  CA  ALA A 586      36.730  62.772  10.808  0.00  0.00      A    C  
ATOM    825  C   ALA A 586      35.583  62.314   9.913  0.00  0.00      A    C  
ATOM    826  O   ALA A 586      34.415  62.582  10.202  0.00  0.00      A    O  
ATOM    827  CB  ALA A 586      37.266  64.120  10.334  0.00  0.00      A    C  
ATOM    828  N   ASP A 587      35.871  61.304   9.081  0.00  0.00      A    N  
ATOM    829  CA  ASP A 587      34.859  60.736   8.195  0.00  0.00      A    C  
ATOM    830  C   ASP A 587      34.149  59.558   8.857  0.00  0.00      A    C  
ATOM    831  O   ASP A 587      32.972  59.304   8.589  0.00  0.00      A    O  
ATOM    832  CB  ASP A 587      35.489  60.295   6.873  0.00  0.00      A    C  
ATOM    833  CG  ASP A 587      36.987  60.063   6.977  0.00  0.00      A    C  
ATOM    834  OD1 ASP A 587      37.614  60.555   7.940  0.00  0.00      A    O  
ATOM    835  OD2 ASP A 587      37.544  59.381   6.089  0.00  0.00      A    O  
ATOM    836  N   LEU A 588      34.658  59.044  10.018  0.00  0.00      A    N  
ATOM    837  CA  LEU A 588      34.195  57.898  10.794  0.00  0.00      A    C  
ATOM    838  C   LEU A 588      33.640  58.345  12.143  0.00  0.00      A    C  
ATOM    839  O   LEU A 588      32.872  57.615  12.774  0.00  0.00      A    O  
ATOM    840  CB  LEU A 588      35.333  56.896  11.003  0.00  0.00      A    C  
ATOM    841  CG  LEU A 588      35.620  55.943   9.841  0.00  0.00      A    C  
ATOM    842  CD1 LEU A 588      37.120  55.701   9.713  0.00  0.00      A    C  
ATOM    843  CD2 LEU A 588      34.874  54.626  10.034  0.00  0.00      A    C  
ATOM    844  N   GLU A 589      33.727  59.733  12.622  0.00  0.00      A    N  
ATOM    845  CA  GLU A 589      33.284  60.501  13.782  0.00  0.00      A    C  
ATOM    846  C   GLU A 589      31.947  61.186  13.511  0.00  0.00      A    C  
ATOM    847  O   GLU A 589      31.105  61.291  14.405  0.00  0.00      A    O  
ATOM    848  CB  GLU A 589      34.338  61.540  14.174  0.00  0.00      A    C  
ATOM    849  CG  GLU A 589      34.504  61.707  15.677  0.00  0.00      A    C  
ATOM    850  CD  GLU A 589      35.638  62.648  16.053  0.00  0.00      A    C  
ATOM    851  OE1 GLU A 589      35.870  62.866  17.265  0.00  0.00      A    O  
ATOM    852  OE2 GLU A 589      36.298  63.175  15.129  0.00  0.00      A    O  
ATOM    853  N   ALA A 590      31.452  61.320  12.339  0.00  0.00      A    N  
ATOM    854  CA  ALA A 590      30.157  61.826  11.888  0.00  0.00      A    C  
ATOM    855  C   ALA A 590      29.187  60.681  11.612  0.00  0.00      A    C  
ATOM    856  O   ALA A 590      27.982  60.813  11.837  0.00  0.00      A    O  
ATOM    857  CB  ALA A 590      30.329  62.686  10.639  0.00  0.00      A    C  
ATOM    858  N   ALA A 591      29.606  59.368  11.743  0.00  0.00      A    N  
ATOM    859  CA  ALA A 591      28.907  58.096  11.589  0.00  0.00      A    C  
ATOM    860  C   ALA A 591      28.814  57.357  12.920  0.00  0.00      A    C  
ATOM    861  O   ALA A 591      27.863  56.609  13.158  0.00  0.00      A    O  
ATOM    862  CB  ALA A 591      29.610  57.225  10.549  0.00  0.00      A    C  
ATOM    863  N   ALA A 592      29.538  57.781  14.041  0.00  0.00      A    N  
ATOM    864  CA  ALA A 592      29.483  57.437  15.459  0.00  0.00      A    C  
ATOM    865  C   ALA A 592      28.462  58.299  16.195  0.00  0.00      A    C  
ATOM    866  O   ALA A 592      27.859  57.859  17.176  0.00  0.00      A    O  
ATOM    867  CB  ALA A 592      30.863  57.590  16.097  0.00  0.00      A    C  
ATOM    868  N   ALA A 593      27.824  59.272  15.593  0.00  0.00      A    N  
ATOM    869  CA  ALA A 593      26.779  60.182  16.054  0.00  0.00      A    C  
ATOM    870  C   ALA A 593      25.437  59.849  15.406  0.00  0.00      A    C  
ATOM    871  O   ALA A 593      24.380  60.183  15.945  0.00  0.00      A    O  
ATOM    872  CB  ALA A 593      27.164  61.630  15.759  0.00  0.00      A    C  
ATOM    873  N   SER A 594      25.362  58.614  14.605  0.00  0.00      A    N  
ATOM    874  CA  SER A 594      24.152  58.070  13.998  0.00  0.00      A    C  
ATOM    875  C   SER A 594      24.029  56.572  14.258  0.00  0.00      A    C  
ATOM    876  O   SER A 594      23.107  55.924  13.760  0.00  0.00      A    O  
ATOM    877  CB  SER A 594      24.141  58.338  12.493  0.00  0.00      A    C  
ATOM    878  OG  SER A 594      25.072  57.502  11.826  0.00  0.00      A    O  
ATOM    879  N   LEU A 595      24.680  55.982  15.346  0.00  0.00      A    N  
ATOM    880  CA  LEU A 595      24.558  54.604  15.811  0.00  0.00      A    C  
ATOM    881  C   LEU A 595      23.720  54.532  17.083  0.00  0.00      A    C  
ATOM    882  O   LEU A 595      23.932  55.310  18.016  0.00  0.00      A    O  
ATOM    883  CB  LEU A 595      25.941  53.998  16.061  0.00  0.00      A    C  
ATOM    884  CG  LEU A 595      26.695  53.497  14.827  0.00  0.00      A    C  
ATOM    885  CD1 LEU A 595      28.157  53.924  14.892  0.00  0.00      A    C  
ATOM    886  CD2 LEU A 595      26.580  51.981  14.708  0.00  0.00      A    C  
ATOM    887  N   PRO A 596      22.392  54.023  16.963  0.00  0.00      A    N  
ATOM    888  CA  PRO A 596      21.540  54.009  18.155  0.00  0.00      A    C  
ATOM    889  C   PRO A 596      22.127  53.178  19.292  0.00  0.00      A    C  
ATOM    890  O   PRO A 596      22.730  52.130  19.047  0.00  0.00      A    O  
ATOM    891  CB  PRO A 596      20.234  53.394  17.645  0.00  0.00      A    C  
ATOM    892  CG  PRO A 596      20.576  52.823  16.308  0.00  0.00      A    C  
ATOM    893  CD  PRO A 596      22.018  53.120  16.017  0.00  0.00      A    C  
ATOM    894  N   SER A 597      22.630  53.696  20.458  0.00  0.00      A    N  
ATOM    895  CA  SER A 597      23.028  53.311  21.808  0.00  0.00      A    C  
ATOM    896  C   SER A 597      22.052  52.305  22.408  0.00  0.00      A    C  
ATOM    897  O   SER A 597      20.864  52.314  22.079  0.00  0.00      A    O  
ATOM    898  CB  SER A 597      23.122  54.543  22.710  0.00  0.00      A    C  
ATOM    899  OG  SER A 597      21.830  54.990  23.085  0.00  0.00      A    O  
ATOM    900  N   SER A 598      22.318  50.919  22.767  0.00  0.00      A    N  
ATOM    901  CA  SER A 598      21.651  50.009  23.692  0.00  0.00      A    C  
ATOM    902  C   SER A 598      20.760  50.768  24.669  0.00  0.00      A    C  
ATOM    903  O   SER A 598      19.671  50.303  25.016  0.00  0.00      A    O  
ATOM    904  CB  SER A 598      22.680  49.182  24.466  0.00  0.00      A    C  
ATOM    905  OG  SER A 598      22.047  48.391  25.457  0.00  0.00      A    O  
ATOM    906  N   LYS A 599      20.994  52.087  24.985  0.00  0.00      A    N  
ATOM    907  CA  LYS A 599      20.121  53.000  25.717  0.00  0.00      A    C  
ATOM    908  C   LYS A 599      19.001  53.524  24.822  0.00  0.00      A    C  
ATOM    909  O   LYS A 599      17.860  53.668  25.268  0.00  0.00      A    O  
ATOM    910  CB  LYS A 599      20.925  54.167  26.290  0.00  0.00      A    C  
ATOM    911  CG  LYS A 599      20.265  54.846  27.482  0.00  0.00      A    C  
ATOM    912  CD  LYS A 599      21.142  55.954  28.050  0.00  0.00      A    C  
ATOM    913  CE  LYS A 599      20.433  56.716  29.162  0.00  0.00      A    C  
ATOM    914  NZ  LYS A 599      21.302  57.783  29.743  0.00  0.00      A    N  
ATOM    915  N   GLU A 600      19.269  53.643  23.518  0.00  0.00      A    N  
ATOM    916  CA  GLU A 600      18.320  54.103  22.510  0.00  0.00      A    C  
ATOM    917  C   GLU A 600      17.360  52.988  22.106  0.00  0.00      A    C  
ATOM    918  O   GLU A 600      16.164  53.224  21.926  0.00  0.00      A    O  
ATOM    919  CB  GLU A 600      19.055  54.636  21.278  0.00  0.00      A    C  
ATOM    920  CG  GLU A 600      19.533  56.074  21.422  0.00  0.00      A    C  
ATOM    921  CD  GLU A 600      20.228  56.602  20.177  0.00  0.00      A    C  
ATOM    922  OE1 GLU A 600      20.597  57.798  20.148  0.00  0.00      A    O  
ATOM    923  OE2 GLU A 600      20.404  55.812  19.221  0.00  0.00      A    O  
ATOM    924  N   VAL A 601      17.759  51.698  21.998  0.00  0.00      A    N  
ATOM    925  CA  VAL A 601      16.901  50.546  21.742  0.00  0.00      A    C  
ATOM    926  C   VAL A 601      16.072  50.232  22.985  0.00  0.00      A    C  
ATOM    927  O   VAL A 601      14.875  49.947  22.886  0.00  0.00      A    O  
ATOM    928  CB  VAL A 601      17.723  49.308  21.322  0.00  0.00      A    C  
ATOM    929  CG1 VAL A 601      16.833  48.069  21.243  0.00  0.00      A    C  
ATOM    930  CG2 VAL A 601      18.418  49.556  19.985  0.00  0.00      A    C  
ATOM    931  N   ALA A 602      16.669  50.365  24.258  0.00  0.00      A    N  
ATOM    932  CA  ALA A 602      15.935  50.240  25.515  0.00  0.00      A    C  
ATOM    933  C   ALA A 602      14.950  51.391  25.692  0.00  0.00      A    C  
ATOM    934  O   ALA A 602      13.822  51.187  26.146  0.00  0.00      A    O  
ATOM    935  CB  ALA A 602      16.904  50.186  26.694  0.00  0.00      A    C  
ATOM    936  N   GLU A 603      15.411  52.555  25.207  0.00  0.00      A    N  
ATOM    937  CA  GLU A 603      14.547  53.730  25.271  0.00  0.00      A    C  
ATOM    938  C   GLU A 603      13.414  53.639  24.256  0.00  0.00      A    C  
ATOM    939  O   GLU A 603      12.279  54.021  24.548  0.00  0.00      A    O  
ATOM    940  CB  GLU A 603      15.360  55.008  25.039  0.00  0.00      A    C  
ATOM    941  CG  GLU A 603      14.717  56.259  25.618  0.00  0.00      A    C  
ATOM    942  CD  GLU A 603      15.624  57.012  26.578  0.00  0.00      A    C  
ATOM    943  OE1 GLU A 603      15.138  57.926  27.280  0.00  0.00      A    O  
ATOM    944  OE2 GLU A 603      16.830  56.685  26.626  0.00  0.00      A    O  
ATOM    945  N   LEU A 604      13.692  53.052  23.042  0.00  0.00      A    N  
ATOM    946  CA  LEU A 604      12.694  52.891  21.991  0.00  0.00      A    C  
ATOM    947  C   LEU A 604      11.735  51.751  22.320  0.00  0.00      A    C  
ATOM    948  O   LEU A 604      10.538  51.841  22.041  0.00  0.00      A    O  
ATOM    949  CB  LEU A 604      13.372  52.628  20.643  0.00  0.00      A    C  
ATOM    950  CG  LEU A 604      13.997  53.840  19.950  0.00  0.00      A    C  
ATOM    951  CD1 LEU A 604      14.837  53.394  18.758  0.00  0.00      A    C  
ATOM    952  CD2 LEU A 604      12.916  54.821  19.512  0.00  0.00      A    C  
ATOM    953  N   LYS A 605      12.210  50.721  22.924  0.00  0.00      A    N  
ATOM    954  CA  LYS A 605      11.344  49.656  23.423  0.00  0.00      A    C  
ATOM    955  C   LYS A 605      10.454  50.157  24.556  0.00  0.00      A    C  
ATOM    956  O   LYS A 605       9.274  49.808  24.626  0.00  0.00      A    O  
ATOM    957  CB  LYS A 605      12.178  48.465  23.899  0.00  0.00      A    C  
ATOM    958  CG  LYS A 605      12.720  47.597  22.773  0.00  0.00      A    C  
ATOM    959  CD  LYS A 605      13.448  46.373  23.310  0.00  0.00      A    C  
ATOM    960  CE  LYS A 605      13.989  45.503  22.183  0.00  0.00      A    C  
ATOM    961  NZ  LYS A 605      14.702  44.299  22.704  0.00  0.00      A    N  
ATOM    962  N   LYS A 606      11.068  50.963  25.494  0.00  0.00      A    N  
ATOM    963  CA  LYS A 606      10.285  51.598  26.552  0.00  0.00      A    C  
ATOM    964  C   LYS A 606       9.233  52.536  25.968  0.00  0.00      A    C  
ATOM    965  O   LYS A 606       8.105  52.596  26.461  0.00  0.00      A    O  
ATOM    966  CB  LYS A 606      11.198  52.361  27.511  0.00  0.00      A    C  
ATOM    967  CG  LYS A 606      10.502  52.849  28.773  0.00  0.00      A    C  
ATOM    968  CD  LYS A 606      11.457  53.613  29.681  0.00  0.00      A    C  
ATOM    969  CE  LYS A 606      10.731  54.222  30.872  0.00  0.00      A    C  
ATOM    970  NZ  LYS A 606      11.665  54.975  31.763  0.00  0.00      A    N  
ATOM    971  N   GLN A 607       9.640  53.203  24.856  0.00  0.00      A    N  
ATOM    972  CA  GLN A 607       8.729  54.129  24.194  0.00  0.00      A    C  
ATOM    973  C   GLN A 607       7.589  53.383  23.507  0.00  0.00      A    C  
ATOM    974  O   GLN A 607       6.449  53.853  23.499  0.00  0.00      A    O  
ATOM    975  CB  GLN A 607       9.481  54.990  23.179  0.00  0.00      A    C  
ATOM    976  CG  GLN A 607      10.305  56.107  23.807  0.00  0.00      A    C  
ATOM    977  CD  GLN A 607      10.988  56.984  22.776  0.00  0.00      A    C  
ATOM    978  NE2 GLN A 607      12.000  57.729  23.207  0.00  0.00      A    N  
ATOM    979  OE1 GLN A 607      10.610  56.993  21.600  0.00  0.00      A    O  
ATOM    980  N   VAL A 608       7.841  52.231  22.926  0.00  0.00      A    N  
ATOM    981  CA  VAL A 608       6.816  51.409  22.289  0.00  0.00      A    C  
ATOM    982  C   VAL A 608       5.861  50.863  23.348  0.00  0.00      A    C  
ATOM    983  O   VAL A 608       4.641  50.913  23.177  0.00  0.00      A    O  
ATOM    984  CB  VAL A 608       7.441  50.246  21.485  0.00  0.00      A    C  
ATOM    985  CG1 VAL A 608       6.361  49.267  21.024  0.00  0.00      A    C  
ATOM    986  CG2 VAL A 608       8.224  50.784  20.290  0.00  0.00      A    C  
ATOM    987  N   GLU A 609       6.384  50.370  24.504  0.00  0.00      A    N  
ATOM    988  CA  GLU A 609       5.566  49.877  25.607  0.00  0.00      A    C  
ATOM    989  C   GLU A 609       4.734  50.999  26.222  0.00  0.00      A    C  
ATOM    990  O   GLU A 609       3.556  50.805  26.533  0.00  0.00      A    O  
ATOM    991  CB  GLU A 609       6.444  49.225  26.678  0.00  0.00      A    C  
ATOM    992  CG  GLU A 609       6.988  47.862  26.281  0.00  0.00      A    C  
ATOM    993  CD  GLU A 609       7.927  47.265  27.317  0.00  0.00      A    C  
ATOM    994  OE1 GLU A 609       8.499  46.178  27.065  0.00  0.00      A    O  
ATOM    995  OE2 GLU A 609       8.090  47.886  28.391  0.00  0.00      A    O  
ATOM    996  N   SER A 610       5.414  52.143  26.402  0.00  0.00      A    N  
ATOM    997  CA  SER A 610       4.727  53.307  26.954  0.00  0.00      A    C  
ATOM    998  C   SER A 610       3.604  53.774  26.033  0.00  0.00      A    C  
ATOM    999  O   SER A 610       2.506  54.089  26.496  0.00  0.00      A    O  
ATOM   1000  CB  SER A 610       5.713  54.452  27.189  0.00  0.00      A    C  
ATOM   1001  OG  SER A 610       5.036  55.617  27.624  0.00  0.00      A    O  
ATOM   1002  N   ALA A 611       3.852  53.920  24.634  0.00  0.00      A    N  
ATOM   1003  CA  ALA A 611       2.852  54.345  23.657  0.00  0.00      A    C  
ATOM   1004  C   ALA A 611       1.694  53.355  23.591  0.00  0.00      A    C  
ATOM   1005  O   ALA A 611       0.532  53.754  23.484  0.00  0.00      A    O  
ATOM   1006  CB  ALA A 611       3.491  54.505  22.279  0.00  0.00      A    C  
ATOM   1007  N   GLU A 612       1.932  52.034  23.662  0.00  0.00      A    N  
ATOM   1008  CA  GLU A 612       0.897  51.003  23.669  0.00  0.00      A    C  
ATOM   1009  C   GLU A 612       0.055  51.075  24.939  0.00  0.00      A    C  
ATOM   1010  O   GLU A 612      -1.164  50.900  24.892  0.00  0.00      A    O  
ATOM   1011  CB  GLU A 612       1.524  49.612  23.531  0.00  0.00      A    C  
ATOM   1012  CG  GLU A 612       2.001  49.289  22.123  0.00  0.00      A    C  
ATOM   1013  CD  GLU A 612       2.701  47.944  22.021  0.00  0.00      A    C  
ATOM   1014  OE1 GLU A 612       3.008  47.503  20.889  0.00  0.00      A    O  
ATOM   1015  OE2 GLU A 612       2.944  47.324  23.080  0.00  0.00      A    O  
ATOM   1016  N   LEU A 613       0.753  51.246  26.069  0.00  0.00      A    N  
ATOM   1017  CA  LEU A 613       0.065  51.445  27.340  0.00  0.00      A    C  
ATOM   1018  C   LEU A 613      -0.814  52.689  27.293  0.00  0.00      A    C  
ATOM   1019  O   LEU A 613      -1.932  52.685  27.812  0.00  0.00      A    O  
ATOM   1020  CB  LEU A 613       1.076  51.560  28.485  0.00  0.00      A    C  
ATOM   1021  CG  LEU A 613       0.495  51.589  29.900  0.00  0.00      A    C  
ATOM   1022  CD1 LEU A 613      -0.259  50.297  30.190  0.00  0.00      A    C  
ATOM   1023  CD2 LEU A 613       1.602  51.809  30.925  0.00  0.00      A    C  
ATOM   1024  N   LYS A 614      -0.337  53.828  26.733  0.00  0.00      A    N  
ATOM   1025  CA  LYS A 614      -1.121  55.045  26.547  0.00  0.00      A    C  
ATOM   1026  C   LYS A 614      -2.379  54.766  25.727  0.00  0.00      A    C  
ATOM   1027  O   LYS A 614      -3.454  55.285  26.034  0.00  0.00      A    O  
ATOM   1028  CB  LYS A 614      -0.283  56.127  25.868  0.00  0.00      A    C  
ATOM   1029  CG  LYS A 614       0.420  57.065  26.838  0.00  0.00      A    C  
ATOM   1030  CD  LYS A 614       1.230  58.126  26.104  0.00  0.00      A    C  
ATOM   1031  CE  LYS A 614       1.981  59.029  27.073  0.00  0.00      A    C  
ATOM   1032  NZ  LYS A 614       2.921  59.946  26.362  0.00  0.00      A    N  
ATOM   1033  N   ASN A 615      -2.283  53.970  24.592  0.00  0.00      A    N  
ATOM   1034  CA  ASN A 615      -3.424  53.579  23.773  0.00  0.00      A    C  
ATOM   1035  C   ASN A 615      -4.461  52.809  24.587  0.00  0.00      A    C  
ATOM   1036  O   ASN A 615      -5.661  53.052  24.460  0.00  0.00      A    O  
ATOM   1037  CB  ASN A 615      -2.966  52.747  22.574  0.00  0.00      A    C  
ATOM   1038  CG  ASN A 615      -2.252  53.578  21.524  0.00  0.00      A    C  
ATOM   1039  ND2 ASN A 615      -1.512  52.914  20.646  0.00  0.00      A    N  
ATOM   1040  OD1 ASN A 615      -2.366  54.806  21.507  0.00  0.00      A    O  
ATOM   1041  N   GLN A 616      -3.939  51.887  25.417  0.00  0.00      A    N  
ATOM   1042  CA  GLN A 616      -4.808  51.094  26.281  0.00  0.00      A    C  
ATOM   1043  C   GLN A 616      -5.521  51.976  27.302  0.00  0.00      A    C  
ATOM   1044  O   GLN A 616      -6.720  51.810  27.545  0.00  0.00      A    O  
ATOM   1045  CB  GLN A 616      -4.006  50.005  26.997  0.00  0.00      A    C  
ATOM   1046  CG  GLN A 616      -4.861  49.056  27.826  0.00  0.00      A    C  
ATOM   1047  CD  GLN A 616      -5.821  48.239  26.980  0.00  0.00      A    C  
ATOM   1048  NE2 GLN A 616      -6.890  47.753  27.599  0.00  0.00      A    N  
ATOM   1049  OE1 GLN A 616      -5.602  48.047  25.780  0.00  0.00      A    O  
ATOM   1050  N   ARG A 617      -4.796  52.891  27.963  0.00  0.00      A    N  
ATOM   1051  CA  ARG A 617      -5.374  53.780  28.966  0.00  0.00      A    C  
ATOM   1052  C   ARG A 617      -6.411  54.709  28.341  0.00  0.00      A    C  
ATOM   1053  O   ARG A 617      -7.449  54.986  28.946  0.00  0.00      A    O  
ATOM   1054  CB  ARG A 617      -4.281  54.602  29.651  0.00  0.00      A    C  
ATOM   1055  CG  ARG A 617      -3.331  53.774  30.503  0.00  0.00      A    C  
ATOM   1056  CD  ARG A 617      -4.053  53.107  31.665  0.00  0.00      A    C  
ATOM   1057  NE  ARG A 617      -3.142  52.308  32.478  0.00  0.00      A    N  
ATOM   1058  CZ  ARG A 617      -3.517  51.502  33.469  0.00  0.00      A    C  
ATOM   1059  NH1 ARG A 617      -4.799  51.375  33.789  0.00  0.00      A    N  
ATOM   1060  NH2 ARG A 617      -2.604  50.820  34.144  0.00  0.00      A    N  
ATOM   1061  N   LEU A 618      -6.161  55.245  27.101  0.00  0.00      A    N  
ATOM   1062  CA  LEU A 618      -7.105  56.083  26.370  0.00  0.00      A    C  
ATOM   1063  C   LEU A 618      -8.408  55.337  26.112  0.00  0.00      A    C  
ATOM   1064  O   LEU A 618      -9.494  55.888  26.307  0.00  0.00      A    O  
ATOM   1065  CB  LEU A 618      -6.494  56.544  25.044  0.00  0.00      A    C  
ATOM   1066  CG  LEU A 618      -5.589  57.775  25.105  0.00  0.00      A    C  
ATOM   1067  CD1 LEU A 618      -4.792  57.912  23.811  0.00  0.00      A    C  
ATOM   1068  CD2 LEU A 618      -6.412  59.032  25.368  0.00  0.00      A    C  
ATOM   1069  N   LYS A 619      -7.881  54.723  25.470  1.00 96.52           N  
ATOM   1070  CA  LYS A 619      -9.028  53.846  25.246  1.00 96.52           C  
ATOM   1071  C   LYS A 619      -9.824  53.644  26.531  1.00 96.52           C  
ATOM   1072  CB  LYS A 619      -8.572  52.495  24.694  1.00 96.52           C  
ATOM   1073  O   LYS A 619     -11.056  53.692  26.519  1.00 96.52           O  
ATOM   1074  CG  LYS A 619      -8.049  52.554  23.266  1.00 96.52           C  
ATOM   1075  CD  LYS A 619      -7.591  51.185  22.781  1.00 96.52           C  
ATOM   1076  CE  LYS A 619      -6.957  51.264  21.399  1.00 96.52           C  
ATOM   1077  NZ  LYS A 619      -6.437  49.937  20.952  1.00 96.52           N  
ATOM   1078  N   GLU A 620      -9.133  53.443  27.667  1.00 95.63           N  
ATOM   1079  CA  GLU A 620      -9.771  53.221  28.961  1.00 95.63           C  
ATOM   1080  C   GLU A 620     -10.527  54.463  29.423  1.00 95.63           C  
ATOM   1081  CB  GLU A 620      -8.733  52.815  30.011  1.00 95.63           C  
ATOM   1082  O   GLU A 620     -11.672  54.369  29.868  1.00 95.63           O  
ATOM   1083  CG  GLU A 620      -8.169  51.416  29.809  1.00 95.63           C  
ATOM   1084  CD  GLU A 620      -7.061  51.069  30.791  1.00 95.63           C  
ATOM   1085  OE1 GLU A 620      -6.447  49.987  30.655  1.00 95.63           O  
ATOM   1086  OE2 GLU A 620      -6.805  51.887  31.703  1.00 95.63           O  
ATOM   1087  N   VAL A 621      -9.834  55.610  29.296  1.00 95.99           N  
ATOM   1088  CA  VAL A 621     -10.458  56.854  29.732  1.00 95.99           C  
ATOM   1089  C   VAL A 621     -11.678  57.153  28.865  1.00 95.99           C  
ATOM   1090  CB  VAL A 621      -9.465  58.036  29.681  1.00 95.99           C  
ATOM   1091  O   VAL A 621     -12.719  57.580  29.370  1.00 95.99           O  
ATOM   1092  CG1 VAL A 621     -10.193  59.363  29.886  1.00 95.99           C  
ATOM   1093  CG2 VAL A 621      -8.368  57.857  30.728  1.00 95.99           C  
ATOM   1094  N   PHE A 622     -11.555  56.955  27.521  1.00 96.15           N  
ATOM   1095  CA  PHE A 622     -12.686  57.141  26.621  1.00 96.15           C  
ATOM   1096  C   PHE A 622     -13.869  56.283  27.054  1.00 96.15           C  
ATOM   1097  CB  PHE A 622     -12.291  56.801  25.181  1.00 96.15           C  
ATOM   1098  O   PHE A 622     -14.990  56.779  27.179  1.00 96.15           O  
ATOM   1099  CG  PHE A 622     -13.458  56.727  24.232  1.00 96.15           C  
ATOM   1100  CD2 PHE A 622     -13.976  55.498  23.842  1.00 96.15           C  
ATOM   1101  CD1 PHE A 622     -14.036  57.886  23.732  1.00 96.15           C  
ATOM   1102  CE2 PHE A 622     -15.056  55.426  22.965  1.00 96.15           C  
ATOM   1103  CE1 PHE A 622     -15.115  57.822  22.854  1.00 96.15           C  
ATOM   1104  CZ  PHE A 622     -15.623  56.591  22.472  1.00 96.15           C  
ATOM   1105  N   GLN A 623     -13.686  54.986  27.246  1.00 94.72           N  
ATOM   1106  CA  GLN A 623     -14.746  54.054  27.615  1.00 94.72           C  
ATOM   1107  C   GLN A 623     -15.393  54.453  28.938  1.00 94.72           C  
ATOM   1108  CB  GLN A 623     -14.200  52.629  27.707  1.00 94.72           C  
ATOM   1109  O   GLN A 623     -16.618  54.405  29.076  1.00 94.72           O  
ATOM   1110  CG  GLN A 623     -13.960  51.973  26.354  1.00 94.72           C  
ATOM   1111  CD  GLN A 623     -15.241  51.764  25.567  1.00 94.72           C  
ATOM   1112  NE2 GLN A 623     -15.112  51.606  24.254  1.00 94.72           N  
ATOM   1113  OE1 GLN A 623     -16.337  51.744  26.136  1.00 94.72           O  
ATOM   1114  N   THR A 624     -14.586  54.859  29.877  1.00 92.63           N  
ATOM   1115  CA  THR A 624     -15.078  55.251  31.193  1.00 92.63           C  
ATOM   1116  C   THR A 624     -15.911  56.526  31.101  1.00 92.63           C  
ATOM   1117  CB  THR A 624     -13.919  55.462  32.184  1.00 92.63           C  
ATOM   1118  O   THR A 624     -17.034  56.578  31.607  1.00 92.63           O  
ATOM   1119  CG2 THR A 624     -14.436  55.898  33.551  1.00 92.63           C  
ATOM   1120  OG1 THR A 624     -13.194  54.235  32.329  1.00 92.63           O  
ATOM   1121  N   LYS A 625     -15.401  57.476  30.389  1.00 93.29           N  
ATOM   1122  CA  LYS A 625     -16.036  58.790  30.381  1.00 93.29           C  
ATOM   1123  C   LYS A 625     -17.299  58.787  29.524  1.00 93.29           C  
ATOM   1124  CB  LYS A 625     -15.061  59.854  29.873  1.00 93.29           C  
ATOM   1125  O   LYS A 625     -18.274  59.469  29.844  1.00 93.29           O  
ATOM   1126  CG  LYS A 625     -13.985  60.238  30.878  1.00 93.29           C  
ATOM   1127  CD  LYS A 625     -14.587  60.846  32.138  1.00 93.29           C  
ATOM   1128  CE  LYS A 625     -13.513  61.196  33.159  1.00 93.29           C  
ATOM   1129  NZ  LYS A 625     -14.099  61.790  34.397  1.00 93.29           N  
ATOM   1130  N   ILE A 626     -17.218  58.047  28.389  1.00 93.52           N  
ATOM   1131  CA  ILE A 626     -18.404  57.973  27.543  1.00 93.52           C  
ATOM   1132  C   ILE A 626     -19.528  57.259  28.292  1.00 93.52           C  
ATOM   1133  CB  ILE A 626     -18.104  57.250  26.211  1.00 93.52           C  
ATOM   1134  O   ILE A 626     -20.700  57.615  28.150  1.00 93.52           O  
ATOM   1135  CG1 ILE A 626     -19.283  57.403  25.243  1.00 93.52           C  
ATOM   1136  CG2 ILE A 626     -17.787  55.772  26.458  1.00 93.52           C  
ATOM   1137  CD1 ILE A 626     -19.462  58.815  24.703  1.00 93.52           C  
ATOM   1138  N   GLN A 627     -19.241  56.225  29.117  1.00 92.27           N  
ATOM   1139  CA  GLN A 627     -20.257  55.555  29.922  1.00 92.27           C  
ATOM   1140  C   GLN A 627     -20.787  56.477  31.017  1.00 92.27           C  
ATOM   1141  CB  GLN A 627     -19.694  54.274  30.541  1.00 92.27           C  
ATOM   1142  O   GLN A 627     -21.981  56.464  31.323  1.00 92.27           O  
ATOM   1143  CG  GLN A 627     -19.392  53.181  29.525  1.00 92.27           C  
ATOM   1144  CD  GLN A 627     -20.611  52.775  28.720  1.00 92.27           C  
ATOM   1145  NE2 GLN A 627     -20.407  52.485  27.439  1.00 92.27           N  
ATOM   1146  OE1 GLN A 627     -21.729  52.722  29.244  1.00 92.27           O  
ATOM   1147  N   GLU A 628     -19.905  57.242  31.597  1.00 91.77           N  
ATOM   1148  CA  GLU A 628     -20.345  58.229  32.578  1.00 91.77           C  
ATOM   1149  C   GLU A 628     -21.318  59.228  31.958  1.00 91.77           C  
ATOM   1150  CB  GLU A 628     -19.144  58.966  33.176  1.00 91.77           C  
ATOM   1151  O   GLU A 628     -22.332  59.574  32.568  1.00 91.77           O  
ATOM   1152  CG  GLU A 628     -18.327  58.125  34.146  1.00 91.77           C  
ATOM   1153  CD  GLU A 628     -17.145  58.874  34.742  1.00 91.77           C  
ATOM   1154  OE1 GLU A 628     -16.404  58.286  35.562  1.00 91.77           O  
ATOM   1155  OE2 GLU A 628     -16.960  60.059  34.386  1.00 91.77           O  
ATOM   1156  N   PHE A 629     -20.969  59.639  30.779  1.00 93.14           N  
ATOM   1157  CA  PHE A 629     -21.825  60.588  30.077  1.00 93.14           C  
ATOM   1158  C   PHE A 629     -23.164  59.951  29.724  1.00 93.14           C  
ATOM   1159  CB  PHE A 629     -21.136  61.098  28.808  1.00 93.14           C  
ATOM   1160  O   PHE A 629     -24.214  60.578  29.879  1.00 93.14           O  
ATOM   1161  CG  PHE A 629     -21.916  62.160  28.078  1.00 93.14           C  
ATOM   1162  CD2 PHE A 629     -22.639  61.847  26.935  1.00 93.14           C  
ATOM   1163  CD1 PHE A 629     -21.924  63.470  28.538  1.00 93.14           C  
ATOM   1164  CE2 PHE A 629     -23.361  62.827  26.258  1.00 93.14           C  
ATOM   1165  CE1 PHE A 629     -22.644  64.455  27.867  1.00 93.14           C  
ATOM   1166  CZ  PHE A 629     -23.361  64.131  26.726  1.00 93.14           C  
ATOM   1167  N   ARG A 630     -23.180  58.696  29.220  1.00 94.30           N  
ATOM   1168  CA  ARG A 630     -24.407  57.969  28.913  1.00 94.30           C  
ATOM   1169  C   ARG A 630     -25.300  57.858  30.144  1.00 94.30           C  
ATOM   1170  CB  ARG A 630     -24.085  56.574  28.372  1.00 94.30           C  
ATOM   1171  O   ARG A 630     -26.515  58.043  30.054  1.00 94.30           O  
ATOM   1172  CG  ARG A 630     -23.486  56.578  26.974  1.00 94.30           C  
ATOM   1173  CD  ARG A 630     -23.181  55.168  26.487  1.00 94.30           C  
ATOM   1174  NE  ARG A 630     -24.400  54.380  26.321  1.00 94.30           N  
ATOM   1175  NH1 ARG A 630     -23.339  52.331  26.449  1.00 94.30           N  
ATOM   1176  NH2 ARG A 630     -25.609  52.435  26.149  1.00 94.30           N  
ATOM   1177  CZ  ARG A 630     -24.447  53.051  26.307  1.00 94.30           C  
ATOM   1178  N   LYS A 631     -24.670  57.568  31.230  1.00 93.31           N  
ATOM   1179  CA  LYS A 631     -25.410  57.471  32.484  1.00 93.31           C  
ATOM   1180  C   LYS A 631     -26.038  58.812  32.856  1.00 93.31           C  
ATOM   1181  CB  LYS A 631     -24.495  56.992  33.612  1.00 93.31           C  
ATOM   1182  O   LYS A 631     -27.191  58.864  33.289  1.00 93.31           O  
ATOM   1183  CG  LYS A 631     -25.207  56.783  34.941  1.00 93.31           C  
ATOM   1184  CD  LYS A 631     -24.256  56.252  36.006  1.00 93.31           C  
ATOM   1185  CE  LYS A 631     -24.954  56.094  37.351  1.00 93.31           C  
ATOM   1186  NZ  LYS A 631     -24.025  55.579  38.400  1.00 93.31           N  
ATOM   1187  N   ALA A 632     -25.275  59.852  32.740  1.00 93.54           N  
ATOM   1188  CA  ALA A 632     -25.799  61.184  33.032  1.00 93.54           C  
ATOM   1189  C   ALA A 632     -26.990  61.514  32.137  1.00 93.54           C  
ATOM   1190  CB  ALA A 632     -24.704  62.235  32.863  1.00 93.54           C  
ATOM   1191  O   ALA A 632     -28.008  62.024  32.610  1.00 93.54           O  
ATOM   1192  N   CYS A 633     -26.850  61.171  30.828  1.00 94.89           N  
ATOM   1193  CA  CYS A 633     -27.934  61.391  29.878  1.00 94.89           C  
ATOM   1194  C   CYS A 633     -29.172  60.593  30.270  1.00 94.89           C  
ATOM   1195  CB  CYS A 633     -27.496  61.005  28.465  1.00 94.89           C  
ATOM   1196  O   CYS A 633     -30.286  61.123  30.262  1.00 94.89           O  
ATOM   1197  SG  CYS A 633     -26.305  62.151  27.736  1.00 94.89           S  
ATOM   1198  N   TYR A 634     -28.995  59.374  30.621  1.00 95.94           N  
ATOM   1199  CA  TYR A 634     -30.068  58.480  31.044  1.00 95.94           C  
ATOM   1200  C   TYR A 634     -30.768  59.017  32.286  1.00 95.94           C  
ATOM   1201  CB  TYR A 634     -29.523  57.075  31.317  1.00 95.94           C  
ATOM   1202  O   TYR A 634     -31.996  59.111  32.323  1.00 95.94           O  
ATOM   1203  CG  TYR A 634     -30.566  56.106  31.816  1.00 95.94           C  
ATOM   1204  CD2 TYR A 634     -30.484  55.562  33.096  1.00 95.94           C  
ATOM   1205  CD1 TYR A 634     -31.635  55.731  31.009  1.00 95.94           C  
ATOM   1206  CE2 TYR A 634     -31.442  54.666  33.560  1.00 95.94           C  
ATOM   1207  CE1 TYR A 634     -32.599  54.835  31.463  1.00 95.94           C  
ATOM   1208  OH  TYR A 634     -33.445  53.424  33.192  1.00 95.94           O  
ATOM   1209  CZ  TYR A 634     -32.494  54.310  32.738  1.00 95.94           C  
ATOM   1210  N   THR A 635     -30.019  59.425  33.331  1.00 95.26           N  
ATOM   1211  CA  THR A 635     -30.547  59.904  34.604  1.00 95.26           C  
ATOM   1212  C   THR A 635     -31.290  61.224  34.419  1.00 95.26           C  
ATOM   1213  CB  THR A 635     -29.424  60.084  35.642  1.00 95.26           C  
ATOM   1214  O   THR A 635     -32.354  61.431  35.007  1.00 95.26           O  
ATOM   1215  CG2 THR A 635     -29.979  60.584  36.972  1.00 95.26           C  
ATOM   1216  OG1 THR A 635     -28.770  58.827  35.853  1.00 95.26           O  
ATOM   1217  N   LEU A 636     -30.749  62.072  33.591  1.00 96.50           N  
ATOM   1218  CA  LEU A 636     -31.276  63.425  33.449  1.00 96.50           C  
ATOM   1219  C   LEU A 636     -32.492  63.441  32.529  1.00 96.50           C  
ATOM   1220  CB  LEU A 636     -30.198  64.366  32.905  1.00 96.50           C  
ATOM   1221  O   LEU A 636     -33.514  64.049  32.855  1.00 96.50           O  
ATOM   1222  CG  LEU A 636     -29.035  64.681  33.848  1.00 96.50           C  
ATOM   1223  CD1 LEU A 636     -27.906  65.367  33.086  1.00 96.50           C  
ATOM   1224  CD2 LEU A 636     -29.507  65.549  35.009  1.00 96.50           C  
ATOM   1225  N   THR A 637     -32.408  62.719  31.459  1.00 97.24           N  
ATOM   1226  CA  THR A 637     -33.448  62.837  30.444  1.00 97.24           C  
ATOM   1227  C   THR A 637     -34.442  61.684  30.551  1.00 97.24           C  
ATOM   1228  CB  THR A 637     -32.845  62.868  29.027  1.00 97.24           C  
ATOM   1229  O   THR A 637     -35.570  61.782  30.064  1.00 97.24           O  
ATOM   1230  CG2 THR A 637     -31.758  63.932  28.915  1.00 97.24           C  
ATOM   1231  OG1 THR A 637     -32.278  61.588  28.726  1.00 97.24           O  
ATOM   1232  N   GLY A 638     -33.997  60.569  31.159  1.00 96.94           N  
ATOM   1233  CA  GLY A 638     -34.854  59.405  31.320  1.00 96.94           C  
ATOM   1234  C   GLY A 638     -34.775  58.440  30.151  1.00 96.94           C  
ATOM   1235  O   GLY A 638     -35.539  57.475  30.085  1.00 96.94           O  
ATOM   1236  N   TYR A 639     -33.851  58.686  29.263  1.00 97.75           N  
ATOM   1237  CA  TYR A 639     -33.731  57.815  28.099  1.00 97.75           C  
ATOM   1238  C   TYR A 639     -32.332  57.217  28.008  1.00 97.75           C  
ATOM   1239  CB  TYR A 639     -34.056  58.585  26.815  1.00 97.75           C  
ATOM   1240  O   TYR A 639     -31.335  57.934  28.122  1.00 97.75           O  
ATOM   1241  CG  TYR A 639     -35.528  58.850  26.622  1.00 97.75           C  
ATOM   1242  CD1 TYR A 639     -36.385  57.845  26.178  1.00 97.75           C  
ATOM   1243  CD2 TYR A 639     -36.067  60.105  26.880  1.00 97.75           C  
ATOM   1244  CE1 TYR A 639     -37.743  58.085  25.997  1.00 97.75           C  
ATOM   1245  CE2 TYR A 639     -37.423  60.357  26.703  1.00 97.75           C  
ATOM   1246  OH  TYR A 639     -39.595  59.586  26.083  1.00 97.75           O  
ATOM   1247  CZ  TYR A 639     -38.251  59.343  26.261  1.00 97.75           C  
ATOM   1248  N   GLN A 640     -32.390  55.950  27.861  1.00 96.24           N  
ATOM   1249  CA  GLN A 640     -31.178  55.281  27.402  1.00 96.24           C  
ATOM   1250  C   GLN A 640     -31.033  55.384  25.887  1.00 96.24           C  
ATOM   1251  CB  GLN A 640     -31.178  53.813  27.832  1.00 96.24           C  
ATOM   1252  O   GLN A 640     -31.872  54.872  25.141  1.00 96.24           O  
ATOM   1253  CG  GLN A 640     -29.884  53.078  27.511  1.00 96.24           C  
ATOM   1254  CD  GLN A 640     -29.866  51.659  28.050  1.00 96.24           C  
ATOM   1255  NE2 GLN A 640     -29.124  50.783  27.383  1.00 96.24           N  
ATOM   1256  OE1 GLN A 640     -30.513  51.356  29.056  1.00 96.24           O  
ATOM   1257  N   ILE A 641     -29.951  55.989  25.431  1.00 95.45           N  
ATOM   1258  CA  ILE A 641     -29.718  56.206  24.008  1.00 95.45           C  
ATOM   1259  C   ILE A 641     -28.598  55.289  23.522  1.00 95.45           C  
ATOM   1260  CB  ILE A 641     -29.369  57.682  23.710  1.00 95.45           C  
ATOM   1261  O   ILE A 641     -27.432  55.482  23.876  1.00 95.45           O  
ATOM   1262  CG1 ILE A 641     -30.476  58.608  24.230  1.00 95.45           C  
ATOM   1263  CG2 ILE A 641     -29.139  57.891  22.211  1.00 95.45           C  
ATOM   1264  CD1 ILE A 641     -30.130  60.088  24.153  1.00 95.45           C  
ATOM   1265  N   ASP A 642     -28.984  54.348  22.774  1.00 93.59           N  
ATOM   1266  CA  ASP A 642     -28.035  53.387  22.219  1.00 93.59           C  
ATOM   1267  C   ASP A 642     -27.788  53.652  20.736  1.00 93.59           C  
ATOM   1268  CB  ASP A 642     -28.540  51.957  22.420  1.00 93.59           C  
ATOM   1269  O   ASP A 642     -28.735  53.796  19.959  1.00 93.59           O  
ATOM   1270  CG  ASP A 642     -28.609  51.552  23.883  1.00 93.59           C  
ATOM   1271  OD1 ASP A 642     -27.782  52.032  24.687  1.00 93.59           O  
ATOM   1272  OD2 ASP A 642     -29.497  50.745  24.233  1.00 93.59           O  
ATOM   1273  N   ILE A 643     -26.539  53.840  20.376  1.00 89.64           N  
ATOM   1274  CA  ILE A 643     -26.173  53.950  18.968  1.00 89.64           C  
ATOM   1275  C   ILE A 643     -26.064  52.558  18.352  1.00 89.64           C  
ATOM   1276  CB  ILE A 643     -24.848  54.723  18.787  1.00 89.64           C  
ATOM   1277  O   ILE A 643     -25.221  51.755  18.763  1.00 89.64           O  
ATOM   1278  CG1 ILE A 643     -24.936  56.098  19.459  1.00 89.64           C  
ATOM   1279  CG2 ILE A 643     -24.500  54.859  17.302  1.00 89.64           C  
ATOM   1280  CD1 ILE A 643     -23.631  56.884  19.435  1.00 89.64           C  
ATOM   1281  N   THR A 644     -26.992  52.308  17.428  1.00 84.35           N  
ATOM   1282  CA  THR A 644     -26.983  51.014  16.753  1.00 84.35           C  
ATOM   1283  C   THR A 644     -26.290  51.116  15.398  1.00 84.35           C  
ATOM   1284  CB  THR A 644     -28.412  50.473  16.564  1.00 84.35           C  
ATOM   1285  O   THR A 644     -25.729  52.160  15.058  1.00 84.35           O  
ATOM   1286  CG2 THR A 644     -29.165  50.430  17.889  1.00 84.35           C  
ATOM   1287  OG1 THR A 644     -29.121  51.322  15.652  1.00 84.35           O  
ATOM   1288  N   THR A 645     -26.346  50.054  14.547  1.00 77.31           N  
ATOM   1289  CA  THR A 645     -25.717  50.062  13.231  1.00 77.31           C  
ATOM   1290  C   THR A 645     -26.516  50.923  12.256  1.00 77.31           C  
ATOM   1291  CB  THR A 645     -25.582  48.635  12.668  1.00 77.31           C  
ATOM   1292  O   THR A 645     -27.684  51.229  12.503  1.00 77.31           O  
ATOM   1293  CG2 THR A 645     -24.705  47.770  13.567  1.00 77.31           C  
ATOM   1294  OG1 THR A 645     -26.882  48.040  12.572  1.00 77.31           O  
ATOM   1295  N   GLU A 646     -25.806  51.763  11.380  1.00 81.24           N  
ATOM   1296  CA  GLU A 646     -26.416  52.488  10.269  1.00 81.24           C  
ATOM   1297  C   GLU A 646     -26.995  53.821  10.732  1.00 81.24           C  
ATOM   1298  CB  GLU A 646     -27.508  51.642   9.609  1.00 81.24           C  
ATOM   1299  O   GLU A 646     -28.110  54.186  10.353  1.00 81.24           O  
ATOM   1300  CG  GLU A 646     -26.995  50.350   8.989  1.00 81.24           C  
ATOM   1301  CD  GLU A 646     -28.087  49.528   8.326  1.00 81.24           C  
ATOM   1302  OE1 GLU A 646     -27.783  48.447   7.773  1.00 81.24           O  
ATOM   1303  OE2 GLU A 646     -29.259  49.967   8.360  1.00 81.24           O  
ATOM   1304  N   ASN A 647     -26.470  54.548  11.761  1.00 84.06           N  
ATOM   1305  CA  ASN A 647     -26.905  55.874  12.186  1.00 84.06           C  
ATOM   1306  C   ASN A 647     -28.293  55.833  12.819  1.00 84.06           C  
ATOM   1307  CB  ASN A 647     -26.889  56.848  11.005  1.00 84.06           C  
ATOM   1308  O   ASN A 647     -29.125  56.703  12.557  1.00 84.06           O  
ATOM   1309  CG  ASN A 647     -25.499  57.057  10.439  1.00 84.06           C  
ATOM   1310  ND2 ASN A 647     -25.405  57.160   9.119  1.00 84.06           N  
ATOM   1311  OD1 ASN A 647     -24.517  57.126  11.182  1.00 84.06           O  
ATOM   1312  N   GLN A 648     -28.516  54.682  13.458  1.00 91.93           N  
ATOM   1313  CA  GLN A 648     -29.778  54.507  14.171  1.00 91.93           C  
ATOM   1314  C   GLN A 648     -29.581  54.636  15.679  1.00 91.93           C  
ATOM   1315  CB  GLN A 648     -30.400  53.150  13.837  1.00 91.93           C  
ATOM   1316  O   GLN A 648     -28.540  54.244  16.210  1.00 91.93           O  
ATOM   1317  CG  GLN A 648     -30.915  53.044  12.409  1.00 91.93           C  
ATOM   1318  CD  GLN A 648     -31.612  51.725  12.131  1.00 91.93           C  
ATOM   1319  NE2 GLN A 648     -31.861  51.442  10.857  1.00 91.93           N  
ATOM   1320  OE1 GLN A 648     -31.923  50.967  13.055  1.00 91.93           O  
ATOM   1321  N   TYR A 649     -30.596  55.144  16.299  1.00 94.25           N  
ATOM   1322  CA  TYR A 649     -30.572  55.368  17.739  1.00 94.25           C  
ATOM   1323  C   TYR A 649     -31.771  54.712  18.413  1.00 94.25           C  
ATOM   1324  CB  TYR A 649     -30.553  56.867  18.051  1.00 94.25           C  
ATOM   1325  O   TYR A 649     -32.920  54.998  18.066  1.00 94.25           O  
ATOM   1326  CG  TYR A 649     -29.420  57.612  17.388  1.00 94.25           C  
ATOM   1327  CD2 TYR A 649     -28.200  57.784  18.038  1.00 94.25           C  
ATOM   1328  CD1 TYR A 649     -29.566  58.143  16.112  1.00 94.25           C  
ATOM   1329  CE2 TYR A 649     -27.154  58.471  17.432  1.00 94.25           C  
ATOM   1330  CE1 TYR A 649     -28.526  58.831  15.496  1.00 94.25           C  
ATOM   1331  OH  TYR A 649     -26.293  59.670  15.557  1.00 94.25           O  
ATOM   1332  CZ  TYR A 649     -27.325  58.990  16.162  1.00 94.25           C  
ATOM   1333  N   ARG A 650     -31.476  53.846  19.304  1.00 95.96           N  
ATOM   1334  CA  ARG A 650     -32.508  53.168  20.081  1.00 95.96           C  
ATOM   1335  C   ARG A 650     -32.718  53.852  21.428  1.00 95.96           C  
ATOM   1336  CB  ARG A 650     -32.144  51.697  20.290  1.00 95.96           C  
ATOM   1337  O   ARG A 650     -31.782  53.970  22.222  1.00 95.96           O  
ATOM   1338  CG  ARG A 650     -33.202  50.901  21.038  1.00 95.96           C  
ATOM   1339  CD  ARG A 650     -32.853  49.421  21.104  1.00 95.96           C  
ATOM   1340  NE  ARG A 650     -31.681  49.180  21.940  1.00 95.96           N  
ATOM   1341  NH1 ARG A 650     -30.610  47.822  20.409  1.00 95.96           N  
ATOM   1342  NH2 ARG A 650     -29.628  48.274  22.430  1.00 95.96           N  
ATOM   1343  CZ  ARG A 650     -30.643  48.426  21.591  1.00 95.96           C  
ATOM   1344  N   LEU A 651     -33.935  54.225  21.667  1.00 97.74           N  
ATOM   1345  CA  LEU A 651     -34.281  54.906  22.909  1.00 97.74           C  
ATOM   1346  C   LEU A 651     -35.148  54.018  23.794  1.00 97.74           C  
ATOM   1347  CB  LEU A 651     -35.010  56.221  22.615  1.00 97.74           C  
ATOM   1348  O   LEU A 651     -36.224  53.581  23.378  1.00 97.74           O  
ATOM   1349  CG  LEU A 651     -34.130  57.420  22.259  1.00 97.74           C  
ATOM   1350  CD1 LEU A 651     -33.487  57.217  20.890  1.00 97.74           C  
ATOM   1351  CD2 LEU A 651     -34.944  58.708  22.288  1.00 97.74           C  
ATOM   1352  N   THR A 652     -34.698  53.790  24.976  1.00 97.23           N  
ATOM   1353  CA  THR A 652     -35.451  53.060  25.991  1.00 97.23           C  
ATOM   1354  C   THR A 652     -35.731  53.948  27.200  1.00 97.23           C  
ATOM   1355  CB  THR A 652     -34.700  51.795  26.444  1.00 97.23           C  
ATOM   1356  O   THR A 652     -34.802  54.412  27.864  1.00 97.23           O  
ATOM   1357  CG2 THR A 652     -35.556  50.952  27.383  1.00 97.23           C  
ATOM   1358  OG1 THR A 652     -34.360  51.012  25.293  1.00 97.23           O  
ATOM   1359  N   SER A 653     -36.976  54.134  27.475  1.00 97.70           N  
ATOM   1360  CA  SER A 653     -37.402  55.024  28.551  1.00 97.70           C  
ATOM   1361  C   SER A 653     -37.164  54.391  29.918  1.00 97.70           C  
ATOM   1362  CB  SER A 653     -38.880  55.383  28.396  1.00 97.70           C  
ATOM   1363  O   SER A 653     -37.369  53.188  30.095  1.00 97.70           O  
ATOM   1364  OG  SER A 653     -39.338  56.121  29.515  1.00 97.70           O  
ATOM   1365  N   LEU A 654     -36.674  55.229  30.878  1.00 96.21           N  
ATOM   1366  CA  LEU A 654     -36.574  54.850  32.282  1.00 96.21           C  
ATOM   1367  C   LEU A 654     -37.913  54.342  32.807  1.00 96.21           C  
ATOM   1368  CB  LEU A 654     -36.100  56.037  33.125  1.00 96.21           C  
ATOM   1369  O   LEU A 654     -37.955  53.552  33.752  1.00 96.21           O  
ATOM   1370  CG  LEU A 654     -35.965  55.790  34.628  1.00 96.21           C  
ATOM   1371  CD1 LEU A 654     -34.807  54.837  34.908  1.00 96.21           C  
ATOM   1372  CD2 LEU A 654     -35.770  57.107  35.371  1.00 96.21           C  
ATOM   1373  N   TYR A 655     -38.991  54.743  32.160  1.00 96.90           N  
ATOM   1374  CA  TYR A 655     -40.330  54.405  32.629  1.00 96.90           C  
ATOM   1375  C   TYR A 655     -40.960  53.330  31.752  1.00 96.90           C  
ATOM   1376  CB  TYR A 655     -41.222  55.648  32.653  1.00 96.90           C  
ATOM   1377  O   TYR A 655     -42.181  53.156  31.753  1.00 96.90           O  
ATOM   1378  CG  TYR A 655     -40.652  56.789  33.461  1.00 96.90           C  
ATOM   1379  CD1 TYR A 655     -40.367  56.636  34.816  1.00 96.90           C  
ATOM   1380  CD2 TYR A 655     -40.399  58.023  32.871  1.00 96.90           C  
ATOM   1381  CE1 TYR A 655     -39.842  57.685  35.564  1.00 96.90           C  
ATOM   1382  CE2 TYR A 655     -39.874  59.079  33.609  1.00 96.90           C  
ATOM   1383  OH  TYR A 655     -39.081  59.942  35.689  1.00 96.90           O  
ATOM   1384  CZ  TYR A 655     -39.599  58.900  34.953  1.00 96.90           C  
ATOM   1385  N   ALA A 656     -40.117  52.726  30.968  1.00 95.80           N  
ATOM   1386  CA  ALA A 656     -40.626  51.659  30.110  1.00 95.80           C  
ATOM   1387  C   ALA A 656     -41.321  50.579  30.932  1.00 95.80           C  
ATOM   1388  CB  ALA A 656     -39.493  51.051  29.286  1.00 95.80           C  
ATOM   1389  O   ALA A 656     -40.805  50.149  31.967  1.00 95.80           O  
ATOM   1390  N   GLU A 657     -42.461  49.991  30.493  1.00 93.24           N  
ATOM   1391  CA  GLU A 657     -43.269  49.007  31.209  1.00 93.24           C  
ATOM   1392  C   GLU A 657     -42.826  47.585  30.879  1.00 93.24           C  
ATOM   1393  CB  GLU A 657     -44.752  49.185  30.877  1.00 93.24           C  
ATOM   1394  O   GLU A 657     -43.019  46.667  31.680  1.00 93.24           O  
ATOM   1395  CG  GLU A 657     -45.355  50.471  31.425  1.00 93.24           C  
ATOM   1396  CD  GLU A 657     -46.832  50.627  31.099  1.00 93.24           C  
ATOM   1397  OE1 GLU A 657     -47.564  51.264  31.892  1.00 93.24           O  
ATOM   1398  OE2 GLU A 657     -47.261  50.109  30.045  1.00 93.24           O  
ATOM   1399  N   HIS A 658     -42.249  47.529  29.665  1.00 94.48           N  
ATOM   1400  CA  HIS A 658     -41.788  46.223  29.206  1.00 94.48           C  
ATOM   1401  C   HIS A 658     -40.387  46.311  28.612  1.00 94.48           C  
ATOM   1402  CB  HIS A 658     -42.760  45.643  28.176  1.00 94.48           C  
ATOM   1403  O   HIS A 658     -39.993  47.357  28.091  1.00 94.48           O  
ATOM   1404  CG  HIS A 658     -44.176  45.585  28.655  1.00 94.48           C  
ATOM   1405  CD2 HIS A 658     -45.250  46.351  28.352  1.00 94.48           C  
ATOM   1406  ND1 HIS A 658     -44.615  44.646  29.563  1.00 94.48           N  
ATOM   1407  CE1 HIS A 658     -45.904  44.839  29.797  1.00 94.48           C  
ATOM   1408  NE2 HIS A 658     -46.312  45.867  29.074  1.00 94.48           N  
ATOM   1409  N   PRO A 659     -39.555  45.261  28.809  1.00 92.92           N  
ATOM   1410  CA  PRO A 659     -38.175  45.250  28.320  1.00 92.92           C  
ATOM   1411  C   PRO A 659     -38.077  45.553  26.826  1.00 92.92           C  
ATOM   1412  CB  PRO A 659     -37.706  43.825  28.619  1.00 92.92           C  
ATOM   1413  O   PRO A 659     -37.063  46.085  26.366  1.00 92.92           O  
ATOM   1414  CG  PRO A 659     -38.964  43.043  28.822  1.00 92.92           C  
ATOM   1415  CD  PRO A 659     -40.040  43.984  29.282  1.00 92.92           C  
ATOM   1416  N   GLY A 660     -39.117  45.390  26.034  1.00 93.88           N  
ATOM   1417  CA  GLY A 660     -39.093  45.577  24.592  1.00 93.88           C  
ATOM   1418  C   GLY A 660     -39.604  46.938  24.158  1.00 93.88           C  
ATOM   1419  O   GLY A 660     -39.591  47.262  22.969  1.00 93.88           O  
ATOM   1420  N   ASP A 661     -39.994  47.730  25.138  1.00 96.70           N  
ATOM   1421  CA  ASP A 661     -40.509  49.060  24.829  1.00 96.70           C  
ATOM   1422  C   ASP A 661     -39.382  50.008  24.426  1.00 96.70           C  
ATOM   1423  CB  ASP A 661     -41.274  49.630  26.026  1.00 96.70           C  
ATOM   1424  O   ASP A 661     -38.576  50.414  25.266  1.00 96.70           O  
ATOM   1425  CG  ASP A 661     -42.603  48.937  26.267  1.00 96.70           C  
ATOM   1426  OD1 ASP A 661     -43.020  48.110  25.427  1.00 96.70           O  
ATOM   1427  OD2 ASP A 661     -43.240  49.221  27.303  1.00 96.70           O  
ATOM   1428  N   CYS A 662     -39.298  50.264  23.091  1.00 97.32           N  
ATOM   1429  CA  CYS A 662     -38.259  51.186  22.646  1.00 97.32           C  
ATOM   1430  C   CYS A 662     -38.695  51.938  21.395  1.00 97.32           C  
ATOM   1431  CB  CYS A 662     -36.956  50.433  22.371  1.00 97.32           C  
ATOM   1432  O   CYS A 662     -39.614  51.506  20.695  1.00 97.32           O  
ATOM   1433  SG  CYS A 662     -37.058  49.287  20.979  1.00 97.32           S  
ATOM   1434  N   LEU A 663     -38.120  53.090  21.210  1.00 98.06           N  
ATOM   1435  CA  LEU A 663     -38.225  53.875  19.986  1.00 98.06           C  
ATOM   1436  C   LEU A 663     -36.916  53.844  19.204  1.00 98.06           C  
ATOM   1437  CB  LEU A 663     -38.607  55.323  20.307  1.00 98.06           C  
ATOM   1438  O   LEU A 663     -35.835  53.839  19.797  1.00 98.06           O  
ATOM   1439  CG  LEU A 663     -39.959  55.531  20.992  1.00 98.06           C  
ATOM   1440  CD1 LEU A 663     -40.074  56.961  21.511  1.00 98.06           C  
ATOM   1441  CD2 LEU A 663     -41.100  55.212  20.032  1.00 98.06           C  
ATOM   1442  N   ILE A 664     -37.085  53.841  17.865  1.00 96.77           N  
ATOM   1443  CA  ILE A 664     -35.893  53.841  17.025  1.00 96.77           C  
ATOM   1444  C   ILE A 664     -35.910  55.058  16.103  1.00 96.77           C  
ATOM   1445  CB  ILE A 664     -35.786  52.541  16.195  1.00 96.77           C  
ATOM   1446  O   ILE A 664     -36.874  55.270  15.363  1.00 96.77           O  
ATOM   1447  CG1 ILE A 664     -35.710  51.322  17.120  1.00 96.77           C  
ATOM   1448  CG2 ILE A 664     -34.574  52.596  15.261  1.00 96.77           C  
ATOM   1449  CD1 ILE A 664     -35.671  49.988  16.385  1.00 96.77           C  
ATOM   1450  N   PHE A 665     -34.792  55.860  16.212  1.00 96.16           N  
ATOM   1451  CA  PHE A 665     -34.605  57.014  15.341  1.00 96.16           C  
ATOM   1452  C   PHE A 665     -33.427  56.796  14.398  1.00 96.16           C  
ATOM   1453  CB  PHE A 665     -34.386  58.285  16.168  1.00 96.16           C  
ATOM   1454  O   PHE A 665     -32.428  56.183  14.778  1.00 96.16           O  
ATOM   1455  CG  PHE A 665     -35.625  58.773  16.871  1.00 96.16           C  
ATOM   1456  CD2 PHE A 665     -36.436  59.739  16.289  1.00 96.16           C  
ATOM   1457  CD1 PHE A 665     -35.978  58.263  18.114  1.00 96.16           C  
ATOM   1458  CE2 PHE A 665     -37.583  60.193  16.937  1.00 96.16           C  
ATOM   1459  CE1 PHE A 665     -37.123  58.711  18.767  1.00 96.16           C  
ATOM   1460  CZ  PHE A 665     -37.923  59.676  18.178  1.00 96.16           C  
ATOM   1461  N   LYS A 666     -33.627  57.274  13.213  1.00 93.81           N  
ATOM   1462  CA  LYS A 666     -32.571  57.181  12.208  1.00 93.81           C  
ATOM   1463  C   LYS A 666     -32.205  58.560  11.666  1.00 93.81           C  
ATOM   1464  CB  LYS A 666     -33.002  56.265  11.061  1.00 93.81           C  
ATOM   1465  O   LYS A 666     -33.083  59.342  11.299  1.00 93.81           O  
ATOM   1466  CG  LYS A 666     -31.917  56.027  10.020  1.00 93.81           C  
ATOM   1467  CD  LYS A 666     -32.386  55.063   8.937  1.00 93.81           C  
ATOM   1468  CE  LYS A 666     -31.297  54.812   7.903  1.00 93.81           C  
ATOM   1469  NZ  LYS A 666     -31.726  53.814   6.877  1.00 93.81           N  
ATOM   1470  N   ALA A 667     -30.935  58.831  11.774  1.00 90.00           N  
ATOM   1471  CA  ALA A 667     -30.464  60.077  11.175  1.00 90.00           C  
ATOM   1472  C   ALA A 667     -30.594  60.038   9.655  1.00 90.00           C  
ATOM   1473  CB  ALA A 667     -29.015  60.345  11.576  1.00 90.00           C  
ATOM   1474  O   ALA A 667     -30.160  59.078   9.013  1.00 90.00           O  
ATOM   1475  N   THR A 668     -31.291  60.984   9.014  1.00 86.09           N  
ATOM   1476  CA  THR A 668     -31.555  61.022   7.580  1.00 86.09           C  
ATOM   1477  C   THR A 668     -30.466  61.803   6.850  1.00 86.09           C  
ATOM   1478  CB  THR A 668     -32.929  61.652   7.282  1.00 86.09           C  
ATOM   1479  O   THR A 668     -30.351  61.721   5.626  1.00 86.09           O  
ATOM   1480  CG2 THR A 668     -34.061  60.773   7.805  1.00 86.09           C  
ATOM   1481  OG1 THR A 668     -33.006  62.937   7.912  1.00 86.09           O  
ATOM   1482  N   SER A 669     -29.673  62.534   7.532  1.00 77.94           N  
ATOM   1483  CA  SER A 669     -28.540  63.247   6.952  1.00 77.94           C  
ATOM   1484  C   SER A 669     -27.254  62.957   7.719  1.00 77.94           C  
ATOM   1485  CB  SER A 669     -28.805  64.753   6.934  1.00 77.94           C  
ATOM   1486  O   SER A 669     -27.293  62.638   8.909  1.00 77.94           O  
ATOM   1487  OG  SER A 669     -28.543  65.324   8.204  1.00 77.94           O  
ATOM   1488  N   PRO A 670     -26.140  62.916   6.932  1.00 65.56           N  
ATOM   1489  CA  PRO A 670     -24.847  62.706   7.586  1.00 65.56           C  
ATOM   1490  C   PRO A 670     -24.599  63.684   8.731  1.00 65.56           C  
ATOM   1491  CB  PRO A 670     -23.840  62.924   6.454  1.00 65.56           C  
ATOM   1492  O   PRO A 670     -23.854  63.373   9.664  1.00 65.56           O  
ATOM   1493  CG  PRO A 670     -24.643  62.801   5.199  1.00 65.56           C  
ATOM   1494  CD  PRO A 670     -26.080  63.096   5.522  1.00 65.56           C  
ATOM   1495  N   SER A 671     -25.215  64.901   8.637  1.00 63.08           N  
ATOM   1496  CA  SER A 671     -25.011  65.919   9.662  1.00 63.08           C  
ATOM   1497  C   SER A 671     -25.774  65.580  10.938  1.00 63.08           C  
ATOM   1498  CB  SER A 671     -25.448  67.293   9.148  1.00 63.08           C  
ATOM   1499  O   SER A 671     -25.461  66.100  12.012  1.00 63.08           O  
ATOM   1500  OG  SER A 671     -26.848  67.328   8.934  1.00 63.08           O  
ATOM   1501  N   GLY A 672     -26.687  64.587  10.878  1.00 66.02           N  
ATOM   1502  CA  GLY A 672     -27.476  64.202  12.037  1.00 66.02           C  
ATOM   1503  C   GLY A 672     -28.496  65.250  12.439  1.00 66.02           C  
ATOM   1504  O   GLY A 672     -29.017  65.221  13.556  1.00 66.02           O  
ATOM   1505  N   SER A 673     -28.748  66.221  11.453  1.00 68.73           N  
ATOM   1506  CA  SER A 673     -29.613  67.337  11.821  1.00 68.73           C  
ATOM   1507  C   SER A 673     -31.084  66.936  11.772  1.00 68.73           C  
ATOM   1508  CB  SER A 673     -29.370  68.531  10.898  1.00 68.73           C  
ATOM   1509  O   SER A 673     -31.908  67.490  12.502  1.00 68.73           O  
ATOM   1510  OG  SER A 673     -28.005  68.909  10.912  1.00 68.73           O  
ATOM   1511  N   LYS A 674     -31.328  65.960  10.996  1.00 81.27           N  
ATOM   1512  CA  LYS A 674     -32.713  65.503  10.929  1.00 81.27           C  
ATOM   1513  C   LYS A 674     -32.817  64.015  11.251  1.00 81.27           C  
ATOM   1514  CB  LYS A 674     -33.304  65.783   9.546  1.00 81.27           C  
ATOM   1515  O   LYS A 674     -32.012  63.214  10.772  1.00 81.27           O  
ATOM   1516  CG  LYS A 674     -33.652  67.243   9.305  1.00 81.27           C  
ATOM   1517  CD  LYS A 674     -34.463  67.422   8.028  1.00 81.27           C  
ATOM   1518  CE  LYS A 674     -34.795  68.887   7.775  1.00 81.27           C  
ATOM   1519  NZ  LYS A 674     -35.576  69.068   6.516  1.00 81.27           N  
ATOM   1520  N   MET A 675     -33.733  63.714  12.186  1.00 91.81           N  
ATOM   1521  CA  MET A 675     -33.972  62.341  12.617  1.00 91.81           C  
ATOM   1522  C   MET A 675     -35.403  61.913  12.304  1.00 91.81           C  
ATOM   1523  CB  MET A 675     -33.696  62.189  14.113  1.00 91.81           C  
ATOM   1524  O   MET A 675     -36.321  62.734  12.338  1.00 91.81           O  
ATOM   1525  CG  MET A 675     -32.232  62.352  14.486  1.00 91.81           C  
ATOM   1526  SD  MET A 675     -31.900  61.923  16.240  1.00 91.81           S  
ATOM   1527  CE  MET A 675     -30.108  62.196  16.302  1.00 91.81           C  
ATOM   1528  N   GLN A 676     -35.475  60.602  11.884  1.00 93.07           N  
ATOM   1529  CA  GLN A 676     -36.775  60.020  11.567  1.00 93.07           C  
ATOM   1530  C   GLN A 676     -37.099  58.855  12.497  1.00 93.07           C  
ATOM   1531  CB  GLN A 676     -36.813  59.555  10.110  1.00 93.07           C  
ATOM   1532  O   GLN A 676     -36.232  58.027  12.788  1.00 93.07           O  
ATOM   1533  CG  GLN A 676     -36.818  60.694   9.100  1.00 93.07           C  
ATOM   1534  CD  GLN A 676     -36.946  60.209   7.669  1.00 93.07           C  
ATOM   1535  NE2 GLN A 676     -37.366  61.100   6.776  1.00 93.07           N  
ATOM   1536  OE1 GLN A 676     -36.668  59.045   7.367  1.00 93.07           O  
ATOM   1537  N   LEU A 677     -38.334  58.897  12.908  1.00 96.69           N  
ATOM   1538  CA  LEU A 677     -38.813  57.804  13.748  1.00 96.69           C  
ATOM   1539  C   LEU A 677     -39.153  56.580  12.905  1.00 96.69           C  
ATOM   1540  CB  LEU A 677     -40.041  58.244  14.551  1.00 96.69           C  
ATOM   1541  O   LEU A 677     -39.903  56.680  11.931  1.00 96.69           O  
ATOM   1542  CG  LEU A 677     -40.692  57.176  15.431  1.00 96.69           C  
ATOM   1543  CD1 LEU A 677     -39.750  56.776  16.563  1.00 96.69           C  
ATOM   1544  CD2 LEU A 677     -42.020  57.678  15.986  1.00 96.69           C  
ATOM   1545  N   LEU A 678     -38.511  55.438  13.218  1.00 95.61           N  
ATOM   1546  CA  LEU A 678     -38.852  54.168  12.585  1.00 95.61           C  
ATOM   1547  C   LEU A 678     -39.976  53.470  13.343  1.00 95.61           C  
ATOM   1548  CB  LEU A 678     -37.625  53.257  12.514  1.00 95.61           C  
ATOM   1549  O   LEU A 678     -40.174  53.714  14.536  1.00 95.61           O  
ATOM   1550  CG  LEU A 678     -36.411  53.812  11.768  1.00 95.61           C  
ATOM   1551  CD1 LEU A 678     -35.290  52.777  11.734  1.00 95.61           C  
ATOM   1552  CD2 LEU A 678     -36.798  54.235  10.355  1.00 95.61           C  
ATOM   1553  N   GLU A 679     -40.735  52.679  12.627  1.00 95.30           N  
ATOM   1554  CA  GLU A 679     -41.858  51.976  13.240  1.00 95.30           C  
ATOM   1555  C   GLU A 679     -41.375  50.849  14.148  1.00 95.30           C  
ATOM   1556  CB  GLU A 679     -42.796  51.420  12.165  1.00 95.30           C  
ATOM   1557  O   GLU A 679     -40.527  50.046  13.752  1.00 95.30           O  
ATOM   1558  CG  GLU A 679     -43.579  52.491  11.419  1.00 95.30           C  
ATOM   1559  CD  GLU A 679     -44.513  51.923  10.363  1.00 95.30           C  
ATOM   1560  OE1 GLU A 679     -45.270  52.702   9.740  1.00 95.30           O  
ATOM   1561  OE2 GLU A 679     -44.490  50.689  10.157  1.00 95.30           O  
ATOM   1562  N   THR A 680     -41.833  50.862  15.354  1.00 96.01           N  
ATOM   1563  CA  THR A 680     -41.673  49.785  16.325  1.00 96.01           C  
ATOM   1564  C   THR A 680     -43.018  49.407  16.938  1.00 96.01           C  
ATOM   1565  CB  THR A 680     -40.691  50.181  17.441  1.00 96.01           C  
ATOM   1566  O   THR A 680     -44.012  50.113  16.753  1.00 96.01           O  
ATOM   1567  CG2 THR A 680     -39.363  50.659  16.862  1.00 96.01           C  
ATOM   1568  OG1 THR A 680     -41.265  51.234  18.224  1.00 96.01           O  
ATOM   1569  N   GLU A 681     -43.059  48.216  17.568  1.00 97.35           N  
ATOM   1570  CA  GLU A 681     -44.283  47.833  18.266  1.00 97.35           C  
ATOM   1571  C   GLU A 681     -44.705  48.904  19.267  1.00 97.35           C  
ATOM   1572  CB  GLU A 681     -44.098  46.490  18.979  1.00 97.35           C  
ATOM   1573  O   GLU A 681     -45.888  49.232  19.371  1.00 97.35           O  
ATOM   1574  CG  GLU A 681     -44.024  45.299  18.035  1.00 97.35           C  
ATOM   1575  CD  GLU A 681     -44.027  43.961  18.757  1.00 97.35           C  
ATOM   1576  OE1 GLU A 681     -44.703  43.017  18.287  1.00 97.35           O  
ATOM   1577  OE2 GLU A 681     -43.349  43.856  19.805  1.00 97.35           O  
ATOM   1578  N   PHE A 682     -43.716  49.536  19.934  1.00 97.86           N  
ATOM   1579  CA  PHE A 682     -43.976  50.538  20.960  1.00 97.86           C  
ATOM   1580  C   PHE A 682     -44.462  51.841  20.334  1.00 97.86           C  
ATOM   1581  CB  PHE A 682     -42.718  50.794  21.794  1.00 97.86           C  
ATOM   1582  O   PHE A 682     -45.357  52.497  20.871  1.00 97.86           O  
ATOM   1583  CG  PHE A 682     -42.929  51.754  22.934  1.00 97.86           C  
ATOM   1584  CD2 PHE A 682     -42.181  52.922  23.026  1.00 97.86           C  
ATOM   1585  CD1 PHE A 682     -43.876  51.488  23.914  1.00 97.86           C  
ATOM   1586  CE2 PHE A 682     -42.376  53.812  24.079  1.00 97.86           C  
ATOM   1587  CE1 PHE A 682     -44.075  52.372  24.970  1.00 97.86           C  
ATOM   1588  CZ  PHE A 682     -43.324  53.534  25.051  1.00 97.86           C  
ATOM   1589  N   SER A 683     -43.888  52.207  19.195  1.00 97.24           N  
ATOM   1590  CA  SER A 683     -44.284  53.460  18.560  1.00 97.24           C  
ATOM   1591  C   SER A 683     -45.760  53.441  18.176  1.00 97.24           C  
ATOM   1592  CB  SER A 683     -43.429  53.727  17.320  1.00 97.24           C  
ATOM   1593  O   SER A 683     -46.400  54.493  18.097  1.00 97.24           O  
ATOM   1594  OG  SER A 683     -43.703  52.776  16.306  1.00 97.24           O  
ATOM   1595  N   HIS A 684     -46.400  52.250  17.953  1.00 95.94           N  
ATOM   1596  CA  HIS A 684     -47.806  52.108  17.589  1.00 95.94           C  
ATOM   1597  C   HIS A 684     -48.714  52.389  18.782  1.00 95.94           C  
ATOM   1598  CB  HIS A 684     -48.079  50.708  17.040  1.00 95.94           C  
ATOM   1599  O   HIS A 684     -49.886  52.733  18.608  1.00 95.94           O  
ATOM   1600  CG  HIS A 684     -47.419  50.439  15.726  1.00 95.94           C  
ATOM   1601  CD2 HIS A 684     -46.527  49.490  15.356  1.00 95.94           C  
ATOM   1602  ND1 HIS A 684     -47.654  51.205  14.604  1.00 95.94           N  
ATOM   1603  CE1 HIS A 684     -46.933  50.736  13.599  1.00 95.94           C  
ATOM   1604  NE2 HIS A 684     -46.241  49.694  14.029  1.00 95.94           N  
ATOM   1605  N   THR A 685     -48.172  52.358  19.963  1.00 96.77           N  
ATOM   1606  CA  THR A 685     -48.964  52.562  21.171  1.00 96.77           C  
ATOM   1607  C   THR A 685     -49.047  54.044  21.520  1.00 96.77           C  
ATOM   1608  CB  THR A 685     -48.377  51.782  22.362  1.00 96.77           C  
ATOM   1609  O   THR A 685     -49.850  54.445  22.365  1.00 96.77           O  
ATOM   1610  CG2 THR A 685     -48.168  50.313  22.009  1.00 96.77           C  
ATOM   1611  OG1 THR A 685     -47.116  52.359  22.726  1.00 96.77           O  
ATOM   1612  N   VAL A 686     -48.222  54.897  20.919  1.00 96.86           N  
ATOM   1613  CA  VAL A 686     -48.192  56.315  21.264  1.00 96.86           C  
ATOM   1614  C   VAL A 686     -48.533  57.153  20.034  1.00 96.86           C  
ATOM   1615  CB  VAL A 686     -46.816  56.733  21.830  1.00 96.86           C  
ATOM   1616  O   VAL A 686     -47.942  58.213  19.813  1.00 96.86           O  
ATOM   1617  CG1 VAL A 686     -46.572  56.084  23.190  1.00 96.86           C  
ATOM   1618  CG2 VAL A 686     -45.703  56.364  20.850  1.00 96.86           C  
ATOM   1619  N   GLY A 687     -49.508  56.673  19.150  1.00 96.28           N  
ATOM   1620  CA  GLY A 687     -49.900  57.273  17.885  1.00 96.28           C  
ATOM   1621  C   GLY A 687     -50.372  58.708  18.024  1.00 96.28           C  
ATOM   1622  O   GLY A 687     -50.019  59.565  17.213  1.00 96.28           O  
ATOM   1623  N   GLU A 688     -51.110  58.987  19.061  1.00 97.76           N  
ATOM   1624  CA  GLU A 688     -51.629  60.336  19.262  1.00 97.76           C  
ATOM   1625  C   GLU A 688     -50.497  61.335  19.482  1.00 97.76           C  
ATOM   1626  CB  GLU A 688     -52.598  60.368  20.446  1.00 97.76           C  
ATOM   1627  O   GLU A 688     -50.521  62.440  18.933  1.00 97.76           O  
ATOM   1628  CG  GLU A 688     -53.913  59.649  20.184  1.00 97.76           C  
ATOM   1629  CD  GLU A 688     -54.865  59.690  21.370  1.00 97.76           C  
ATOM   1630  OE1 GLU A 688     -55.948  59.064  21.300  1.00 97.76           O  
ATOM   1631  OE2 GLU A 688     -54.526  60.353  22.375  1.00 97.76           O  
ATOM   1632  N   LEU A 689     -49.507  60.977  20.269  1.00 98.12           N  
ATOM   1633  CA  LEU A 689     -48.359  61.839  20.527  1.00 98.12           C  
ATOM   1634  C   LEU A 689     -47.548  62.060  19.254  1.00 98.12           C  
ATOM   1635  CB  LEU A 689     -47.467  61.233  21.614  1.00 98.12           C  
ATOM   1636  O   LEU A 689     -47.072  63.169  19.001  1.00 98.12           O  
ATOM   1637  CG  LEU A 689     -48.077  61.134  23.014  1.00 98.12           C  
ATOM   1638  CD1 LEU A 689     -47.065  60.549  23.993  1.00 98.12           C  
ATOM   1639  CD2 LEU A 689     -48.558  62.502  23.486  1.00 98.12           C  
ATOM   1640  N   ILE A 690     -47.429  60.993  18.444  1.00 97.79           N  
ATOM   1641  CA  ILE A 690     -46.703  61.089  17.182  1.00 97.79           C  
ATOM   1642  C   ILE A 690     -47.393  62.099  16.266  1.00 97.79           C  
ATOM   1643  CB  ILE A 690     -46.601  59.714  16.484  1.00 97.79           C  
ATOM   1644  O   ILE A 690     -46.739  62.973  15.693  1.00 97.79           O  
ATOM   1645  CG1 ILE A 690     -45.645  58.795  17.253  1.00 97.79           C  
ATOM   1646  CG2 ILE A 690     -46.150  59.880  15.030  1.00 97.79           C  
ATOM   1647  CD1 ILE A 690     -45.660  57.349  16.777  1.00 97.79           C  
ATOM   1648  N   GLU A 691     -48.665  61.986  16.153  1.00 97.35           N  
ATOM   1649  CA  GLU A 691     -49.437  62.870  15.285  1.00 97.35           C  
ATOM   1650  C   GLU A 691     -49.300  64.327  15.717  1.00 97.35           C  
ATOM   1651  CB  GLU A 691     -50.912  62.461  15.274  1.00 97.35           C  
ATOM   1652  O   GLU A 691     -49.047  65.204  14.889  1.00 97.35           O  
ATOM   1653  CG  GLU A 691     -51.187  61.171  14.514  1.00 97.35           C  
ATOM   1654  CD  GLU A 691     -50.770  61.236  13.053  1.00 97.35           C  
ATOM   1655  OE1 GLU A 691     -50.360  60.195  12.493  1.00 97.35           O  
ATOM   1656  OE2 GLU A 691     -50.851  62.338  12.466  1.00 97.35           O  
ATOM   1657  N   VAL A 692     -49.346  64.597  16.949  1.00 96.89           N  
ATOM   1658  CA  VAL A 692     -49.357  65.964  17.456  1.00 96.89           C  
ATOM   1659  C   VAL A 692     -47.954  66.560  17.369  1.00 96.89           C  
ATOM   1660  CB  VAL A 692     -49.874  66.027  18.911  1.00 96.89           C  
ATOM   1661  O   VAL A 692     -47.760  67.627  16.783  1.00 96.89           O  
ATOM   1662  CG1 VAL A 692     -49.645  67.415  19.507  1.00 96.89           C  
ATOM   1663  CG2 VAL A 692     -51.355  65.656  18.967  1.00 96.89           C  
ATOM   1664  N   HIS A 693     -46.956  65.895  17.910  1.00 96.96           N  
ATOM   1665  CA  HIS A 693     -45.667  66.528  18.162  1.00 96.96           C  
ATOM   1666  C   HIS A 693     -44.706  66.303  17.000  1.00 96.96           C  
ATOM   1667  CB  HIS A 693     -45.056  66.000  19.461  1.00 96.96           C  
ATOM   1668  O   HIS A 693     -43.895  67.176  16.681  1.00 96.96           O  
ATOM   1669  CG  HIS A 693     -45.813  66.400  20.687  1.00 96.96           C  
ATOM   1670  CD2 HIS A 693     -46.328  65.656  21.695  1.00 96.96           C  
ATOM   1671  ND1 HIS A 693     -46.117  67.711  20.978  1.00 96.96           N  
ATOM   1672  CE1 HIS A 693     -46.790  67.758  22.117  1.00 96.96           C  
ATOM   1673  NE2 HIS A 693     -46.930  66.525  22.572  1.00 96.96           N  
ATOM   1674  N   LEU A 694     -44.782  65.165  16.334  1.00 95.20           N  
ATOM   1675  CA  LEU A 694     -43.850  64.913  15.240  1.00 95.20           C  
ATOM   1676  C   LEU A 694     -44.431  65.385  13.911  1.00 95.20           C  
ATOM   1677  CB  LEU A 694     -43.507  63.423  15.160  1.00 95.20           C  
ATOM   1678  O   LEU A 694     -43.739  66.031  13.121  1.00 95.20           O  
ATOM   1679  CG  LEU A 694     -42.723  62.843  16.338  1.00 95.20           C  
ATOM   1680  CD1 LEU A 694     -42.417  61.369  16.097  1.00 95.20           C  
ATOM   1681  CD2 LEU A 694     -41.438  63.632  16.566  1.00 95.20           C  
ATOM   1682  N   ARG A 695     -45.755  65.186  13.643  1.00 94.45           N  
ATOM   1683  CA  ARG A 695     -46.343  65.510  12.347  1.00 94.45           C  
ATOM   1684  C   ARG A 695     -46.802  66.964  12.303  1.00 94.45           C  
ATOM   1685  CB  ARG A 695     -47.518  64.580  12.041  1.00 94.45           C  
ATOM   1686  O   ARG A 695     -46.523  67.679  11.338  1.00 94.45           O  
ATOM   1687  CG  ARG A 695     -47.129  63.115  11.917  1.00 94.45           C  
ATOM   1688  CD  ARG A 695     -46.361  62.842  10.631  1.00 94.45           C  
ATOM   1689  NE  ARG A 695     -46.037  61.427  10.488  1.00 94.45           N  
ATOM   1690  NH1 ARG A 695     -44.551  61.732   8.745  1.00 94.45           N  
ATOM   1691  NH2 ARG A 695     -44.963  59.625   9.551  1.00 94.45           N  
ATOM   1692  CZ  ARG A 695     -45.184  60.931   9.595  1.00 94.45           C  
ATOM   1693  N   ARG A 696     -47.415  67.443  13.374  1.00 95.25           N  
ATOM   1694  CA  ARG A 696     -47.989  68.785  13.351  1.00 95.25           C  
ATOM   1695  C   ARG A 696     -46.980  69.820  13.834  1.00 95.25           C  
ATOM   1696  CB  ARG A 696     -49.254  68.843  14.211  1.00 95.25           C  
ATOM   1697  O   ARG A 696     -46.830  70.880  13.223  1.00 95.25           O  
ATOM   1698  CG  ARG A 696     -50.417  68.038  13.654  1.00 95.25           C  
ATOM   1699  CD  ARG A 696     -51.694  68.268  14.450  1.00 95.25           C  
ATOM   1700  NE  ARG A 696     -52.789  67.434  13.963  1.00 95.25           N  
ATOM   1701  NH1 ARG A 696     -54.374  69.115  14.029  1.00 95.25           N  
ATOM   1702  NH2 ARG A 696     -54.956  67.012  13.328  1.00 95.25           N  
ATOM   1703  CZ  ARG A 696     -54.037  67.855  13.774  1.00 95.25           C  
ATOM   1704  N   GLN A 697     -46.177  69.461  14.856  1.00 94.64           N  
ATOM   1705  CA  GLN A 697     -45.324  70.459  15.492  1.00 94.64           C  
ATOM   1706  C   GLN A 697     -43.869  70.295  15.062  1.00 94.64           C  
ATOM   1707  CB  GLN A 697     -45.435  70.368  17.015  1.00 94.64           C  
ATOM   1708  O   GLN A 697     -43.047  71.188  15.279  1.00 94.64           O  
ATOM   1709  CG  GLN A 697     -46.807  70.744  17.556  1.00 94.64           C  
ATOM   1710  CD  GLN A 697     -46.927  70.534  19.054  1.00 94.64           C  
ATOM   1711  NE2 GLN A 697     -47.887  71.212  19.673  1.00 94.64           N  
ATOM   1712  OE1 GLN A 697     -46.162  69.769  19.649  1.00 94.64           O  
ATOM   1713  N   ASP A 698     -43.552  69.192  14.519  1.00 93.33           N  
ATOM   1714  CA  ASP A 698     -42.212  68.897  14.021  1.00 93.33           C  
ATOM   1715  C   ASP A 698     -41.167  69.073  15.120  1.00 93.33           C  
ATOM   1716  CB  ASP A 698     -41.876  69.791  12.825  1.00 93.33           C  
ATOM   1717  O   ASP A 698     -40.146  69.732  14.911  1.00 93.33           O  
ATOM   1718  CG  ASP A 698     -40.657  69.315  12.054  1.00 93.33           C  
ATOM   1719  OD1 ASP A 698     -40.398  68.094  12.016  1.00 93.33           O  
ATOM   1720  OD2 ASP A 698     -39.948  70.171  11.481  1.00 93.33           O  
ATOM   1721  N   SER A 699     -41.486  68.513  16.296  1.00 95.95           N  
ATOM   1722  CA  SER A 699     -40.541  68.630  17.403  1.00 95.95           C  
ATOM   1723  C   SER A 699     -40.365  67.297  18.123  1.00 95.95           C  
ATOM   1724  CB  SER A 699     -41.008  69.697  18.394  1.00 95.95           C  
ATOM   1725  O   SER A 699     -41.228  66.886  18.901  1.00 95.95           O  
ATOM   1726  OG  SER A 699     -40.145  69.751  19.517  1.00 95.95           O  
ATOM   1727  N   ILE A 700     -39.179  66.751  17.995  1.00 97.72           N  
ATOM   1728  CA  ILE A 700     -38.863  65.480  18.638  1.00 97.72           C  
ATOM   1729  C   ILE A 700     -38.772  65.676  20.150  1.00 97.72           C  
ATOM   1730  CB  ILE A 700     -37.545  64.884  18.094  1.00 97.72           C  
ATOM   1731  O   ILE A 700     -39.366  64.914  20.917  1.00 97.72           O  
ATOM   1732  CG1 ILE A 700     -37.718  64.451  16.634  1.00 97.72           C  
ATOM   1733  CG2 ILE A 700     -37.085  63.710  18.963  1.00 97.72           C  
ATOM   1734  CD1 ILE A 700     -36.423  64.024  15.957  1.00 97.72           C  
ATOM   1735  N   PRO A 701     -38.062  66.750  20.602  1.00 98.10           N  
ATOM   1736  CA  PRO A 701     -37.990  66.964  22.049  1.00 98.10           C  
ATOM   1737  C   PRO A 701     -39.366  67.138  22.689  1.00 98.10           C  
ATOM   1738  CB  PRO A 701     -37.164  68.247  22.175  1.00 98.10           C  
ATOM   1739  O   PRO A 701     -39.595  66.668  23.806  1.00 98.10           O  
ATOM   1740  CG  PRO A 701     -36.312  68.274  20.947  1.00 98.10           C  
ATOM   1741  CD  PRO A 701     -37.100  67.695  19.807  1.00 98.10           C  
ATOM   1742  N   ALA A 702     -40.304  67.794  22.013  1.00 98.27           N  
ATOM   1743  CA  ALA A 702     -41.665  67.911  22.530  1.00 98.27           C  
ATOM   1744  C   ALA A 702     -42.346  66.546  22.592  1.00 98.27           C  
ATOM   1745  CB  ALA A 702     -42.482  68.871  21.669  1.00 98.27           C  
ATOM   1746  O   ALA A 702     -43.031  66.232  23.569  1.00 98.27           O  
ATOM   1747  N   PHE A 703     -42.154  65.725  21.542  1.00 98.60           N  
ATOM   1748  CA  PHE A 703     -42.690  64.370  21.508  1.00 98.60           C  
ATOM   1749  C   PHE A 703     -42.153  63.546  22.673  1.00 98.60           C  
ATOM   1750  CB  PHE A 703     -42.346  63.687  20.181  1.00 98.60           C  
ATOM   1751  O   PHE A 703     -42.925  62.931  23.412  1.00 98.60           O  
ATOM   1752  CG  PHE A 703     -42.556  62.197  20.192  1.00 98.60           C  
ATOM   1753  CD2 PHE A 703     -41.475  61.328  20.100  1.00 98.60           C  
ATOM   1754  CD1 PHE A 703     -43.835  61.665  20.295  1.00 98.60           C  
ATOM   1755  CE2 PHE A 703     -41.667  59.948  20.110  1.00 98.60           C  
ATOM   1756  CE1 PHE A 703     -44.034  60.287  20.306  1.00 98.60           C  
ATOM   1757  CZ  PHE A 703     -42.948  59.431  20.213  1.00 98.60           C  
ATOM   1758  N   LEU A 704     -40.843  63.480  22.838  1.00 98.68           N  
ATOM   1759  CA  LEU A 704     -40.229  62.676  23.889  1.00 98.68           C  
ATOM   1760  C   LEU A 704     -40.615  63.199  25.269  1.00 98.68           C  
ATOM   1761  CB  LEU A 704     -38.706  62.670  23.740  1.00 98.68           C  
ATOM   1762  O   LEU A 704     -40.792  62.419  26.207  1.00 98.68           O  
ATOM   1763  CG  LEU A 704     -38.145  61.915  22.534  1.00 98.68           C  
ATOM   1764  CD1 LEU A 704     -36.621  61.970  22.535  1.00 98.68           C  
ATOM   1765  CD2 LEU A 704     -38.634  60.471  22.531  1.00 98.68           C  
ATOM   1766  N   SER A 705     -40.757  64.487  25.475  1.00 98.75           N  
ATOM   1767  CA  SER A 705     -41.149  65.072  26.753  1.00 98.75           C  
ATOM   1768  C   SER A 705     -42.577  64.684  27.123  1.00 98.75           C  
ATOM   1769  CB  SER A 705     -41.021  66.595  26.707  1.00 98.75           C  
ATOM   1770  O   SER A 705     -42.847  64.310  28.266  1.00 98.75           O  
ATOM   1771  OG  SER A 705     -39.663  66.982  26.578  1.00 98.75           O  
ATOM   1772  N   SER A 706     -43.453  64.857  25.732  1.00 25.41      A    N  
ATOM   1773  CA  SER A 706     -44.769  64.337  25.772  1.00 19.67      A    C  
ATOM   1774  C   SER A 706     -44.789  62.970  26.160  1.00 28.01      A    C  
ATOM   1775  O   SER A 706     -45.688  62.594  26.716  1.00 31.87      A    O  
ATOM   1776  CB  SER A 706     -45.262  64.194  24.434  1.00 25.86      A    C  
ATOM   1777  OG  SER A 706     -45.346  65.425  23.936  1.00 43.72      A    O  
ATOM   1778  N   LEU A 707     -43.840  62.165  25.756  1.00 25.25      A    N  
ATOM   1779  CA  LEU A 707     -43.735  60.830  26.100  1.00 21.75      A    C  
ATOM   1780  C   LEU A 707     -43.266  60.607  27.437  1.00 28.12      A    C  
ATOM   1781  O   LEU A 707     -43.405  59.590  27.900  1.00 33.99      A    O  
ATOM   1782  CB  LEU A 707     -42.761  60.215  25.191  1.00 20.71      A    C  
ATOM   1783  CG  LEU A 707     -42.350  58.788  25.339  1.00 20.07      A    C  
ATOM   1784  CD1 LEU A 707     -43.450  57.876  25.073  1.00 15.20      A    C  
ATOM   1785  CD2 LEU A 707     -41.297  58.464  24.377  1.00 14.32      A    C  
ATOM   1786  N   THR A 708     -42.638  61.531  28.069  1.00 25.92      A    N  
ATOM   1787  CA  THR A 708     -42.157  61.346  29.401  1.00 28.02      A    C  
ATOM   1788  C   THR A 708     -43.195  61.671  30.344  1.00 33.76      A    C  
ATOM   1789  O   THR A 708     -43.191  61.182  31.387  1.00 27.64      A    O  
ATOM   1790  CB  THR A 708     -41.011  62.281  29.686  1.00 32.19      A    C  
ATOM   1791  OG1 THR A 708     -39.896  61.792  29.018  1.00 32.91      A    O  
ATOM   1792  CG2 THR A 708     -40.664  62.233  31.018  1.00 20.65      A    C  
ATOM   1793  N   LEU A 709     -44.116  62.526  29.980  1.00 32.56      A    N  
ATOM   1794  CA  LEU A 709     -45.181  62.889  30.822  1.00 28.94      A    C  
ATOM   1795  C   LEU A 709     -46.237  61.905  30.806  1.00 29.67      A    C  
ATOM   1796  O   LEU A 709     -46.960  61.900  31.689  1.00 30.26      A    O  
ATOM   1797  CB  LEU A 709     -45.740  64.122  30.312  1.00 21.37      A    C  
ATOM   1798  CG  LEU A 709     -44.785  65.177  30.669  1.00 25.41      A    C  
ATOM   1799  CD1 LEU A 709     -45.271  66.476  30.108  1.00 18.29      A    C  
ATOM   1800  CD2 LEU A 709     -44.799  65.265  32.137  1.00 18.93      A    C  
ATOM   1801  N   GLU A 710     -46.285  61.116  29.733  1.00 27.04      A    N  
ATOM   1802  CA  GLU A 710     -47.267  60.032  29.489  1.00 29.44      A    C  
ATOM   1803  C   GLU A 710     -46.790  58.762  30.186  1.00 30.69      A    C  
ATOM   1804  O   GLU A 710     -47.595  58.094  30.810  1.00 31.13      A    O  
ATOM   1805  CB  GLU A 710     -47.354  59.785  27.989  1.00 24.68      A    C  
ATOM   1806  CG  GLU A 710     -48.234  58.612  27.621  1.00 29.28      A    C  
ATOM   1807  CD  GLU A 710     -49.704  58.782  27.937  1.00 37.15      A    C  
ATOM   1808  OE1 GLU A 710     -50.092  59.884  28.312  1.00 37.29      A    O  
ATOM   1809  OE2 GLU A 710     -50.442  57.810  27.805  1.00 35.04      A    O  
ATOM   1810  N   LEU A 711     -45.516  58.429  30.051  1.00 28.20      A    N  
ATOM   1811  CA  LEU A 711     -44.971  57.249  30.758  1.00 24.27      A    C  
ATOM   1812  C   LEU A 711     -45.032  57.512  32.263  1.00 29.50      A    C  
ATOM   1813  O   LEU A 711     -45.335  56.589  33.000  1.00 38.91      A    O  
ATOM   1814  CB  LEU A 711     -43.527  57.044  30.308  1.00 24.63      A    C  
ATOM   1815  CG  LEU A 711     -43.335  56.509  28.898  1.00 23.63      A    C  
ATOM   1816  CD1 LEU A 711     -41.865  56.292  28.627  1.00 20.31      A    C  
ATOM   1817  CD2 LEU A 711     -44.096  55.218  28.706  1.00 18.97      A    C  
ATOM   1818  N   PHE A 712     -44.726  58.735  32.688  1.00 27.94      A    N  
ATOM   1819  CA  PHE A 712     -44.732  59.107  34.123  1.00 26.32      A    C  
ATOM   1820  C   PHE A 712     -46.135  59.002  34.711  1.00 32.13      A    C  
ATOM   1821  O   PHE A 712     -46.270  58.699  35.876  1.00 34.49      A    O  
ATOM   1822  CB  PHE A 712     -44.153  60.502  34.351  1.00 31.33      A    C  
ATOM   1823  CG  PHE A 712     -44.155  60.908  35.799  1.00 34.29      A    C  
ATOM   1824  CD1 PHE A 712     -43.681  60.045  36.764  1.00 32.55      A    C  
ATOM   1825  CD2 PHE A 712     -44.640  62.135  36.202  1.00 27.39      A    C  
ATOM   1826  CE1 PHE A 712     -43.683  60.400  38.098  1.00 22.40      A    C  
ATOM   1827  CE2 PHE A 712     -44.649  62.479  37.540  1.00 18.54      A    C  
ATOM   1828  CZ  PHE A 712     -44.166  61.617  38.481  1.00 14.28      A    C  
ATOM   1829  N   SER A 713     -47.156  59.339  33.937  1.00 30.54      A    N  
ATOM   1830  CA  SER A 713     -48.549  59.282  34.442  1.00 25.99      A    C  
ATOM   1831  C   SER A 713     -48.975  57.854  34.800  1.00 37.94      A    C  
ATOM   1832  O   SER A 713     -49.839  57.725  35.669  1.00 41.29      A    O  
ATOM   1833  CB  SER A 713     -49.504  59.945  33.514  1.00 32.17      A    C  
ATOM   1834  OG  SER A 713     -49.795  59.095  32.432  1.00 42.03      A    O  
ATOM   1835  N   ARG A 714     -48.457  56.838  34.097  1.00 32.26      A    N  
ATOM   1836  CA  ARG A 714     -48.749  55.397  34.337  1.00 29.83      A    C  
ATOM   1837  C   ARG A 714     -48.136  54.876  35.642  1.00 26.27      A    C  
ATOM   1838  O   ARG A 714     -48.556  53.808  36.078  1.00 23.33      A    O  
ATOM   1839  CB  ARG A 714     -48.266  54.552  33.164  1.00 27.25      A    C  
ATOM   1840  CG  ARG A 714     -48.695  55.095  31.815  1.00 27.12      A    C  
ATOM   1841  CD  ARG A 714     -48.690  53.952  30.832  1.00 35.12      A    C  
ATOM   1842  NE  ARG A 714     -49.480  54.274  29.662  1.00 42.59      A    N  
ATOM   1843  CZ  ARG A 714     -49.018  54.280  28.430  1.00 41.25      A    C  
ATOM   1844  NH1 ARG A 714     -47.763  53.959  28.195  1.00 41.82      A    N  
ATOM   1845  NH2 ARG A 714     -49.816  54.598  27.433  1.00 40.21      A    N  
ATOM   1846  N   GLN A 715     -47.148  55.579  36.197  1.00 35.08      A    N  
ATOM   1847  CA  GLN A 715     -46.451  55.203  37.453  1.00 43.98      A    C  
ATOM   1848  C   GLN A 715     -47.477  55.131  38.588  1.00 51.68      A    C  
ATOM   1849  O   GLN A 715     -48.310  56.029  38.711  1.00 50.99      A    O  
ATOM   1850  CB  GLN A 715     -45.389  56.256  37.764  1.00 36.14      A    C  
ATOM   1851  CG  GLN A 715     -44.152  55.741  38.479  1.00 60.53      A    C  
ATOM   1852  CD  GLN A 715     -43.257  55.029  37.503  1.00 65.45      A    C  
ATOM   1853  OE1 GLN A 715     -43.676  54.690  36.405  1.00 66.27      A    O  
ATOM   1854  NE2 GLN A 715     -42.021  54.789  37.901  1.00 81.80      A    N  
HETATM 1855  N   TPO A 716     -47.333  54.105  39.420  1.00 20.00           N  
HETATM 1856  CA  TPO A 716     -48.215  53.714  40.553  1.00 20.00           C  
HETATM 1857  CB  TPO A 716     -48.553  52.220  40.430  1.00 20.00           C  
HETATM 1858  CG2 TPO A 716     -49.546  51.920  39.335  1.00 20.00           C  
HETATM 1859  OG1 TPO A 716     -47.251  51.603  40.126  1.00 20.00           O  
HETATM 1860  P   TPO A 716     -46.740  50.604  38.974  1.00 20.00           P  
HETATM 1861  O1P TPO A 716     -45.626  51.365  38.294  1.00 20.00           O  
HETATM 1862  O2P TPO A 716     -46.208  49.408  39.732  1.00 20.00           O  
HETATM 1863  O3P TPO A 716     -47.876  50.258  38.035  1.00 20.00           O  
HETATM 1864  C   TPO A 716     -47.456  53.865  41.873  1.00 20.00           C  
HETATM 1865  O   TPO A 716     -46.312  53.392  41.946  1.00 20.00           O  
ATOM   1866  N   VAL A 717     -48.078  54.485  42.874  1.00 59.32      A    N  
ATOM   1867  CA  VAL A 717     -47.441  54.673  44.212  1.00 63.93      A    C  
ATOM   1868  C   VAL A 717     -47.202  53.312  44.883  1.00 70.40      A    C  
ATOM   1869  O   VAL A 717     -46.242  53.202  45.675  1.00 74.41      A    O  
ATOM   1870  CB  VAL A 717     -48.232  55.637  45.113  1.00 67.24      A    C  
ATOM   1871  CG1 VAL A 717     -47.315  56.349  46.092  1.00 65.51      A    C  
ATOM   1872  CG2 VAL A 717     -49.006  56.651  44.290  1.00 74.45      A    C  
ATOM   1873  N   ALA A 718     -48.106  52.350  44.672  0.00 65.38      A    N  
ATOM   1874  CA  ALA A 718     -47.959  51.001  45.271  1.00 64.58      A    C  
ATOM   1875  C   ALA A 718     -46.726  50.296  44.697  1.00 68.10      A    C  
ATOM   1876  O   ALA A 718     -46.895  49.158  44.225  1.00 72.97      A    O  
ATOM   1877  CB  ALA A 718     -49.207  50.194  45.032  1.00 56.44      A    C  
ATOM   1878  N   SER B 485      12.602 -52.159 -38.474  0.00  0.00      B    N  
ATOM   1879  CA  SER B 485      11.383 -51.403 -38.206  0.00  0.00      B    C  
ATOM   1880  C   SER B 485      11.653 -50.232 -37.267  0.00  0.00      B    C  
ATOM   1881  O   SER B 485      11.017 -49.182 -37.378  0.00  0.00      B    O  
ATOM   1882  CB  SER B 485      10.310 -52.312 -37.603  0.00  0.00      B    C  
ATOM   1883  OG  SER B 485       9.269 -51.545 -37.022  0.00  0.00      B    O  
ATOM   1884  N   SER B 486      12.824 -50.161 -36.878  0.00  0.00      B    N  
ATOM   1885  CA  SER B 486      13.306 -49.173 -35.918  0.00  0.00      B    C  
ATOM   1886  C   SER B 486      14.153 -48.105 -36.602  0.00  0.00      B    C  
ATOM   1887  O   SER B 486      14.120 -46.935 -36.214  0.00  0.00      B    O  
ATOM   1888  CB  SER B 486      14.118 -49.849 -34.812  0.00  0.00      B    C  
ATOM   1889  OG  SER B 486      15.410 -49.276 -34.715  0.00  0.00      B    O  
ATOM   1890  N   ALA B 487      14.518 -48.331 -38.007  0.00  0.00      B    N  
ATOM   1891  CA  ALA B 487      15.382 -47.392 -38.719  0.00  0.00      B    C  
ATOM   1892  C   ALA B 487      14.581 -46.559 -39.715  0.00  0.00      B    C  
ATOM   1893  O   ALA B 487      14.855 -45.371 -39.902  0.00  0.00      B    O  
ATOM   1894  CB  ALA B 487      16.504 -48.140 -39.434  0.00  0.00      B    C  
ATOM   1895  N   GLU B 488      13.273 -46.975 -40.245  0.00  0.00      B    N  
ATOM   1896  CA  GLU B 488      12.329 -46.252 -41.093  0.00  0.00      B    C  
ATOM   1897  C   GLU B 488      11.405 -45.368 -40.261  0.00  0.00      B    C  
ATOM   1898  O   GLU B 488      11.065 -44.257 -40.671  0.00  0.00      B    O  
ATOM   1899  CB  GLU B 488      11.507 -47.229 -41.936  0.00  0.00      B    C  
ATOM   1900  CG  GLU B 488      12.160 -47.603 -43.258  0.00  0.00      B    C  
ATOM   1901  CD  GLU B 488      11.310 -48.536 -44.106  0.00  0.00      B    C  
ATOM   1902  OE1 GLU B 488      11.708 -48.846 -45.252  0.00  0.00      B    O  
ATOM   1903  OE2 GLU B 488      10.238 -48.959 -43.620  0.00  0.00      B    O  
ATOM   1904  N   GLN B 489      11.081 -45.762 -39.011  0.00  0.00      B    N  
ATOM   1905  CA  GLN B 489      10.330 -44.979 -38.035  0.00  0.00      B    C  
ATOM   1906  C   GLN B 489      11.198 -43.884 -37.422  0.00  0.00      B    C  
ATOM   1907  O   GLN B 489      10.727 -42.768 -37.190  0.00  0.00      B    O  
ATOM   1908  CB  GLN B 489       9.771 -45.884 -36.935  0.00  0.00      B    C  
ATOM   1909  CG  GLN B 489       8.420 -46.500 -37.273  0.00  0.00      B    C  
ATOM   1910  CD  GLN B 489       7.934 -47.467 -36.210  0.00  0.00      B    C  
ATOM   1911  NE2 GLN B 489       6.816 -48.132 -36.480  0.00  0.00      B    N  
ATOM   1912  OE1 GLN B 489       8.559 -47.615 -35.154  0.00  0.00      B    O  
ATOM   1913  N   SER B 490      12.483 -44.055 -37.375  0.00  0.00      B    N  
ATOM   1914  CA  SER B 490      13.443 -43.080 -36.869  0.00  0.00      B    C  
ATOM   1915  C   SER B 490      13.822 -42.069 -37.946  0.00  0.00      B    C  
ATOM   1916  O   SER B 490      13.994 -40.882 -37.659  0.00  0.00      B    O  
ATOM   1917  CB  SER B 490      14.699 -43.781 -36.352  0.00  0.00      B    C  
ATOM   1918  OG  SER B 490      15.079 -44.838 -37.216  0.00  0.00      B    O  
ATOM   1919  N   PHE B 491      13.691 -42.460 -39.296  0.00  0.00      B    N  
ATOM   1920  CA  PHE B 491      13.939 -41.594 -40.442  0.00  0.00      B    C  
ATOM   1921  C   PHE B 491      12.731 -40.708 -40.723  0.00  0.00      B    C  
ATOM   1922  O   PHE B 491      12.880 -39.513 -40.990  0.00  0.00      B    O  
ATOM   1923  CB  PHE B 491      14.279 -42.426 -41.683  0.00  0.00      B    C  
ATOM   1924  CG  PHE B 491      14.615 -41.599 -42.895  0.00  0.00      B    C  
ATOM   1925  CD2 PHE B 491      13.678 -41.402 -43.901  0.00  0.00      B    C  
ATOM   1926  CD1 PHE B 491      15.870 -41.020 -43.028  0.00  0.00      B    C  
ATOM   1927  CE2 PHE B 491      13.986 -40.638 -45.024  0.00  0.00      B    C  
ATOM   1928  CE1 PHE B 491      16.186 -40.255 -44.147  0.00  0.00      B    C  
ATOM   1929  CZ  PHE B 491      15.244 -40.066 -45.144  0.00  0.00      B    C  
ATOM   1930  N   LEU B 492      11.366 -41.202 -40.600  0.00  0.00      B    N  
ATOM   1931  CA  LEU B 492      10.139 -40.429 -40.755  0.00  0.00      B    C  
ATOM   1932  C   LEU B 492       9.947 -39.474 -39.581  0.00  0.00      B    C  
ATOM   1933  O   LEU B 492       9.472 -38.350 -39.762  0.00  0.00      B    O  
ATOM   1934  CB  LEU B 492       8.929 -41.361 -40.873  0.00  0.00      B    C  
ATOM   1935  CG  LEU B 492       8.667 -41.958 -42.257  0.00  0.00      B    C  
ATOM   1936  CD1 LEU B 492       7.555 -42.999 -42.181  0.00  0.00      B    C  
ATOM   1937  CD2 LEU B 492       8.311 -40.860 -43.255  0.00  0.00      B    C  
ATOM   1938  N   PHE B 493      10.460 -39.841 -38.393  0.00  0.00      B    N  
ATOM   1939  CA  PHE B 493      10.422 -39.008 -37.198  0.00  0.00      B    C  
ATOM   1940  C   PHE B 493      11.459 -37.894 -37.281  0.00  0.00      B    C  
ATOM   1941  O   PHE B 493      11.177 -36.749 -36.923  0.00  0.00      B    O  
ATOM   1942  CB  PHE B 493      10.661 -39.854 -35.943  0.00  0.00      B    C  
ATOM   1943  CG  PHE B 493      10.007 -39.302 -34.705  0.00  0.00      B    C  
ATOM   1944  CD2 PHE B 493      10.718 -38.491 -33.829  0.00  0.00      B    C  
ATOM   1945  CD1 PHE B 493       8.681 -39.595 -34.416  0.00  0.00      B    C  
ATOM   1946  CE2 PHE B 493      10.116 -37.979 -32.683  0.00  0.00      B    C  
ATOM   1947  CE1 PHE B 493       8.072 -39.087 -33.272  0.00  0.00      B    C  
ATOM   1948  CZ  PHE B 493       8.792 -38.280 -32.407  0.00  0.00      B    C  
ATOM   1949  N   SER B 494      12.534 -38.104 -38.014  0.00  0.00      B    N  
ATOM   1950  CA  SER B 494      13.594 -37.113 -38.162  0.00  0.00      B    C  
ATOM   1951  C   SER B 494      13.278 -36.129 -39.284  0.00  0.00      B    C  
ATOM   1952  O   SER B 494      13.532 -34.929 -39.154  0.00  0.00      B    O  
ATOM   1953  CB  SER B 494      14.934 -37.798 -38.437  0.00  0.00      B    C  
ATOM   1954  OG  SER B 494      15.353 -38.550 -37.312  0.00  0.00      B    O  
ATOM   1955  N   ARG B 495      12.447 -36.546 -40.310  0.00  0.00      B    N  
ATOM   1956  CA  ARG B 495      12.005 -35.676 -41.395  0.00  0.00      B    C  
ATOM   1957  C   ARG B 495      10.823 -34.817 -40.962  0.00  0.00      B    C  
ATOM   1958  O   ARG B 495      10.759 -33.629 -41.286  0.00  0.00      B    O  
ATOM   1959  CB  ARG B 495      11.629 -36.502 -42.628  0.00  0.00      B    C  
ATOM   1960  CG  ARG B 495      11.531 -35.689 -43.908  0.00  0.00      B    C  
ATOM   1961  CD  ARG B 495      11.806 -36.542 -45.140  0.00  0.00      B    C  
ATOM   1962  NE  ARG B 495      10.930 -36.181 -46.251  0.00  0.00      B    N  
ATOM   1963  CZ  ARG B 495      11.248 -36.301 -47.536  0.00  0.00      B    C  
ATOM   1964  NH1 ARG B 495      12.434 -36.776 -47.901  0.00  0.00      B    N  
ATOM   1965  NH2 ARG B 495      10.374 -35.944 -48.466  0.00  0.00      B    N  
ATOM   1966  N   GLU B 496       9.826 -35.395 -40.212  0.00  0.00      B    N  
ATOM   1967  CA  GLU B 496       8.714 -34.639 -39.643  0.00  0.00      B    C  
ATOM   1968  C   GLU B 496       9.203 -33.639 -38.600  0.00  0.00      B    C  
ATOM   1969  O   GLU B 496       8.708 -32.511 -38.536  0.00  0.00      B    O  
ATOM   1970  CB  GLU B 496       7.683 -35.586 -39.021  0.00  0.00      B    C  
ATOM   1971  CG  GLU B 496       6.654 -36.110 -40.012  0.00  0.00      B    C  
ATOM   1972  CD  GLU B 496       5.642 -37.054 -39.383  0.00  0.00      B    C  
ATOM   1973  OE1 GLU B 496       4.778 -37.593 -40.113  0.00  0.00      B    O  
ATOM   1974  OE2 GLU B 496       5.711 -37.254 -38.150  0.00  0.00      B    O  
ATOM   1975  N   GLU B 497      10.262 -33.943 -37.903  0.00  0.00      B    N  
ATOM   1976  CA  GLU B 497      10.884 -33.034 -36.944  0.00  0.00      B    C  
ATOM   1977  C   GLU B 497      11.612 -31.897 -37.655  0.00  0.00      B    C  
ATOM   1978  O   GLU B 497      11.508 -30.737 -37.249  0.00  0.00      B    O  
ATOM   1979  CB  GLU B 497      11.854 -33.793 -36.036  0.00  0.00      B    C  
ATOM   1980  CG  GLU B 497      12.410 -32.956 -34.894  0.00  0.00      B    C  
ATOM   1981  CD  GLU B 497      13.356 -33.728 -33.988  0.00  0.00      B    C  
ATOM   1982  OE1 GLU B 497      13.786 -33.178 -32.949  0.00  0.00      B    O  
ATOM   1983  OE2 GLU B 497      13.670 -34.892 -34.322  0.00  0.00      B    O  
ATOM   1984  N   ALA B 498      12.150 -32.213 -38.757  0.00  0.00      B    N  
ATOM   1985  CA  ALA B 498      12.872 -31.205 -39.530  0.00  0.00      B    C  
ATOM   1986  C   ALA B 498      11.907 -30.237 -40.208  0.00  0.00      B    C  
ATOM   1987  O   ALA B 498      12.146 -29.028 -40.232  0.00  0.00      B    O  
ATOM   1988  CB  ALA B 498      13.769 -31.874 -40.569  0.00  0.00      B    C  
ATOM   1989  N   ASP B 499      10.628 -30.744 -40.683  0.00  0.00      B    N  
ATOM   1990  CA  ASP B 499       9.611 -29.889 -41.287  0.00  0.00      B    C  
ATOM   1991  C   ASP B 499       8.966 -28.981 -40.243  0.00  0.00      B    C  
ATOM   1992  O   ASP B 499       8.727 -27.800 -40.502  0.00  0.00      B    O  
ATOM   1993  CB  ASP B 499       8.543 -30.734 -41.983  0.00  0.00      B    C  
ATOM   1994  CG  ASP B 499       9.030 -31.361 -43.277  0.00  0.00      B    C  
ATOM   1995  OD1 ASP B 499      10.055 -30.903 -43.828  0.00  0.00      B    O  
ATOM   1996  OD2 ASP B 499       8.382 -32.317 -43.753  0.00  0.00      B    O  
ATOM   1997  N   THR B 500       8.812 -29.468 -38.971  0.00  0.00      B    N  
ATOM   1998  CA  THR B 500       8.276 -28.677 -37.869  0.00  0.00      B    C  
ATOM   1999  C   THR B 500       9.280 -27.616 -37.427  0.00  0.00      B    C  
ATOM   2000  O   THR B 500       8.908 -26.468 -37.177  0.00  0.00      B    O  
ATOM   2001  CB  THR B 500       7.906 -29.568 -36.669  0.00  0.00      B    C  
ATOM   2002  CG2 THR B 500       6.459 -30.041 -36.761  0.00  0.00      B    C  
ATOM   2003  OG1 THR B 500       8.769 -30.712 -36.647  0.00  0.00      B    O  
ATOM   2004  N   LEU B 501      10.518 -27.888 -37.502  0.00  0.00      B    N  
ATOM   2005  CA  LEU B 501      11.555 -26.947 -37.092  0.00  0.00      B    C  
ATOM   2006  C   LEU B 501      11.773 -25.879 -38.159  0.00  0.00      B    C  
ATOM   2007  O   LEU B 501      11.995 -24.710 -37.836  0.00  0.00      B    O  
ATOM   2008  CB  LEU B 501      12.868 -27.683 -36.815  0.00  0.00      B    C  
ATOM   2009  CG  LEU B 501      12.931 -28.494 -35.519  0.00  0.00      B    C  
ATOM   2010  CD1 LEU B 501      14.199 -29.341 -35.484  0.00  0.00      B    C  
ATOM   2011  CD2 LEU B 501      12.865 -27.571 -34.307  0.00  0.00      B    C  
ATOM   2012  N   ARG B 502      11.499 -26.269 -39.461  0.00  0.00      B    N  
ATOM   2013  CA  ARG B 502      11.608 -25.296 -40.545  0.00  0.00      B    C  
ATOM   2014  C   ARG B 502      10.493 -24.259 -40.465  0.00  0.00      B    C  
ATOM   2015  O   ARG B 502      10.730 -23.068 -40.672  0.00  0.00      B    O  
ATOM   2016  CB  ARG B 502      11.573 -26.000 -41.904  0.00  0.00      B    C  
ATOM   2017  CG  ARG B 502      12.883 -26.675 -42.282  0.00  0.00      B    C  
ATOM   2018  CD  ARG B 502      12.811 -27.309 -43.664  0.00  0.00      B    C  
ATOM   2019  NE  ARG B 502      14.034 -28.040 -43.985  0.00  0.00      B    N  
ATOM   2020  CZ  ARG B 502      14.207 -28.784 -45.074  0.00  0.00      B    C  
ATOM   2021  NH1 ARG B 502      13.237 -28.911 -45.971  0.00  0.00      B    N  
ATOM   2022  NH2 ARG B 502      15.362 -29.405 -45.267  0.00  0.00      B    N  
ATOM   2023  N   LEU B 503       9.236 -24.777 -40.139  0.00  0.00      B    N  
ATOM   2024  CA  LEU B 503       8.113 -23.864 -39.958  0.00  0.00      B    C  
ATOM   2025  C   LEU B 503       8.336 -22.958 -38.752  0.00  0.00      B    C  
ATOM   2026  O   LEU B 503       8.053 -21.760 -38.809  0.00  0.00      B    O  
ATOM   2027  CB  LEU B 503       6.808 -24.647 -39.790  0.00  0.00      B    C  
ATOM   2028  CG  LEU B 503       6.188 -25.217 -41.066  0.00  0.00      B    C  
ATOM   2029  CD1 LEU B 503       5.075 -26.201 -40.723  0.00  0.00      B    C  
ATOM   2030  CD2 LEU B 503       5.662 -24.093 -41.953  0.00  0.00      B    C  
ATOM   2031  N   LYS B 504       8.965 -23.430 -37.723  0.00  0.00      B    N  
ATOM   2032  CA  LYS B 504       9.270 -22.643 -36.532  0.00  0.00      B    C  
ATOM   2033  C   LYS B 504      10.367 -21.620 -36.815  0.00  0.00      B    C  
ATOM   2034  O   LYS B 504      10.284 -20.474 -36.369  0.00  0.00      B    O  
ATOM   2035  CB  LYS B 504       9.689 -23.555 -35.378  0.00  0.00      B    C  
ATOM   2036  CG  LYS B 504       9.826 -22.838 -34.042  0.00  0.00      B    C  
ATOM   2037  CD  LYS B 504       8.483 -22.318 -33.547  0.00  0.00      B    C  
ATOM   2038  CE  LYS B 504       8.609 -21.649 -32.185  0.00  0.00      B    C  
ATOM   2039  NZ  LYS B 504       7.302 -21.102 -31.712  0.00  0.00      B    N  
ATOM   2040  N   VAL B 505      11.299 -21.981 -37.638  0.00  0.00      B    N  
ATOM   2041  CA  VAL B 505      12.383 -21.076 -38.004  0.00  0.00      B    C  
ATOM   2042  C   VAL B 505      11.838 -19.937 -38.865  0.00  0.00      B    C  
ATOM   2043  O   VAL B 505      12.177 -18.771 -38.650  0.00  0.00      B    O  
ATOM   2044  CB  VAL B 505      13.514 -21.816 -38.754  0.00  0.00      B    C  
ATOM   2045  CG1 VAL B 505      14.477 -20.821 -39.396  0.00  0.00      B    C  
ATOM   2046  CG2 VAL B 505      14.260 -22.750 -37.803  0.00  0.00      B    C  
ATOM   2047  N   GLU B 506      10.814 -20.284 -39.799  0.00  0.00      B    N  
ATOM   2048  CA  GLU B 506      10.192 -19.255 -40.627  0.00  0.00      B    C  
ATOM   2049  C   GLU B 506       9.348 -18.304 -39.782  0.00  0.00      B    C  
ATOM   2050  O   GLU B 506       9.400 -17.087 -39.968  0.00  0.00      B    O  
ATOM   2051  CB  GLU B 506       9.331 -19.891 -41.721  0.00  0.00      B    C  
ATOM   2052  CG  GLU B 506       8.887 -18.915 -42.799  0.00  0.00      B    C  
ATOM   2053  CD  GLU B 506       8.100 -19.576 -43.921  0.00  0.00      B    C  
ATOM   2054  OE1 GLU B 506       7.684 -18.871 -44.868  0.00  0.00      B    O  
ATOM   2055  OE2 GLU B 506       7.899 -20.809 -43.852  0.00  0.00      B    O  
ATOM   2056  N   GLU B 507       8.696 -18.794 -38.754  0.00  0.00      B    N  
ATOM   2057  CA  GLU B 507       7.897 -17.980 -37.843  0.00  0.00      B    C  
ATOM   2058  C   GLU B 507       8.784 -17.102 -36.965  0.00  0.00      B    C  
ATOM   2059  O   GLU B 507       8.522 -15.909 -36.804  0.00  0.00      B    O  
ATOM   2060  CB  GLU B 507       7.004 -18.866 -36.971  0.00  0.00      B    C  
ATOM   2061  CG  GLU B 507       6.034 -18.088 -36.094  0.00  0.00      B    C  
ATOM   2062  CD  GLU B 507       5.194 -18.978 -35.193  0.00  0.00      B    C  
ATOM   2063  OE1 GLU B 507       4.415 -18.446 -34.370  0.00  0.00      B    O  
ATOM   2064  OE2 GLU B 507       5.317 -20.219 -35.310  0.00  0.00      B    O  
ATOM   2065  N   LEU B 508       9.906 -17.655 -36.557  0.00  0.00      B    N  
ATOM   2066  CA  LEU B 508      10.800 -16.912 -35.676  0.00  0.00      B    C  
ATOM   2067  C   LEU B 508      11.592 -15.869 -36.459  0.00  0.00      B    C  
ATOM   2068  O   LEU B 508      11.836 -14.767 -35.960  0.00  0.00      B    O  
ATOM   2069  CB  LEU B 508      11.760 -17.865 -34.959  0.00  0.00      B    C  
ATOM   2070  CG  LEU B 508      11.176 -18.661 -33.790  0.00  0.00      B    C  
ATOM   2071  CD1 LEU B 508      12.196 -19.671 -33.274  0.00  0.00      B    C  
ATOM   2072  CD2 LEU B 508      10.732 -17.723 -32.672  0.00  0.00      B    C  
ATOM   2073  N   GLU B 509      11.823 -16.190 -37.685  0.00  0.00      B    N  
ATOM   2074  CA  GLU B 509      12.497 -15.210 -38.531  0.00  0.00      B    C  
ATOM   2075  C   GLU B 509      11.571 -14.046 -38.873  0.00  0.00      B    C  
ATOM   2076  O   GLU B 509      12.004 -12.892 -38.911  0.00  0.00      B    O  
ATOM   2077  CB  GLU B 509      13.009 -15.869 -39.815  0.00  0.00      B    C  
ATOM   2078  CG  GLU B 509      14.266 -16.703 -39.619  0.00  0.00      B    C  
ATOM   2079  CD  GLU B 509      14.755 -17.360 -40.901  0.00  0.00      B    C  
ATOM   2080  OE1 GLU B 509      15.895 -17.880 -40.918  0.00  0.00      B    O  
ATOM   2081  OE2 GLU B 509      13.995 -17.353 -41.894  0.00  0.00      B    O  
ATOM   2082  N   GLY B 510      10.132 -14.367 -39.109  0.00  0.00      B    N  
ATOM   2083  CA  GLY B 510       9.148 -13.309 -39.278  0.00  0.00      B    C  
ATOM   2084  C   GLY B 510       8.981 -12.446 -38.041  0.00  0.00      B    C  
ATOM   2085  O   GLY B 510       8.924 -11.218 -38.139  0.00  0.00      B    O  
ATOM   2086  N   GLU B 511       9.099 -12.929 -36.839  0.00  0.00      B    N  
ATOM   2087  CA  GLU B 511       8.977 -12.207 -35.576  0.00  0.00      B    C  
ATOM   2088  C   GLU B 511      10.231 -11.387 -35.286  0.00  0.00      B    C  
ATOM   2089  O   GLU B 511      10.141 -10.250 -34.819  0.00  0.00      B    O  
ATOM   2090  CB  GLU B 511       8.706 -13.178 -34.426  0.00  0.00      B    C  
ATOM   2091  CG  GLU B 511       7.282 -13.715 -34.396  0.00  0.00      B    C  
ATOM   2092  CD  GLU B 511       7.021 -14.662 -33.236  0.00  0.00      B    C  
ATOM   2093  OE1 GLU B 511       5.874 -15.144 -33.092  0.00  0.00      B    O  
ATOM   2094  OE2 GLU B 511       7.970 -14.922 -32.463  0.00  0.00      B    O  
ATOM   2095  N   ARG B 512      11.338 -11.966 -35.698  0.00  0.00      B    N  
ATOM   2096  CA  ARG B 512      12.597 -11.243 -35.553  0.00  0.00      B    C  
ATOM   2097  C   ARG B 512      12.623 -10.004 -36.442  0.00  0.00      B    C  
ATOM   2098  O   ARG B 512      13.022  -8.925 -36.001  0.00  0.00      B    O  
ATOM   2099  CB  ARG B 512      13.782 -12.152 -35.886  0.00  0.00      B    C  
ATOM   2100  CG  ARG B 512      15.137 -11.486 -35.717  0.00  0.00      B    C  
ATOM   2101  CD  ARG B 512      16.212 -12.177 -36.543  0.00  0.00      B    C  
ATOM   2102  NE  ARG B 512      17.317 -11.274 -36.856  0.00  0.00      B    N  
ATOM   2103  CZ  ARG B 512      18.313 -11.555 -37.690  0.00  0.00      B    C  
ATOM   2104  NH1 ARG B 512      18.363 -12.725 -38.317  0.00  0.00      B    N  
ATOM   2105  NH2 ARG B 512      19.266 -10.660 -37.902  0.00  0.00      B    N  
ATOM   2106  N   SER B 513      12.127 -10.150 -37.676  0.00  0.00      B    N  
ATOM   2107  CA  SER B 513      12.085  -9.029 -38.610  0.00  0.00      B    C  
ATOM   2108  C   SER B 513      11.088  -7.969 -38.155  0.00  0.00      B    C  
ATOM   2109  O   SER B 513      11.384  -6.772 -38.195  0.00  0.00      B    O  
ATOM   2110  CB  SER B 513      11.722  -9.514 -40.014  0.00  0.00      B    C  
ATOM   2111  OG  SER B 513      11.812  -8.454 -40.951  0.00  0.00      B    O  
ATOM   2112  N   ARG B 514       9.949  -8.295 -37.555  0.00  0.00      B    N  
ATOM   2113  CA  ARG B 514       8.961  -7.357 -37.031  0.00  0.00      B    C  
ATOM   2114  C   ARG B 514       9.488  -6.638 -35.794  0.00  0.00      B    C  
ATOM   2115  O   ARG B 514       9.359  -5.419 -35.675  0.00  0.00      B    O  
ATOM   2116  CB  ARG B 514       7.654  -8.081 -36.700  0.00  0.00      B    C  
ATOM   2117  CG  ARG B 514       6.506  -7.150 -36.344  0.00  0.00      B    C  
ATOM   2118  CD  ARG B 514       5.241  -7.922 -35.994  0.00  0.00      B    C  
ATOM   2119  NE  ARG B 514       5.431  -8.763 -34.815  0.00  0.00      B    N  
ATOM   2120  CZ  ARG B 514       4.858  -9.948 -34.631  0.00  0.00      B    C  
ATOM   2121  NH1 ARG B 514       4.044 -10.458 -35.547  0.00  0.00      B    N  
ATOM   2122  NH2 ARG B 514       5.099 -10.630 -33.520  0.00  0.00      B    N  
ATOM   2123  N   LEU B 515      10.225  -7.320 -34.902  0.00  0.00      B    N  
ATOM   2124  CA  LEU B 515      10.781  -6.761 -33.674  0.00  0.00      B    C  
ATOM   2125  C   LEU B 515      11.972  -5.859 -33.979  0.00  0.00      B    C  
ATOM   2126  O   LEU B 515      12.141  -4.812 -33.350  0.00  0.00      B    O  
ATOM   2127  CB  LEU B 515      11.203  -7.879 -32.719  0.00  0.00      B    C  
ATOM   2128  CG  LEU B 515      10.083  -8.550 -31.921  0.00  0.00      B    C  
ATOM   2129  CD1 LEU B 515      10.609  -9.789 -31.207  0.00  0.00      B    C  
ATOM   2130  CD2 LEU B 515       9.476  -7.569 -30.924  0.00  0.00      B    C  
ATOM   2131  N   GLU B 516      12.673  -6.189 -35.040  0.00  0.00      B    N  
ATOM   2132  CA  GLU B 516      13.799  -5.364 -35.465  0.00  0.00      B    C  
ATOM   2133  C   GLU B 516      13.320  -4.054 -36.085  0.00  0.00      B    C  
ATOM   2134  O   GLU B 516      13.890  -2.992 -35.824  0.00  0.00      B    O  
ATOM   2135  CB  GLU B 516      14.679  -6.125 -36.460  0.00  0.00      B    C  
ATOM   2136  CG  GLU B 516      15.735  -7.002 -35.801  0.00  0.00      B    C  
ATOM   2137  CD  GLU B 516      16.537  -7.825 -36.796  0.00  0.00      B    C  
ATOM   2138  OE1 GLU B 516      17.376  -8.649 -36.367  0.00  0.00      B    O  
ATOM   2139  OE2 GLU B 516      16.327  -7.643 -38.017  0.00  0.00      B    O  
ATOM   2140  N   GLU B 517      12.076  -4.081 -36.877  0.00  0.00      B    N  
ATOM   2141  CA  GLU B 517      11.475  -2.880 -37.445  0.00  0.00      B    C  
ATOM   2142  C   GLU B 517      10.846  -2.010 -36.360  0.00  0.00      B    C  
ATOM   2143  O   GLU B 517      11.009  -0.789 -36.362  0.00  0.00      B    O  
ATOM   2144  CB  GLU B 517      10.424  -3.249 -38.496  0.00  0.00      B    C  
ATOM   2145  CG  GLU B 517       9.833  -2.049 -39.223  0.00  0.00      B    C  
ATOM   2146  CD  GLU B 517      10.861  -1.269 -40.027  0.00  0.00      B    C  
ATOM   2147  OE1 GLU B 517      10.620  -0.077 -40.325  0.00  0.00      B    O  
ATOM   2148  OE2 GLU B 517      11.916  -1.854 -40.361  0.00  0.00      B    O  
ATOM   2149  N   GLU B 518      10.308  -2.393 -35.289  0.00  0.00      B    N  
ATOM   2150  CA  GLU B 518       9.731  -1.675 -34.156  0.00  0.00      B    C  
ATOM   2151  C   GLU B 518      10.820  -1.095 -33.258  0.00  0.00      B    C  
ATOM   2152  O   GLU B 518      10.697   0.032 -32.773  0.00  0.00      B    O  
ATOM   2153  CB  GLU B 518       8.817  -2.597 -33.345  0.00  0.00      B    C  
ATOM   2154  CG  GLU B 518       7.478  -2.878 -34.013  0.00  0.00      B    C  
ATOM   2155  CD  GLU B 518       6.601  -3.833 -33.220  0.00  0.00      B    C  
ATOM   2156  OE1 GLU B 518       5.472  -4.136 -33.670  0.00  0.00      B    O  
ATOM   2157  OE2 GLU B 518       7.045  -4.281 -32.139  0.00  0.00      B    O  
ATOM   2158  N   LYS B 519      11.928  -1.867 -33.120  0.00  0.00      B    N  
ATOM   2159  CA  LYS B 519      13.100  -1.365 -32.409  0.00  0.00      B    C  
ATOM   2160  C   LYS B 519      13.755  -0.217 -33.171  0.00  0.00      B    C  
ATOM   2161  O   LYS B 519      14.136   0.794 -32.576  0.00  0.00      B    O  
ATOM   2162  CB  LYS B 519      14.113  -2.488 -32.184  0.00  0.00      B    C  
ATOM   2163  CG  LYS B 519      15.344  -2.063 -31.397  0.00  0.00      B    C  
ATOM   2164  CD  LYS B 519      16.425  -3.136 -31.426  0.00  0.00      B    C  
ATOM   2165  CE  LYS B 519      17.761  -2.600 -30.931  0.00  0.00      B    C  
ATOM   2166  NZ  LYS B 519      18.872  -3.567 -31.176  0.00  0.00      B    N  
ATOM   2167  N   ARG B 520      13.784  -0.323 -34.548  0.00  0.00      B    N  
ATOM   2168  CA  ARG B 520      14.349   0.727 -35.390  0.00  0.00      B    C  
ATOM   2169  C   ARG B 520      13.473   1.976 -35.369  0.00  0.00      B    C  
ATOM   2170  O   ARG B 520      13.980   3.095 -35.268  0.00  0.00      B    O  
ATOM   2171  CB  ARG B 520      14.520   0.231 -36.828  0.00  0.00      B    C  
ATOM   2172  CG  ARG B 520      15.405   1.120 -37.686  0.00  0.00      B    C  
ATOM   2173  CD  ARG B 520      15.458   0.640 -39.129  0.00  0.00      B    C  
ATOM   2174  NE  ARG B 520      15.508   1.758 -40.067  0.00  0.00      B    N  
ATOM   2175  CZ  ARG B 520      15.750   1.644 -41.370  0.00  0.00      B    C  
ATOM   2176  NH1 ARG B 520      15.972   0.454 -41.916  0.00  0.00      B    N  
ATOM   2177  NH2 ARG B 520      15.772   2.727 -42.132  0.00  0.00      B    N  
ATOM   2178  N   MET B 521      12.134   1.935 -35.295  0.00  0.00      B    N  
ATOM   2179  CA  MET B 521      11.182   3.039 -35.192  0.00  0.00      B    C  
ATOM   2180  C   MET B 521      11.234   3.674 -33.807  0.00  0.00      B    C  
ATOM   2181  O   MET B 521      11.213   4.899 -33.680  0.00  0.00      B    O  
ATOM   2182  CB  MET B 521       9.762   2.554 -35.493  0.00  0.00      B    C  
ATOM   2183  CG  MET B 521       9.483   2.360 -36.975  0.00  0.00      B    C  
ATOM   2184  SD  MET B 521       8.130   3.442 -37.583  0.00  0.00      B    S  
ATOM   2185  CE  MET B 521       6.710   2.671 -36.760  0.00  0.00      B    C  
ATOM   2186  N   LEU B 522      11.481   2.976 -32.644  0.00  0.00      B    N  
ATOM   2187  CA  LEU B 522      11.616   3.435 -31.265  0.00  0.00      B    C  
ATOM   2188  C   LEU B 522      12.986   4.062 -31.032  0.00  0.00      B    C  
ATOM   2189  O   LEU B 522      13.099   5.077 -30.341  0.00  0.00      B    O  
ATOM   2190  CB  LEU B 522      11.402   2.274 -30.291  0.00  0.00      B    C  
ATOM   2191  CG  LEU B 522       9.953   1.845 -30.055  0.00  0.00      B    C  
ATOM   2192  CD1 LEU B 522       9.907   0.510 -29.320  0.00  0.00      B    C  
ATOM   2193  CD2 LEU B 522       9.198   2.917 -29.276  0.00  0.00      B    C  
ATOM   2194  N   GLU B 523      14.013   3.516 -31.674  0.00  0.00      B    N  
ATOM   2195  CA  GLU B 523      15.356   4.086 -31.652  0.00  0.00      B    C  
ATOM   2196  C   GLU B 523      15.416   5.390 -32.444  0.00  0.00      B    C  
ATOM   2197  O   GLU B 523      16.059   6.352 -32.018  0.00  0.00      B    O  
ATOM   2198  CB  GLU B 523      16.374   3.088 -32.208  0.00  0.00      B    C  
ATOM   2199  CG  GLU B 523      16.712   1.956 -31.248  0.00  0.00      B    C  
ATOM   2200  CD  GLU B 523      17.648   0.919 -31.848  0.00  0.00      B    C  
ATOM   2201  OE1 GLU B 523      18.147   0.047 -31.101  0.00  0.00      B    O  
ATOM   2202  OE2 GLU B 523      17.885   0.980 -33.076  0.00  0.00      B    O  
ATOM   2203  N   ALA B 524      14.639   5.530 -33.625  0.00  0.00      B    N  
ATOM   2204  CA  ALA B 524      14.512   6.747 -34.423  0.00  0.00      B    C  
ATOM   2205  C   ALA B 524      13.677   7.797 -33.695  0.00  0.00      B    C  
ATOM   2206  O   ALA B 524      14.002   8.986 -33.722  0.00  0.00      B    O  
ATOM   2207  CB  ALA B 524      13.894   6.429 -35.783  0.00  0.00      B    C  
ATOM   2208  N   GLN B 525      12.784   7.455 -32.808  0.00  0.00      B    N  
ATOM   2209  CA  GLN B 525      11.948   8.303 -31.966  0.00  0.00      B    C  
ATOM   2210  C   GLN B 525      12.704   8.764 -30.724  0.00  0.00      B    C  
ATOM   2211  O   GLN B 525      12.581   9.917 -30.307  0.00  0.00      B    O  
ATOM   2212  CB  GLN B 525      10.671   7.566 -31.560  0.00  0.00      B    C  
ATOM   2213  CG  GLN B 525       9.568   7.622 -32.609  0.00  0.00      B    C  
ATOM   2214  CD  GLN B 525       8.306   6.902 -32.173  0.00  0.00      B    C  
ATOM   2215  NE2 GLN B 525       7.373   6.723 -33.103  0.00  0.00      B    N  
ATOM   2216  OE1 GLN B 525       8.170   6.509 -31.010  0.00  0.00      B    O  
ATOM   2217  N   LEU B 526      13.638   8.014 -30.145  0.00  0.00      B    N  
ATOM   2218  CA  LEU B 526      14.537   8.315 -29.036  0.00  0.00      B    C  
ATOM   2219  C   LEU B 526      15.727   9.142 -29.509  0.00  0.00      B    C  
ATOM   2220  O   LEU B 526      16.169  10.058 -28.811  0.00  0.00      B    O  
ATOM   2221  CB  LEU B 526      15.027   7.023 -28.377  0.00  0.00      B    C  
ATOM   2222  CG  LEU B 526      14.464   6.713 -26.990  0.00  0.00      B    C  
ATOM   2223  CD1 LEU B 526      14.090   5.238 -26.887  0.00  0.00      B    C  
ATOM   2224  CD2 LEU B 526      15.469   7.091 -25.907  0.00  0.00      B    C  
ATOM   2225  N   GLU B 527      16.299   8.965 -30.602  0.00  0.00      B    N  
ATOM   2226  CA  GLU B 527      17.327   9.778 -31.245  0.00  0.00      B    C  
ATOM   2227  C   GLU B 527      16.772  11.132 -31.676  0.00  0.00      B    C  
ATOM   2228  O   GLU B 527      17.445  12.156 -31.544  0.00  0.00      B    O  
ATOM   2229  CB  GLU B 527      17.918   9.043 -32.451  0.00  0.00      B    C  
ATOM   2230  CG  GLU B 527      19.426   9.197 -32.587  0.00  0.00      B    C  
ATOM   2231  CD  GLU B 527      19.999   8.454 -33.783  0.00  0.00      B    C  
ATOM   2232  OE1 GLU B 527      21.230   8.517 -34.002  0.00  0.00      B    O  
ATOM   2233  OE2 GLU B 527      19.210   7.806 -34.506  0.00  0.00      B    O  
ATOM   2234  N   ARG B 528      15.454  11.188 -32.037  0.00  0.00      B    N  
ATOM   2235  CA  ARG B 528      14.736  12.433 -32.286  0.00  0.00      B    C  
ATOM   2236  C   ARG B 528      14.483  13.189 -30.986  0.00  0.00      B    C  
ATOM   2237  O   ARG B 528      14.615  14.414 -30.938  0.00  0.00      B    O  
ATOM   2238  CB  ARG B 528      13.410  12.156 -32.998  0.00  0.00      B    C  
ATOM   2239  CG  ARG B 528      12.889  13.333 -33.808  0.00  0.00      B    C  
ATOM   2240  CD  ARG B 528      11.590  12.992 -34.524  0.00  0.00      B    C  
ATOM   2241  NE  ARG B 528      11.445  13.746 -35.766  0.00  0.00      B    N  
ATOM   2242  CZ  ARG B 528      10.325  13.825 -36.480  0.00  0.00      B    C  
ATOM   2243  NH1 ARG B 528       9.224  13.195 -36.085  0.00  0.00      B    N  
ATOM   2244  NH2 ARG B 528      10.305  14.539 -37.596  0.00  0.00      B    N  
ATOM   2245  N   ARG B 529      14.427  12.436 -29.732  0.00  0.00      B    N  
ATOM   2246  CA  ARG B 529      14.216  12.946 -28.382  0.00  0.00      B    C  
ATOM   2247  C   ARG B 529      15.541  13.102 -27.642  0.00  0.00      B    C  
ATOM   2248  O   ARG B 529      15.704  14.023 -26.840  0.00  0.00      B    O  
ATOM   2249  CB  ARG B 529      13.283  12.020 -27.597  0.00  0.00      B    C  
ATOM   2250  CG  ARG B 529      11.810  12.211 -27.922  0.00  0.00      B    C  
ATOM   2251  CD  ARG B 529      10.914  11.545 -26.887  0.00  0.00      B    C  
ATOM   2252  NE  ARG B 529       9.500  11.771 -27.174  0.00  0.00      B    N  
ATOM   2253  CZ  ARG B 529       8.497  11.098 -26.616  0.00  0.00      B    C  
ATOM   2254  NH1 ARG B 529       8.735  10.138 -25.729  0.00  0.00      B    N  
ATOM   2255  NH2 ARG B 529       7.247  11.385 -26.949  0.00  0.00      B    N  
ATOM   2256  N   ALA B 530      16.627  12.389 -27.731  0.00  0.00      B    N  
ATOM   2257  CA  ALA B 530      18.021  12.368 -27.296  0.00  0.00      B    C  
ATOM   2258  C   ALA B 530      18.822  13.480 -27.967  0.00  0.00      B    C  
ATOM   2259  O   ALA B 530      19.769  14.010 -27.382  0.00  0.00      B    O  
ATOM   2260  CB  ALA B 530      18.651  11.009 -27.592  0.00  0.00      B    C  
ATOM   2261  N   LEU B 531      18.446  14.217 -28.797  0.00  0.00      B    N  
ATOM   2262  CA  LEU B 531      18.960  15.546 -29.113  0.00  0.00      B    C  
ATOM   2263  C   LEU B 531      18.418  16.585 -28.138  0.00  0.00      B    C  
ATOM   2264  O   LEU B 531      19.000  17.661 -27.984  0.00  0.00      B    O  
ATOM   2265  CB  LEU B 531      18.596  15.936 -30.549  0.00  0.00      B    C  
ATOM   2266  CG  LEU B 531      19.398  15.258 -31.660  0.00  0.00      B    C  
ATOM   2267  CD1 LEU B 531      18.601  15.251 -32.960  0.00  0.00      B    C  
ATOM   2268  CD2 LEU B 531      20.740  15.956 -31.852  0.00  0.00      B    C  
ATOM   2269  N   GLN B 532      17.657  15.916 -26.937  0.00  0.00      B    N  
ATOM   2270  CA  GLN B 532      16.989  16.708 -25.909  0.00  0.00      B    C  
ATOM   2271  C   GLN B 532      17.164  16.080 -24.529  0.00  0.00      B    C  
ATOM   2272  O   GLN B 532      16.713  16.637 -23.527  0.00  0.00      B    O  
ATOM   2273  CB  GLN B 532      15.502  16.860 -26.231  0.00  0.00      B    C  
ATOM   2274  CG  GLN B 532      15.174  18.100 -27.052  0.00  0.00      B    C  
ATOM   2275  CD  GLN B 532      13.695  18.223 -27.366  0.00  0.00      B    C  
ATOM   2276  NE2 GLN B 532      13.295  19.370 -27.903  0.00  0.00      B    N  
ATOM   2277  OE1 GLN B 532      12.917  17.293 -27.127  0.00  0.00      B    O  
ATOM   2278  N   GLY B 533      18.390  14.933 -23.950  0.00  0.00      B    N  
ATOM   2279  CA  GLY B 533      18.809  14.576 -22.604  0.00  0.00      B    C  
ATOM   2280  C   GLY B 533      17.760  13.792 -21.840  0.00  0.00      B    C  
ATOM   2281  O   GLY B 533      17.584  13.990 -20.635  0.00  0.00      B    O  
ATOM   2282  N   ASP B 534      17.203  12.400 -21.977  0.00  0.00      B    N  
ATOM   2283  CA  ASP B 534      16.365  11.593 -21.095  0.00  0.00      B    C  
ATOM   2284  C   ASP B 534      16.927  10.182 -20.945  0.00  0.00      B    C  
ATOM   2285  O   ASP B 534      17.478   9.623 -21.896  0.00  0.00      B    O  
ATOM   2286  CB  ASP B 534      14.930  11.535 -21.623  0.00  0.00      B    C  
ATOM   2287  CG  ASP B 534      14.030  12.592 -21.008  0.00  0.00      B    C  
ATOM   2288  OD1 ASP B 534      14.453  13.272 -20.049  0.00  0.00      B    O  
ATOM   2289  OD2 ASP B 534      12.884  12.744 -21.485  0.00  0.00      B    O  
ATOM   2290  N   TYR B 535      17.339   9.442 -19.515  0.00  0.00      B    N  
ATOM   2291  CA  TYR B 535      17.609   8.112 -18.980  0.00  0.00      B    C  
ATOM   2292  C   TYR B 535      16.339   7.478 -18.426  0.00  0.00      B    C  
ATOM   2293  O   TYR B 535      15.347   8.170 -18.185  0.00  0.00      B    O  
ATOM   2294  CB  TYR B 535      18.679   8.180 -17.885  0.00  0.00      B    C  
ATOM   2295  CG  TYR B 535      18.176   8.750 -16.581  0.00  0.00      B    C  
ATOM   2296  CD1 TYR B 535      18.062  10.126 -16.398  0.00  0.00      B    C  
ATOM   2297  CD2 TYR B 535      17.816   7.915 -15.529  0.00  0.00      B    C  
ATOM   2298  CE1 TYR B 535      17.601  10.657 -15.197  0.00  0.00      B    C  
ATOM   2299  CE2 TYR B 535      17.354   8.433 -14.324  0.00  0.00      B    C  
ATOM   2300  CZ  TYR B 535      17.250   9.803 -14.167  0.00  0.00      B    C  
ATOM   2301  OH  TYR B 535      16.794  10.322 -12.976  0.00  0.00      B    O  
ATOM   2302  N   ASP B 536      16.073   6.050 -18.602  0.00  0.00      B    N  
ATOM   2303  CA  ASP B 536      14.922   5.274 -18.153  0.00  0.00      B    C  
ATOM   2304  C   ASP B 536      14.893   5.167 -16.630  0.00  0.00      B    C  
ATOM   2305  O   ASP B 536      15.725   4.481 -16.035  0.00  0.00      B    O  
ATOM   2306  CB  ASP B 536      14.939   3.877 -18.778  0.00  0.00      B    C  
ATOM   2307  CG  ASP B 536      13.627   3.133 -18.602  0.00  0.00      B    C  
ATOM   2308  OD1 ASP B 536      12.767   3.590 -17.819  0.00  0.00      B    O  
ATOM   2309  OD2 ASP B 536      13.454   2.078 -19.249  0.00  0.00      B    O  
ATOM   2310  N   GLN B 537      14.070   5.949 -15.866  0.00  0.00      B    N  
ATOM   2311  CA  GLN B 537      13.938   6.010 -14.414  0.00  0.00      B    C  
ATOM   2312  C   GLN B 537      13.550   4.651 -13.840  0.00  0.00      B    C  
ATOM   2313  O   GLN B 537      13.763   4.389 -12.654  0.00  0.00      B    O  
ATOM   2314  CB  GLN B 537      12.906   7.065 -14.013  0.00  0.00      B    C  
ATOM   2315  CG  GLN B 537      13.379   8.498 -14.219  0.00  0.00      B    C  
ATOM   2316  CD  GLN B 537      12.334   9.524 -13.821  0.00  0.00      B    C  
ATOM   2317  NE2 GLN B 537      12.542  10.771 -14.229  0.00  0.00      B    N  
ATOM   2318  OE1 GLN B 537      11.347   9.198 -13.154  0.00  0.00      B    O  
ATOM   2319  N   SER B 538      13.068   3.720 -14.751  0.00  0.00      B    N  
ATOM   2320  CA  SER B 538      12.637   2.388 -14.341  0.00  0.00      B    C  
ATOM   2321  C   SER B 538      13.800   1.401 -14.354  0.00  0.00      B    C  
ATOM   2322  O   SER B 538      13.775   0.393 -13.644  0.00  0.00      B    O  
ATOM   2323  CB  SER B 538      11.518   1.881 -15.253  0.00  0.00      B    C  
ATOM   2324  OG  SER B 538      12.004   1.649 -16.563  0.00  0.00      B    O  
ATOM   2325  N   ARG B 539      14.986   1.705 -15.000  0.00  0.00      B    N  
ATOM   2326  CA  ARG B 539      16.094   0.770 -15.166  0.00  0.00      B    C  
ATOM   2327  C   ARG B 539      17.386   1.344 -14.593  0.00  0.00      B    C  
ATOM   2328  O   ARG B 539      18.334   0.605 -14.324  0.00  0.00      B    O  
ATOM   2329  CB  ARG B 539      16.286   0.420 -16.643  0.00  0.00      B    C  
ATOM   2330  CG  ARG B 539      15.137  -0.375 -17.242  0.00  0.00      B    C  
ATOM   2331  CD  ARG B 539      15.379  -0.697 -18.710  0.00  0.00      B    C  
ATOM   2332  NE  ARG B 539      16.523  -1.589 -18.885  0.00  0.00      B    N  
ATOM   2333  CZ  ARG B 539      17.087  -1.877 -20.054  0.00  0.00      B    C  
ATOM   2334  NH1 ARG B 539      16.622  -1.349 -21.180  0.00  0.00      B    N  
ATOM   2335  NH2 ARG B 539      18.124  -2.702 -20.099  0.00  0.00      B    N  
ATOM   2336  N   THR B 540      17.248   2.673 -14.288  0.00  0.00      B    N  
ATOM   2337  CA  THR B 540      18.496   3.322 -13.901  0.00  0.00      B    C  
ATOM   2338  C   THR B 540      18.300   4.166 -12.646  0.00  0.00      B    C  
ATOM   2339  O   THR B 540      17.238   4.762 -12.450  0.00  0.00      B    O  
ATOM   2340  CB  THR B 540      19.040   4.207 -15.038  0.00  0.00      B    C  
ATOM   2341  CG2 THR B 540      20.396   4.801 -14.672  0.00  0.00      B    C  
ATOM   2342  OG1 THR B 540      19.182   3.417 -16.225  0.00  0.00      B    O  
ATOM   2343  N   LYS B 541      19.214   4.077 -11.684  0.00  0.00      B    N  
ATOM   2344  CA  LYS B 541      19.295   4.987 -10.545  0.00  0.00      B    C  
ATOM   2345  C   LYS B 541      20.501   5.914 -10.665  0.00  0.00      B    C  
ATOM   2346  O   LYS B 541      21.533   5.529 -11.220  0.00  0.00      B    O  
ATOM   2347  CB  LYS B 541      19.366   4.201  -9.235  0.00  0.00      B    C  
ATOM   2348  CG  LYS B 541      20.625   3.358  -9.087  0.00  0.00      B    C  
ATOM   2349  CD  LYS B 541      20.608   2.552  -7.795  0.00  0.00      B    C  
ATOM   2350  CE  LYS B 541      21.323   1.217  -7.959  0.00  0.00      B    C  
ATOM   2351  NZ  LYS B 541      21.257   0.396  -6.713  0.00  0.00      B    N  
ATOM   2352  N   VAL B 542      20.261   7.078 -10.316  0.00  0.00      B    N  
ATOM   2353  CA  VAL B 542      21.325   8.077 -10.279  0.00  0.00      B    C  
ATOM   2354  C   VAL B 542      21.836   8.235  -8.849  0.00  0.00      B    C  
ATOM   2355  O   VAL B 542      21.070   8.576  -7.943  0.00  0.00      B    O  
ATOM   2356  CB  VAL B 542      20.844   9.439 -10.827  0.00  0.00      B    C  
ATOM   2357  CG1 VAL B 542      22.004  10.430 -10.905  0.00  0.00      B    C  
ATOM   2358  CG2 VAL B 542      20.194   9.262 -12.197  0.00  0.00      B    C  
ATOM   2359  N   LEU B 543      23.175   7.869  -8.747  0.00  0.00      B    N  
ATOM   2360  CA  LEU B 543      23.736   7.865  -7.399  0.00  0.00      B    C  
ATOM   2361  C   LEU B 543      24.801   8.947  -7.252  0.00  0.00      B    C  
ATOM   2362  O   LEU B 543      25.530   9.241  -8.202  0.00  0.00      B    O  
ATOM   2363  CB  LEU B 543      24.335   6.495  -7.072  0.00  0.00      B    C  
ATOM   2364  CG  LEU B 543      23.396   5.295  -7.203  0.00  0.00      B    C  
ATOM   2365  CD1 LEU B 543      24.157   3.996  -6.960  0.00  0.00      B    C  
ATOM   2366  CD2 LEU B 543      22.224   5.424  -6.235  0.00  0.00      B    C  
ATOM   2367  N   HIS B 544      24.878   9.521  -6.202  0.00  0.00      B    N  
ATOM   2368  CA  HIS B 544      25.984  10.375  -5.785  0.00  0.00      B    C  
ATOM   2369  C   HIS B 544      26.342  10.137  -4.323  0.00  0.00      B    C  
ATOM   2370  O   HIS B 544      25.529   9.614  -3.557  0.00  0.00      B    O  
ATOM   2371  CB  HIS B 544      25.636  11.848  -6.008  0.00  0.00      B    C  
ATOM   2372  CG  HIS B 544      24.587  12.365  -5.075  0.00  0.00      B    C  
ATOM   2373  CD2 HIS B 544      23.892  11.749  -4.091  0.00  0.00      B    C  
ATOM   2374  ND1 HIS B 544      24.145  13.669  -5.102  0.00  0.00      B    N  
ATOM   2375  CE1 HIS B 544      23.220  13.834  -4.171  0.00  0.00      B    C  
ATOM   2376  NE2 HIS B 544      23.048  12.683  -3.543  0.00  0.00      B    N  
ATOM   2377  N   MET B 545      27.511  10.308  -3.917  0.00  0.00      B    N  
ATOM   2378  CA  MET B 545      27.916  10.193  -2.519  0.00  0.00      B    C  
ATOM   2379  C   MET B 545      27.161  11.194  -1.651  0.00  0.00      B    C  
ATOM   2380  O   MET B 545      26.973  12.345  -2.044  0.00  0.00      B    O  
ATOM   2381  CB  MET B 545      29.423  10.410  -2.376  0.00  0.00      B    C  
ATOM   2382  CG  MET B 545      30.249   9.155  -2.614  0.00  0.00      B    C  
ATOM   2383  SD  MET B 545      32.021   9.390  -2.201  0.00  0.00      B    S  
ATOM   2384  CE  MET B 545      31.935   9.343  -0.389  0.00  0.00      B    C  
ATOM   2385  N   SER B 546      26.553  10.723  -0.583  0.00  0.00      B    N  
ATOM   2386  CA  SER B 546      25.785  11.532   0.357  0.00  0.00      B    C  
ATOM   2387  C   SER B 546      26.573  12.758   0.806  0.00  0.00      B    C  
ATOM   2388  O   SER B 546      26.023  13.857   0.899  0.00  0.00      B    O  
ATOM   2389  CB  SER B 546      25.382  10.700   1.576  0.00  0.00      B    C  
ATOM   2390  OG  SER B 546      24.584   9.595   1.189  0.00  0.00      B    O  
ATOM   2391  N   LEU B 547      27.895  12.583   1.013  0.00  0.00      B    N  
ATOM   2392  CA  LEU B 547      28.792  13.686   1.340  0.00  0.00      B    C  
ATOM   2393  C   LEU B 547      29.579  14.131   0.113  0.00  0.00      B    C  
ATOM   2394  O   LEU B 547      30.738  13.747  -0.061  0.00  0.00      B    O  
ATOM   2395  CB  LEU B 547      29.757  13.279   2.459  0.00  0.00      B    C  
ATOM   2396  CG  LEU B 547      29.145  13.094   3.848  0.00  0.00      B    C  
ATOM   2397  CD1 LEU B 547      30.151  12.436   4.786  0.00  0.00      B    C  
ATOM   2398  CD2 LEU B 547      28.681  14.435   4.410  0.00  0.00      B    C  
ATOM   2399  N   ASN B 548      29.066  14.879  -0.705  0.00  0.00      B    N  
ATOM   2400  CA  ASN B 548      29.713  15.348  -1.926  0.00  0.00      B    C  
ATOM   2401  C   ASN B 548      30.109  16.819  -1.822  0.00  0.00      B    C  
ATOM   2402  O   ASN B 548      29.617  17.539  -0.952  0.00  0.00      B    O  
ATOM   2403  CB  ASN B 548      28.802  15.128  -3.135  0.00  0.00      B    C  
ATOM   2404  CG  ASN B 548      27.516  15.928  -3.051  0.00  0.00      B    C  
ATOM   2405  ND2 ASN B 548      26.399  15.236  -2.862  0.00  0.00      B    N  
ATOM   2406  OD1 ASN B 548      27.528  17.157  -3.155  0.00  0.00      B    O  
ATOM   2407  N   PRO B 549      31.109  17.286  -2.547  0.00  0.00      B    N  
ATOM   2408  CA  PRO B 549      31.664  18.642  -2.524  0.00  0.00      B    C  
ATOM   2409  C   PRO B 549      30.591  19.721  -2.649  0.00  0.00      B    C  
ATOM   2410  O   PRO B 549      30.719  20.796  -2.056  0.00  0.00      B    O  
ATOM   2411  CB  PRO B 549      32.600  18.660  -3.735  0.00  0.00      B    C  
ATOM   2412  CG  PRO B 549      33.077  17.250  -3.870  0.00  0.00      B    C  
ATOM   2413  CD  PRO B 549      31.941  16.327  -3.534  0.00  0.00      B    C  
ATOM   2414  N   THR B 550      29.465  19.473  -3.418  0.00  0.00      B    N  
ATOM   2415  CA  THR B 550      28.356  20.415  -3.522  0.00  0.00      B    C  
ATOM   2416  C   THR B 550      27.584  20.489  -2.208  0.00  0.00      B    C  
ATOM   2417  O   THR B 550      27.294  21.580  -1.713  0.00  0.00      B    O  
ATOM   2418  CB  THR B 550      27.397  20.023  -4.661  0.00  0.00      B    C  
ATOM   2419  CG2 THR B 550      26.205  20.972  -4.728  0.00  0.00      B    C  
ATOM   2420  OG1 THR B 550      28.101  20.070  -5.909  0.00  0.00      B    O  
ATOM   2421  N   SER B 551      27.248  19.341  -1.619  0.00  0.00      B    N  
ATOM   2422  CA  SER B 551      26.552  19.287  -0.339  0.00  0.00      B    C  
ATOM   2423  C   SER B 551      27.401  19.880   0.780  0.00  0.00      B    C  
ATOM   2424  O   SER B 551      26.886  20.584   1.652  0.00  0.00      B    O  
ATOM   2425  CB  SER B 551      26.175  17.846   0.005  0.00  0.00      B    C  
ATOM   2426  OG  SER B 551      27.334  17.066   0.246  0.00  0.00      B    O  
ATOM   2427  N   VAL B 552      28.777  19.601   0.707  0.00  0.00      B    N  
ATOM   2428  CA  VAL B 552      29.714  20.117   1.700  0.00  0.00      B    C  
ATOM   2429  C   VAL B 552      29.842  21.631   1.554  0.00  0.00      B    C  
ATOM   2430  O   VAL B 552      29.836  22.360   2.550  0.00  0.00      B    O  
ATOM   2431  CB  VAL B 552      31.102  19.450   1.571  0.00  0.00      B    C  
ATOM   2432  CG1 VAL B 552      32.109  20.113   2.509  0.00  0.00      B    C  
ATOM   2433  CG2 VAL B 552      31.003  17.953   1.859  0.00  0.00      B    C  
ATOM   2434  N   ALA B 553      29.952  22.094   0.344  0.00  0.00      B    N  
ATOM   2435  CA  ALA B 553      30.084  23.517   0.044  0.00  0.00      B    C  
ATOM   2436  C   ALA B 553      28.828  24.282   0.448  0.00  0.00      B    C  
ATOM   2437  O   ALA B 553      28.913  25.375   1.013  0.00  0.00      B    O  
ATOM   2438  CB  ALA B 553      30.375  23.724  -1.440  0.00  0.00      B    C  
ATOM   2439  N   ARG B 554      27.637  23.717   0.182  0.00  0.00      B    N  
ATOM   2440  CA  ARG B 554      26.369  24.329   0.568  0.00  0.00      B    C  
ATOM   2441  C   ARG B 554      26.199  24.326   2.084  0.00  0.00      B    C  
ATOM   2442  O   ARG B 554      25.679  25.285   2.657  0.00  0.00      B    O  
ATOM   2443  CB  ARG B 554      25.197  23.599  -0.091  0.00  0.00      B    C  
ATOM   2444  CG  ARG B 554      24.998  23.950  -1.557  0.00  0.00      B    C  
ATOM   2445  CD  ARG B 554      23.744  23.302  -2.128  0.00  0.00      B    C  
ATOM   2446  NE  ARG B 554      23.609  23.559  -3.559  0.00  0.00      B    N  
ATOM   2447  CZ  ARG B 554      22.487  23.397  -4.255  0.00  0.00      B    C  
ATOM   2448  NH1 ARG B 554      21.376  22.975  -3.663  0.00  0.00      B    N  
ATOM   2449  NH2 ARG B 554      22.476  23.660  -5.554  0.00  0.00      B    N  
ATOM   2450  N   GLN B 555      26.574  23.199   2.670  0.00  0.00      B    N  
ATOM   2451  CA  GLN B 555      26.561  23.109   4.126  0.00  0.00      B    C  
ATOM   2452  C   GLN B 555      27.510  24.130   4.747  0.00  0.00      B    C  
ATOM   2453  O   GLN B 555      27.166  24.784   5.734  0.00  0.00      B    O  
ATOM   2454  CB  GLN B 555      26.938  21.698   4.580  0.00  0.00      B    C  
ATOM   2455  CG  GLN B 555      26.879  21.501   6.089  0.00  0.00      B    C  
ATOM   2456  CD  GLN B 555      27.179  20.075   6.508  0.00  0.00      B    C  
ATOM   2457  NE2 GLN B 555      26.823  19.731   7.741  0.00  0.00      B    N  
ATOM   2458  OE1 GLN B 555      27.722  19.286   5.728  0.00  0.00      B    O  
ATOM   2459  N   ARG B 556      28.809  24.255   4.207  0.00  0.00      B    N  
ATOM   2460  CA  ARG B 556      29.789  25.235   4.663  0.00  0.00      B    C  
ATOM   2461  C   ARG B 556      29.256  26.656   4.506  0.00  0.00      B    C  
ATOM   2462  O   ARG B 556      29.461  27.501   5.379  0.00  0.00      B    O  
ATOM   2463  CB  ARG B 556      31.104  25.081   3.893  0.00  0.00      B    C  
ATOM   2464  CG  ARG B 556      31.954  23.910   4.357  0.00  0.00      B    C  
ATOM   2465  CD  ARG B 556      33.229  23.780   3.535  0.00  0.00      B    C  
ATOM   2466  NE  ARG B 556      33.973  22.571   3.882  0.00  0.00      B    N  
ATOM   2467  CZ  ARG B 556      35.090  22.170   3.282  0.00  0.00      B    C  
ATOM   2468  NH1 ARG B 556      35.617  22.877   2.289  0.00  0.00      B    N  
ATOM   2469  NH2 ARG B 556      35.685  21.055   3.678  0.00  0.00      B    N  
ATOM   2470  N   LEU B 557      28.596  26.920   3.307  0.00  0.00      B    N  
ATOM   2471  CA  LEU B 557      27.976  28.220   3.074  0.00  0.00      B    C  
ATOM   2472  C   LEU B 557      26.910  28.510   4.124  0.00  0.00      B    C  
ATOM   2473  O   LEU B 557      26.842  29.621   4.656  0.00  0.00      B    O  
ATOM   2474  CB  LEU B 557      27.358  28.276   1.674  0.00  0.00      B    C  
ATOM   2475  CG  LEU B 557      26.778  29.624   1.242  0.00  0.00      B    C  
ATOM   2476  CD1 LEU B 557      27.896  30.641   1.039  0.00  0.00      B    C  
ATOM   2477  CD2 LEU B 557      25.952  29.468  -0.030  0.00  0.00      B    C  
ATOM   2478  N   ARG B 558      26.061  27.485   4.457  0.00  0.00      B    N  
ATOM   2479  CA  ARG B 558      25.030  27.607   5.483  0.00  0.00      B    C  
ATOM   2480  C   ARG B 558      25.649  27.861   6.853  0.00  0.00      B    C  
ATOM   2481  O   ARG B 558      25.181  28.723   7.600  0.00  0.00      B    O  
ATOM   2482  CB  ARG B 558      24.163  26.347   5.525  0.00  0.00      B    C  
ATOM   2483  CG  ARG B 558      23.161  26.250   4.386  0.00  0.00      B    C  
ATOM   2484  CD  ARG B 558      22.219  25.067   4.562  0.00  0.00      B    C  
ATOM   2485  NE  ARG B 558      22.178  24.229   3.368  0.00  0.00      B    N  
ATOM   2486  CZ  ARG B 558      22.221  22.899   3.373  0.00  0.00      B    C  
ATOM   2487  NH1 ARG B 558      22.308  22.228   4.515  0.00  0.00      B    N  
ATOM   2488  NH2 ARG B 558      22.177  22.235   2.227  0.00  0.00      B    N  
ATOM   2489  N   GLU B 559      26.730  27.048   7.156  0.00  0.00      B    N  
ATOM   2490  CA  GLU B 559      27.423  27.187   8.432  0.00  0.00      B    C  
ATOM   2491  C   GLU B 559      28.127  28.537   8.534  0.00  0.00      B    C  
ATOM   2492  O   GLU B 559      28.098  29.180   9.585  0.00  0.00      B    O  
ATOM   2493  CB  GLU B 559      28.434  26.052   8.623  0.00  0.00      B    C  
ATOM   2494  CG  GLU B 559      27.794  24.695   8.879  0.00  0.00      B    C  
ATOM   2495  CD  GLU B 559      28.796  23.552   8.883  0.00  0.00      B    C  
ATOM   2496  OE1 GLU B 559      28.382  22.384   9.068  0.00  0.00      B    O  
ATOM   2497  OE2 GLU B 559      30.003  23.824   8.700  0.00  0.00      B    O  
ATOM   2498  N   ASP B 560      28.875  28.944   7.384  0.00  0.00      B    N  
ATOM   2499  CA  ASP B 560      29.530  30.246   7.328  0.00  0.00      B    C  
ATOM   2500  C   ASP B 560      28.524  31.377   7.524  0.00  0.00      B    C  
ATOM   2501  O   ASP B 560      28.797  32.343   8.238  0.00  0.00      B    O  
ATOM   2502  CB  ASP B 560      30.265  30.421   5.998  0.00  0.00      B    C  
ATOM   2503  CG  ASP B 560      31.545  29.608   5.915  0.00  0.00      B    C  
ATOM   2504  OD1 ASP B 560      31.960  29.018   6.937  0.00  0.00      B    O  
ATOM   2505  OD2 ASP B 560      32.146  29.560   4.821  0.00  0.00      B    O  
ATOM   2506  N   HIS B 561      27.310  31.270   6.815  0.00  0.00      B    N  
ATOM   2507  CA  HIS B 561      26.230  32.239   6.961  0.00  0.00      B    C  
ATOM   2508  C   HIS B 561      25.725  32.290   8.400  0.00  0.00      B    C  
ATOM   2509  O   HIS B 561      25.481  33.371   8.939  0.00  0.00      B    O  
ATOM   2510  CB  HIS B 561      25.077  31.905   6.012  0.00  0.00      B    C  
ATOM   2511  CG  HIS B 561      24.003  32.945   5.983  0.00  0.00      B    C  
ATOM   2512  CD2 HIS B 561      22.716  32.905   6.397  0.00  0.00      B    C  
ATOM   2513  ND1 HIS B 561      24.206  34.209   5.475  0.00  0.00      B    N  
ATOM   2514  CE1 HIS B 561      23.085  34.904   5.578  0.00  0.00      B    C  
ATOM   2515  NE2 HIS B 561      22.166  34.136   6.136  0.00  0.00      B    N  
ATOM   2516  N   SER B 562      25.566  31.135   9.015  0.00  0.00      B    N  
ATOM   2517  CA  SER B 562      25.115  31.028  10.399  0.00  0.00      B    C  
ATOM   2518  C   SER B 562      26.163  31.571  11.365  0.00  0.00      B    C  
ATOM   2519  O   SER B 562      25.829  32.274  12.321  0.00  0.00      B    O  
ATOM   2520  CB  SER B 562      24.794  29.574  10.747  0.00  0.00      B    C  
ATOM   2521  OG  SER B 562      23.663  29.122  10.023  0.00  0.00      B    O  
ATOM   2522  N   GLN B 563      27.509  31.228  11.135  0.00  0.00      B    N  
ATOM   2523  CA  GLN B 563      28.642  31.671  11.940  0.00  0.00      B    C  
ATOM   2524  C   GLN B 563      28.843  33.179  11.825  0.00  0.00      B    C  
ATOM   2525  O   GLN B 563      29.118  33.851  12.821  0.00  0.00      B    O  
ATOM   2526  CB  GLN B 563      29.918  30.939  11.519  0.00  0.00      B    C  
ATOM   2527  CG  GLN B 563      29.975  29.489  11.981  0.00  0.00      B    C  
ATOM   2528  CD  GLN B 563      31.224  28.770  11.506  0.00  0.00      B    C  
ATOM   2529  NE2 GLN B 563      31.318  27.480  11.810  0.00  0.00      B    N  
ATOM   2530  OE1 GLN B 563      32.097  29.369  10.871  0.00  0.00      B    O  
ATOM   2531  N   LEU B 564      28.861  33.709  10.531  0.00  0.00      B    N  
ATOM   2532  CA  LEU B 564      28.969  35.142  10.278  0.00  0.00      B    C  
ATOM   2533  C   LEU B 564      27.826  35.898  10.947  0.00  0.00      B    C  
ATOM   2534  O   LEU B 564      28.032  36.986  11.492  0.00  0.00      B    O  
ATOM   2535  CB  LEU B 564      28.970  35.422   8.773  0.00  0.00      B    C  
ATOM   2536  CG  LEU B 564      30.293  35.191   8.042  0.00  0.00      B    C  
ATOM   2537  CD1 LEU B 564      30.082  35.254   6.533  0.00  0.00      B    C  
ATOM   2538  CD2 LEU B 564      31.334  36.213   8.484  0.00  0.00      B    C  
ATOM   2539  N   GLN B 565      26.559  35.308  10.983  0.00  0.00      B    N  
ATOM   2540  CA  GLN B 565      25.396  35.854  11.672  0.00  0.00      B    C  
ATOM   2541  C   GLN B 565      25.606  35.864  13.184  0.00  0.00      B    C  
ATOM   2542  O   GLN B 565      25.287  36.847  13.854  0.00  0.00      B    O  
ATOM   2543  CB  GLN B 565      24.139  35.056  11.322  0.00  0.00      B    C  
ATOM   2544  CG  GLN B 565      22.840  35.751  11.709  0.00  0.00      B    C  
ATOM   2545  CD  GLN B 565      21.609  34.972  11.287  0.00  0.00      B    C  
ATOM   2546  NE2 GLN B 565      20.492  35.215  11.965  0.00  0.00      B    N  
ATOM   2547  OE1 GLN B 565      21.661  34.158  10.360  0.00  0.00      B    O  
ATOM   2548  N   ALA B 566      26.152  34.859  13.691  0.00  0.00      B    N  
ATOM   2549  CA  ALA B 566      26.446  34.698  15.112  0.00  0.00      B    C  
ATOM   2550  C   ALA B 566      27.584  35.618  15.545  0.00  0.00      B    C  
ATOM   2551  O   ALA B 566      27.529  36.220  16.620  0.00  0.00      B    O  
ATOM   2552  CB  ALA B 566      26.794  33.243  15.422  0.00  0.00      B    C  
ATOM   2553  N   GLU B 567      28.816  35.735  14.778  0.00  0.00      B    N  
ATOM   2554  CA  GLU B 567      29.969  36.600  15.006  0.00  0.00      B    C  
ATOM   2555  C   GLU B 567      29.575  38.073  14.952  0.00  0.00      B    C  
ATOM   2556  O   GLU B 567      30.035  38.874  15.769  0.00  0.00      B    O  
ATOM   2557  CB  GLU B 567      31.069  36.312  13.979  0.00  0.00      B    C  
ATOM   2558  CG  GLU B 567      32.363  37.069  14.235  0.00  0.00      B    C  
ATOM   2559  CD  GLU B 567      33.521  36.587  13.376  0.00  0.00      B    C  
ATOM   2560  OE1 GLU B 567      34.641  37.132  13.504  0.00  0.00      B    O  
ATOM   2561  OE2 GLU B 567      33.306  35.657  12.568  0.00  0.00      B    O  
ATOM   2562  N   CYS B 568      28.613  38.530  14.050  0.00  0.00      B    N  
ATOM   2563  CA  CYS B 568      28.052  39.872  13.932  0.00  0.00      B    C  
ATOM   2564  C   CYS B 568      27.235  40.232  15.166  0.00  0.00      B    C  
ATOM   2565  O   CYS B 568      27.295  41.365  15.648  0.00  0.00      B    O  
ATOM   2566  CB  CYS B 568      27.181  39.981  12.682  0.00  0.00      B    C  
ATOM   2567  SG  CYS B 568      28.123  40.153  11.150  0.00  0.00      B    S  
ATOM   2568  N   GLU B 569      26.565  39.333  15.693  0.00  0.00      B    N  
ATOM   2569  CA  GLU B 569      25.795  39.465  16.926  0.00  0.00      B    C  
ATOM   2570  C   GLU B 569      26.712  39.614  18.137  0.00  0.00      B    C  
ATOM   2571  O   GLU B 569      26.434  40.407  19.038  0.00  0.00      B    O  
ATOM   2572  CB  GLU B 569      24.868  38.260  17.113  0.00  0.00      B    C  
ATOM   2573  CG  GLU B 569      23.621  38.302  16.241  0.00  0.00      B    C  
ATOM   2574  CD  GLU B 569      22.784  37.035  16.329  0.00  0.00      B    C  
ATOM   2575  OE1 GLU B 569      21.783  36.917  15.587  0.00  0.00      B    O  
ATOM   2576  OE2 GLU B 569      23.133  36.156  17.148  0.00  0.00      B    O  
ATOM   2577  N   ARG B 570      27.883  38.973  18.136  0.00  0.00      B    N  
ATOM   2578  CA  ARG B 570      28.882  38.923  19.197  0.00  0.00      B    C  
ATOM   2579  C   ARG B 570      29.733  40.189  19.208  0.00  0.00      B    C  
ATOM   2580  O   ARG B 570      29.982  40.768  20.268  0.00  0.00      B    O  
ATOM   2581  CB  ARG B 570      29.777  37.692  19.038  0.00  0.00      B    C  
ATOM   2582  CG  ARG B 570      30.650  37.404  20.249  0.00  0.00      B    C  
ATOM   2583  CD  ARG B 570      31.576  36.219  20.008  0.00  0.00      B    C  
ATOM   2584  NE  ARG B 570      32.517  36.482  18.924  0.00  0.00      B    N  
ATOM   2585  CZ  ARG B 570      33.825  36.249  18.983  0.00  0.00      B    C  
ATOM   2586  NH1 ARG B 570      34.375  35.743  20.080  0.00  0.00      B    N  
ATOM   2587  NH2 ARG B 570      34.590  36.526  17.936  0.00  0.00      B    N  
ATOM   2588  N   LEU B 571      30.314  40.865  18.101  0.00  0.00      B    N  
ATOM   2589  CA  LEU B 571      31.068  42.101  17.929  0.00  0.00      B    C  
ATOM   2590  C   LEU B 571      30.204  43.314  18.257  0.00  0.00      B    C  
ATOM   2591  O   LEU B 571      30.692  44.296  18.823  0.00  0.00      B    O  
ATOM   2592  CB  LEU B 571      31.599  42.211  16.498  0.00  0.00      B    C  
ATOM   2593  CG  LEU B 571      32.759  41.282  16.132  0.00  0.00      B    C  
ATOM   2594  CD1 LEU B 571      33.051  41.364  14.637  0.00  0.00      B    C  
ATOM   2595  CD2 LEU B 571      34.000  41.629  16.945  0.00  0.00      B    C  
ATOM   2596  N   ARG B 572      28.771  43.120  18.066  0.00  0.00      B    N  
ATOM   2597  CA  ARG B 572      27.773  44.106  18.466  0.00  0.00      B    C  
ATOM   2598  C   ARG B 572      27.647  44.173  19.985  0.00  0.00      B    C  
ATOM   2599  O   ARG B 572      27.511  45.257  20.555  0.00  0.00      B    O  
ATOM   2600  CB  ARG B 572      26.414  43.783  17.841  0.00  0.00      B    C  
ATOM   2601  CG  ARG B 572      26.319  44.121  16.362  0.00  0.00      B    C  
ATOM   2602  CD  ARG B 572      24.908  43.926  15.828  0.00  0.00      B    C  
ATOM   2603  NE  ARG B 572      24.858  44.055  14.375  0.00  0.00      B    N  
ATOM   2604  CZ  ARG B 572      24.412  43.116  13.545  0.00  0.00      B    C  
ATOM   2605  NH1 ARG B 572      23.967  41.955  14.010  0.00  0.00      B    N  
ATOM   2606  NH2 ARG B 572      24.413  43.339  12.239  0.00  0.00      B    N  
ATOM   2607  N   GLY B 573      27.732  43.118  20.667  0.00  0.00      B    N  
ATOM   2608  CA  GLY B 573      27.712  42.984  22.115  0.00  0.00      B    C  
ATOM   2609  C   GLY B 573      28.971  43.506  22.781  0.00  0.00      B    C  
ATOM   2610  O   GLY B 573      28.903  44.159  23.824  0.00  0.00      B    O  
ATOM   2611  N   LEU B 574      30.333  43.399  22.295  0.00  0.00      B    N  
ATOM   2612  CA  LEU B 574      31.640  43.850  22.762  0.00  0.00      B    C  
ATOM   2613  C   LEU B 574      31.792  45.356  22.580  0.00  0.00      B    C  
ATOM   2614  O   LEU B 574      32.340  46.039  23.449  0.00  0.00      B    O  
ATOM   2615  CB  LEU B 574      32.758  43.119  22.015  0.00  0.00      B    C  
ATOM   2616  CG  LEU B 574      34.092  42.988  22.752  0.00  0.00      B    C  
ATOM   2617  CD1 LEU B 574      34.239  41.588  23.339  0.00  0.00      B    C  
ATOM   2618  CD2 LEU B 574      35.254  43.305  21.816  0.00  0.00      B    C  
ATOM   2619  N   LEU B 575      31.292  45.939  21.501  0.00  0.00      B    N  
ATOM   2620  CA  LEU B 575      31.232  47.368  21.214  0.00  0.00      B    C  
ATOM   2621  C   LEU B 575      30.303  48.080  22.192  0.00  0.00      B    C  
ATOM   2622  O   LEU B 575      30.609  49.182  22.654  0.00  0.00      B    O  
ATOM   2623  CB  LEU B 575      30.761  47.606  19.778  0.00  0.00      B    C  
ATOM   2624  CG  LEU B 575      31.854  47.701  18.711  0.00  0.00      B    C  
ATOM   2625  CD1 LEU B 575      31.264  47.469  17.325  0.00  0.00      B    C  
ATOM   2626  CD2 LEU B 575      32.553  49.054  18.781  0.00  0.00      B    C  
ATOM   2627  N   ARG B 576      29.135  47.399  22.737  0.00  0.00      B    N  
ATOM   2628  CA  ARG B 576      28.197  47.868  23.753  0.00  0.00      B    C  
ATOM   2629  C   ARG B 576      28.846  47.877  25.133  0.00  0.00      B    C  
ATOM   2630  O   ARG B 576      28.641  48.809  25.914  0.00  0.00      B    O  
ATOM   2631  CB  ARG B 576      26.942  46.993  23.770  0.00  0.00      B    C  
ATOM   2632  CG  ARG B 576      25.957  47.307  22.656  0.00  0.00      B    C  
ATOM   2633  CD  ARG B 576      24.666  46.514  22.805  0.00  0.00      B    C  
ATOM   2634  NE  ARG B 576      24.298  45.846  21.559  0.00  0.00      B    N  
ATOM   2635  CZ  ARG B 576      23.103  45.318  21.306  0.00  0.00      B    C  
ATOM   2636  NH1 ARG B 576      22.134  45.370  22.213  0.00  0.00      B    N  
ATOM   2637  NH2 ARG B 576      22.875  44.734  20.139  0.00  0.00      B    N  
ATOM   2638  N   ALA B 577      29.791  47.020  25.442  0.00  0.00      B    N  
ATOM   2639  CA  ALA B 577      30.493  46.817  26.707  0.00  0.00      B    C  
ATOM   2640  C   ALA B 577      31.687  47.759  26.829  0.00  0.00      B    C  
ATOM   2641  O   ALA B 577      31.973  48.272  27.913  0.00  0.00      B    O  
ATOM   2642  CB  ALA B 577      30.949  45.365  26.836  0.00  0.00      B    C  
ATOM   2643  N   MET B 578      32.357  48.121  25.713  0.00  0.00      B    N  
ATOM   2644  CA  MET B 578      33.482  49.049  25.644  0.00  0.00      B    C  
ATOM   2645  C   MET B 578      32.997  50.495  25.669  0.00  0.00      B    C  
ATOM   2646  O   MET B 578      33.649  51.363  26.250  0.00  0.00      B    O  
ATOM   2647  CB  MET B 578      34.312  48.798  24.384  0.00  0.00      B    C  
ATOM   2648  CG  MET B 578      35.391  47.743  24.561  0.00  0.00      B    C  
ATOM   2649  SD  MET B 578      36.266  47.362  22.994  0.00  0.00      B    S  
ATOM   2650  CE  MET B 578      37.294  48.849  22.832  0.00  0.00      B    C  
ATOM   2651  N   GLU B 579      31.693  50.828  25.174  0.00  0.00      B    N  
ATOM   2652  CA  GLU B 579      30.986  52.105  25.209  0.00  0.00      B    C  
ATOM   2653  C   GLU B 579      30.459  52.405  26.609  0.00  0.00      B    C  
ATOM   2654  O   GLU B 579      30.394  53.566  27.018  0.00  0.00      B    O  
ATOM   2655  CB  GLU B 579      29.835  52.112  24.200  0.00  0.00      B    C  
ATOM   2656  CG  GLU B 579      30.273  52.393  22.770  0.00  0.00      B    C  
ATOM   2657  CD  GLU B 579      29.125  52.357  21.773  0.00  0.00      B    C  
ATOM   2658  OE1 GLU B 579      29.346  52.675  20.582  0.00  0.00      B    O  
ATOM   2659  OE2 GLU B 579      27.997  52.010  22.186  0.00  0.00      B    O  
ATOM   2660  N   ARG B 580      30.229  51.418  27.519  0.00  0.00      B    N  
ATOM   2661  CA  ARG B 580      29.716  51.506  28.882  0.00  0.00      B    C  
ATOM   2662  C   ARG B 580      30.855  51.495  29.896  0.00  0.00      B    C  
ATOM   2663  O   ARG B 580      30.626  51.655  31.097  0.00  0.00      B    O  
ATOM   2664  CB  ARG B 580      28.747  50.357  29.169  0.00  0.00      B    C  
ATOM   2665  CG  ARG B 580      27.343  50.588  28.636  0.00  0.00      B    C  
ATOM   2666  CD  ARG B 580      26.381  49.500  29.090  0.00  0.00      B    C  
ATOM   2667  NE  ARG B 580      25.271  49.337  28.156  0.00  0.00      B    N  
ATOM   2668  CZ  ARG B 580      24.139  48.694  28.429  0.00  0.00      B    C  
ATOM   2669  NH1 ARG B 580      23.944  48.139  29.620  0.00  0.00      B    N  
ATOM   2670  NH2 ARG B 580      23.193  48.605  27.504  0.00  0.00      B    N  
ATOM   2671  N   GLY B 581      32.148  51.713  29.393  0.00  0.00      B    N  
ATOM   2672  CA  GLY B 581      33.278  51.934  30.280  0.00  0.00      B    C  
ATOM   2673  C   GLY B 581      33.459  50.829  31.303  0.00  0.00      B    C  
ATOM   2674  O   GLY B 581      34.155  51.010  32.304  0.00  0.00      B    O  
ATOM   2675  N   GLY B 582      34.900  51.495  32.358  0.00  0.00      B    N  
ATOM   2676  CA  GLY B 582      35.107  50.376  33.264  0.00  0.00      B    C  
ATOM   2677  C   GLY B 582      35.925  49.257  32.652  0.00  0.00      B    C  
ATOM   2678  O   GLY B 582      36.204  49.267  31.451  0.00  0.00      B    O  
ATOM   2679  N   THR B 583      36.869  48.496  33.515  0.00  0.00      B    N  
ATOM   2680  CA  THR B 583      37.678  47.302  33.302  0.00  0.00      B    C  
ATOM   2681  C   THR B 583      36.815  46.143  32.812  0.00  0.00      B    C  
ATOM   2682  O   THR B 583      35.679  45.975  33.261  0.00  0.00      B    O  
ATOM   2683  CB  THR B 583      38.414  46.887  34.590  0.00  0.00      B    C  
ATOM   2684  CG2 THR B 583      39.435  47.943  35.004  0.00  0.00      B    C  
ATOM   2685  OG1 THR B 583      37.460  46.721  35.646  0.00  0.00      B    O  
ATOM   2686  N   VAL B 584      36.999  45.748  31.517  0.00  0.00      B    N  
ATOM   2687  CA  VAL B 584      36.451  44.654  30.723  0.00  0.00      B    C  
ATOM   2688  C   VAL B 584      36.469  43.363  31.539  0.00  0.00      B    C  
ATOM   2689  O   VAL B 584      37.528  42.922  31.991  0.00  0.00      B    O  
ATOM   2690  CB  VAL B 584      37.233  44.462  29.405  0.00  0.00      B    C  
ATOM   2691  CG1 VAL B 584      36.590  43.372  28.549  0.00  0.00      B    C  
ATOM   2692  CG2 VAL B 584      37.305  45.779  28.633  0.00  0.00      B    C  
ATOM   2693  N   PRO B 585      35.330  42.971  32.253  0.00  0.00      B    N  
ATOM   2694  CA  PRO B 585      35.380  41.693  32.966  0.00  0.00      B    C  
ATOM   2695  C   PRO B 585      35.554  40.500  32.027  0.00  0.00      B    C  
ATOM   2696  O   PRO B 585      35.030  40.508  30.911  0.00  0.00      B    O  
ATOM   2697  CB  PRO B 585      34.030  41.633  33.682  0.00  0.00      B    C  
ATOM   2698  CG  PRO B 585      33.351  42.915  33.322  0.00  0.00      B    C  
ATOM   2699  CD  PRO B 585      34.132  43.577  32.224  0.00  0.00      B    C  
ATOM   2700  N   ALA B 586      36.606  39.690  32.110  0.00  0.00      B    N  
ATOM   2701  CA  ALA B 586      37.223  38.477  31.580  0.00  0.00      B    C  
ATOM   2702  C   ALA B 586      36.163  37.494  31.090  0.00  0.00      B    C  
ATOM   2703  O   ALA B 586      36.377  36.780  30.108  0.00  0.00      B    O  
ATOM   2704  CB  ALA B 586      38.103  37.820  32.640  0.00  0.00      B    C  
ATOM   2705  N   ASP B 587      34.868  37.771  31.422  0.00  0.00      B    N  
ATOM   2706  CA  ASP B 587      33.722  36.965  31.007  0.00  0.00      B    C  
ATOM   2707  C   ASP B 587      33.017  37.590  29.806  0.00  0.00      B    C  
ATOM   2708  O   ASP B 587      32.396  36.886  29.008  0.00  0.00      B    O  
ATOM   2709  CB  ASP B 587      32.737  36.796  32.167  0.00  0.00      B    C  
ATOM   2710  CG  ASP B 587      33.214  37.452  33.451  0.00  0.00      B    C  
ATOM   2711  OD1 ASP B 587      34.424  37.742  33.575  0.00  0.00      B    O  
ATOM   2712  OD2 ASP B 587      32.373  37.678  34.347  0.00  0.00      B    O  
ATOM   2713  N   LEU B 588      33.454  38.805  29.296  0.00  0.00      B    N  
ATOM   2714  CA  LEU B 588      32.973  39.675  28.227  0.00  0.00      B    C  
ATOM   2715  C   LEU B 588      34.006  39.784  27.112  0.00  0.00      B    C  
ATOM   2716  O   LEU B 588      33.679  40.198  25.997  0.00  0.00      B    O  
ATOM   2717  CB  LEU B 588      32.645  41.065  28.775  0.00  0.00      B    C  
ATOM   2718  CG  LEU B 588      31.238  41.257  29.343  0.00  0.00      B    C  
ATOM   2719  CD1 LEU B 588      31.301  42.007  30.671  0.00  0.00      B    C  
ATOM   2720  CD2 LEU B 588      30.353  41.995  28.347  0.00  0.00      B    C  
ATOM   2721  N   GLU B 589      35.290  39.129  27.179  0.00  0.00      B    N  
ATOM   2722  CA  GLU B 589      36.403  38.957  26.251  0.00  0.00      B    C  
ATOM   2723  C   GLU B 589      36.334  37.602  25.552  0.00  0.00      B    C  
ATOM   2724  O   GLU B 589      36.658  37.490  24.368  0.00  0.00      B    O  
ATOM   2725  CB  GLU B 589      37.739  39.106  26.981  0.00  0.00      B    C  
ATOM   2726  CG  GLU B 589      38.775  39.912  26.211  0.00  0.00      B    C  
ATOM   2727  CD  GLU B 589      40.053  40.154  26.996  0.00  0.00      B    C  
ATOM   2728  OE1 GLU B 589      40.978  40.811  26.465  0.00  0.00      B    O  
ATOM   2729  OE2 GLU B 589      40.131  39.686  28.154  0.00  0.00      B    O  
ATOM   2730  N   ALA B 590      35.418  36.667  25.886  0.00  0.00      B    N  
ATOM   2731  CA  ALA B 590      35.238  35.345  25.294  0.00  0.00      B    C  
ATOM   2732  C   ALA B 590      33.797  35.143  24.829  0.00  0.00      B    C  
ATOM   2733  O   ALA B 590      33.545  34.419  23.865  0.00  0.00      B    O  
ATOM   2734  CB  ALA B 590      35.629  34.258  26.292  0.00  0.00      B    C  
ATOM   2735  N   ALA B 591      32.949  36.093  24.870  0.00  0.00      B    N  
ATOM   2736  CA  ALA B 591      31.536  36.239  24.537  0.00  0.00      B    C  
ATOM   2737  C   ALA B 591      31.311  37.429  23.609  0.00  0.00      B    C  
ATOM   2738  O   ALA B 591      30.171  37.841  23.381  0.00  0.00      B    O  
ATOM   2739  CB  ALA B 591      30.701  36.393  25.806  0.00  0.00      B    C  
ATOM   2740  N   ALA B 592      32.313  38.049  23.042  0.00  0.00      B    N  
ATOM   2741  CA  ALA B 592      32.575  39.089  22.050  0.00  0.00      B    C  
ATOM   2742  C   ALA B 592      32.222  38.606  20.646  0.00  0.00      B    C  
ATOM   2743  O   ALA B 592      32.101  39.410  19.718  0.00  0.00      B    O  
ATOM   2744  CB  ALA B 592      34.036  39.525  22.109  0.00  0.00      B    C  
ATOM   2745  N   ALA B 593      31.238  37.598  20.340  0.00  0.00      B    N  
ATOM   2746  CA  ALA B 593      30.730  37.039  19.091  0.00  0.00      B    C  
ATOM   2747  C   ALA B 593      29.212  36.895  19.131  0.00  0.00      B    C  
ATOM   2748  O   ALA B 593      28.590  36.526  18.132  0.00  0.00      B    O  
ATOM   2749  CB  ALA B 593      31.382  35.687  18.809  0.00  0.00      B    C  
ATOM   2750  N   SER B 594      28.431  37.819  19.576  0.00  0.00      B    N  
ATOM   2751  CA  SER B 594      27.039  37.748  19.143  0.00  0.00      B    C  
ATOM   2752  C   SER B 594      26.210  38.869  19.762  0.00  0.00      B    C  
ATOM   2753  O   SER B 594      26.133  38.989  20.986  0.00  0.00      B    O  
ATOM   2754  CB  SER B 594      26.432  36.394  19.508  0.00  0.00      B    C  
ATOM   2755  OG  SER B 594      26.171  36.317  20.898  0.00  0.00      B    O  
ATOM   2756  N   LEU B 595      26.043  40.118  19.058  0.00  0.00      B    N  
ATOM   2757  CA  LEU B 595      24.700  40.648  18.853  0.00  0.00      B    C  
ATOM   2758  C   LEU B 595      24.728  42.170  18.743  0.00  0.00      B    C  
ATOM   2759  O   LEU B 595      25.475  42.835  19.461  0.00  0.00      B    O  
ATOM   2760  CB  LEU B 595      23.775  40.225  19.996  0.00  0.00      B    C  
ATOM   2761  CG  LEU B 595      23.143  38.836  19.878  0.00  0.00      B    C  
ATOM   2762  CD1 LEU B 595      23.191  38.117  21.222  0.00  0.00      B    C  
ATOM   2763  CD2 LEU B 595      21.707  38.944  19.374  0.00  0.00      B    C  
ATOM   2764  N   PRO B 596      23.461  42.811  18.082  0.00  0.00      B    N  
ATOM   2765  CA  PRO B 596      22.220  43.152  17.382  0.00  0.00      B    C  
ATOM   2766  C   PRO B 596      22.286  44.510  16.689  0.00  0.00      B    C  
ATOM   2767  O   PRO B 596      22.962  45.422  17.174  0.00  0.00      B    O  
ATOM   2768  CB  PRO B 596      21.176  43.161  18.501  0.00  0.00      B    C  
ATOM   2769  CG  PRO B 596      21.934  43.548  19.729  0.00  0.00      B    C  
ATOM   2770  CD  PRO B 596      23.382  43.714  19.362  0.00  0.00      B    C  
ATOM   2771  N   SER B 597      21.962  44.648  15.257  0.00  0.00      B    N  
ATOM   2772  CA  SER B 597      22.028  45.515  14.086  0.00  0.00      B    C  
ATOM   2773  C   SER B 597      20.821  46.444  14.015  0.00  0.00      B    C  
ATOM   2774  O   SER B 597      19.742  46.106  14.506  0.00  0.00      B    O  
ATOM   2775  CB  SER B 597      22.116  44.682  12.806  0.00  0.00      B    C  
ATOM   2776  OG  SER B 597      20.830  44.238  12.406  0.00  0.00      B    O  
ATOM   2777  N   SER B 598      20.801  47.842  13.977  0.00  0.00      B    N  
ATOM   2778  CA  SER B 598      20.297  49.046  13.324  0.00  0.00      B    C  
ATOM   2779  C   SER B 598      19.003  48.765  12.568  0.00  0.00      B    C  
ATOM   2780  O   SER B 598      18.110  49.613  12.516  0.00  0.00      B    O  
ATOM   2781  CB  SER B 598      21.344  49.616  12.368  0.00  0.00      B    C  
ATOM   2782  OG  SER B 598      20.821  50.719  11.648  0.00  0.00      B    O  
ATOM   2783  N   LYS B 599      18.442  47.595  12.375  0.00  0.00      B    N  
ATOM   2784  CA  LYS B 599      17.151  47.104  11.897  0.00  0.00      B    C  
ATOM   2785  C   LYS B 599      16.155  46.967  13.046  0.00  0.00      B    C  
ATOM   2786  O   LYS B 599      14.967  47.247  12.880  0.00  0.00      B    O  
ATOM   2787  CB  LYS B 599      17.318  45.761  11.185  0.00  0.00      B    C  
ATOM   2788  CG  LYS B 599      16.189  45.425  10.223  0.00  0.00      B    C  
ATOM   2789  CD  LYS B 599      16.448  44.116   9.490  0.00  0.00      B    C  
ATOM   2790  CE  LYS B 599      15.259  43.710   8.630  0.00  0.00      B    C  
ATOM   2791  NZ  LYS B 599      15.519  42.440   7.888  0.00  0.00      B    N  
ATOM   2792  N   GLU B 600      16.661  46.818  14.264  0.00  0.00      B    N  
ATOM   2793  CA  GLU B 600      15.840  46.795  15.471  0.00  0.00      B    C  
ATOM   2794  C   GLU B 600      15.456  48.207  15.906  0.00  0.00      B    C  
ATOM   2795  O   GLU B 600      14.324  48.445  16.330  0.00  0.00      B    O  
ATOM   2796  CB  GLU B 600      16.571  46.075  16.606  0.00  0.00      B    C  
ATOM   2797  CG  GLU B 600      16.459  44.559  16.547  0.00  0.00      B    C  
ATOM   2798  CD  GLU B 600      17.172  43.859  17.692  0.00  0.00      B    C  
ATOM   2799  OE1 GLU B 600      17.090  42.612  17.788  0.00  0.00      B    O  
ATOM   2800  OE2 GLU B 600      17.818  44.562  18.501  0.00  0.00      B    O  
ATOM   2801  N   VAL B 601      16.326  49.196  15.626  0.00  0.00      B    N  
ATOM   2802  CA  VAL B 601      16.060  50.590  15.963  0.00  0.00      B    C  
ATOM   2803  C   VAL B 601      15.147  51.211  14.908  0.00  0.00      B    C  
ATOM   2804  O   VAL B 601      14.220  51.954  15.242  0.00  0.00      B    O  
ATOM   2805  CB  VAL B 601      17.368  51.404  16.082  0.00  0.00      B    C  
ATOM   2806  CG1 VAL B 601      17.063  52.892  16.253  0.00  0.00      B    C  
ATOM   2807  CG2 VAL B 601      18.212  50.891  17.247  0.00  0.00      B    C  
ATOM   2808  N   ALA B 602      15.282  50.799  13.559  0.00  0.00      B    N  
ATOM   2809  CA  ALA B 602      14.391  51.264  12.499  0.00  0.00      B    C  
ATOM   2810  C   ALA B 602      13.019  50.604  12.608  0.00  0.00      B    C  
ATOM   2811  O   ALA B 602      11.993  51.256  12.403  0.00  0.00      B    O  
ATOM   2812  CB  ALA B 602      15.004  50.987  11.129  0.00  0.00      B    C  
ATOM   2813  N   GLU B 603      13.006  49.402  13.077  0.00  0.00      B    N  
ATOM   2814  CA  GLU B 603      11.758  48.679  13.307  0.00  0.00      B    C  
ATOM   2815  C   GLU B 603      11.060  49.173  14.572  0.00  0.00      B    C  
ATOM   2816  O   GLU B 603       9.835  49.307  14.597  0.00  0.00      B    O  
ATOM   2817  CB  GLU B 603      12.020  47.173  13.404  0.00  0.00      B    C  
ATOM   2818  CG  GLU B 603      10.780  46.319  13.184  0.00  0.00      B    C  
ATOM   2819  CD  GLU B 603      10.840  45.489  11.912  0.00  0.00      B    C  
ATOM   2820  OE1 GLU B 603       9.794  44.944  11.493  0.00  0.00      B    O  
ATOM   2821  OE2 GLU B 603      11.942  45.382  11.330  0.00  0.00      B    O  
ATOM   2822  N   LEU B 604      11.870  49.510  15.612  0.00  0.00      B    N  
ATOM   2823  CA  LEU B 604      11.330  50.031  16.863  0.00  0.00      B    C  
ATOM   2824  C   LEU B 604      10.877  51.478  16.698  0.00  0.00      B    C  
ATOM   2825  O   LEU B 604       9.871  51.889  17.280  0.00  0.00      B    O  
ATOM   2826  CB  LEU B 604      12.373  49.934  17.979  0.00  0.00      B    C  
ATOM   2827  CG  LEU B 604      12.594  48.546  18.582  0.00  0.00      B    C  
ATOM   2828  CD1 LEU B 604      13.813  48.554  19.498  0.00  0.00      B    C  
ATOM   2829  CD2 LEU B 604      11.353  48.086  19.338  0.00  0.00      B    C  
ATOM   2830  N   LYS B 605      11.587  52.232  15.831  0.00  0.00      B    N  
ATOM   2831  CA  LYS B 605      11.154  53.588  15.506  0.00  0.00      B    C  
ATOM   2832  C   LYS B 605       9.875  53.571  14.673  0.00  0.00      B    C  
ATOM   2833  O   LYS B 605       8.988  54.403  14.871  0.00  0.00      B    O  
ATOM   2834  CB  LYS B 605      12.255  54.341  14.761  0.00  0.00      B    C  
ATOM   2835  CG  LYS B 605      13.379  54.840  15.657  0.00  0.00      B    C  
ATOM   2836  CD  LYS B 605      14.387  55.675  14.877  0.00  0.00      B    C  
ATOM   2837  CE  LYS B 605      15.503  56.190  15.776  0.00  0.00      B    C  
ATOM   2838  NZ  LYS B 605      16.487  57.018  15.017  0.00  0.00      B    N  
ATOM   2839  N   LYS B 606       9.745  52.629  13.729  0.00  0.00      B    N  
ATOM   2840  CA  LYS B 606       8.521  52.452  12.954  0.00  0.00      B    C  
ATOM   2841  C   LYS B 606       7.363  52.015  13.847  0.00  0.00      B    C  
ATOM   2842  O   LYS B 606       6.231  52.473  13.675  0.00  0.00      B    O  
ATOM   2843  CB  LYS B 606       8.735  51.430  11.837  0.00  0.00      B    C  
ATOM   2844  CG  LYS B 606       7.587  51.352  10.841  0.00  0.00      B    C  
ATOM   2845  CD  LYS B 606       7.853  50.308   9.764  0.00  0.00      B    C  
ATOM   2846  CE  LYS B 606       6.652  50.139   8.841  0.00  0.00      B    C  
ATOM   2847  NZ  LYS B 606       6.906  49.114   7.783  0.00  0.00      B    N  
ATOM   2848  N   GLN B 607       7.685  51.192  14.837  0.00  0.00      B    N  
ATOM   2849  CA  GLN B 607       6.671  50.721  15.775  0.00  0.00      B    C  
ATOM   2850  C   GLN B 607       6.204  51.847  16.692  0.00  0.00      B    C  
ATOM   2851  O   GLN B 607       5.022  51.927  17.033  0.00  0.00      B    O  
ATOM   2852  CB  GLN B 607       7.207  49.554  16.605  0.00  0.00      B    C  
ATOM   2853  CG  GLN B 607       7.259  48.233  15.849  0.00  0.00      B    C  
ATOM   2854  CD  GLN B 607       7.746  47.084  16.709  0.00  0.00      B    C  
ATOM   2855  NE2 GLN B 607       8.132  45.985  16.068  0.00  0.00      B    N  
ATOM   2856  OE1 GLN B 607       7.777  47.181  17.940  0.00  0.00      B    O  
ATOM   2857  N   VAL B 608       7.136  52.718  17.080  0.00  0.00      B    N  
ATOM   2858  CA  VAL B 608       6.810  53.875  17.908  0.00  0.00      B    C  
ATOM   2859  C   VAL B 608       5.951  54.854  17.112  0.00  0.00      B    C  
ATOM   2860  O   VAL B 608       4.946  55.361  17.616  0.00  0.00      B    O  
ATOM   2861  CB  VAL B 608       8.083  54.581  18.423  0.00  0.00      B    C  
ATOM   2862  CG1 VAL B 608       7.731  55.910  19.090  0.00  0.00      B    C  
ATOM   2863  CG2 VAL B 608       8.839  53.676  19.395  0.00  0.00      B    C  
ATOM   2864  N   GLU B 609       6.284  55.094  15.768  0.00  0.00      B    N  
ATOM   2865  CA  GLU B 609       5.504  55.971  14.899  0.00  0.00      B    C  
ATOM   2866  C   GLU B 609       4.119  55.390  14.628  0.00  0.00      B    C  
ATOM   2867  O   GLU B 609       3.124  56.118  14.630  0.00  0.00      B    O  
ATOM   2868  CB  GLU B 609       6.240  56.212  13.579  0.00  0.00      B    C  
ATOM   2869  CG  GLU B 609       7.435  57.149  13.703  0.00  0.00      B    C  
ATOM   2870  CD  GLU B 609       8.211  57.305  12.406  0.00  0.00      B    C  
ATOM   2871  OE1 GLU B 609       9.266  57.980  12.407  0.00  0.00      B    O  
ATOM   2872  OE2 GLU B 609       7.761  56.750  11.379  0.00  0.00      B    O  
ATOM   2873  N   SER B 610       4.090  54.096  14.404  0.00  0.00      B    N  
ATOM   2874  CA  SER B 610       2.823  53.413  14.166  0.00  0.00      B    C  
ATOM   2875  C   SER B 610       1.926  53.468  15.398  0.00  0.00      B    C  
ATOM   2876  O   SER B 610       0.725  53.721  15.287  0.00  0.00      B    O  
ATOM   2877  CB  SER B 610       3.066  51.956  13.769  0.00  0.00      B    C  
ATOM   2878  OG  SER B 610       1.838  51.258  13.641  0.00  0.00      B    O  
ATOM   2879  N   ALA B 611       2.496  53.181  16.647  0.00  0.00      B    N  
ATOM   2880  CA  ALA B 611       1.744  53.214  17.899  0.00  0.00      B    C  
ATOM   2881  C   ALA B 611       1.271  54.630  18.218  0.00  0.00      B    C  
ATOM   2882  O   ALA B 611       0.147  54.826  18.685  0.00  0.00      B    O  
ATOM   2883  CB  ALA B 611       2.593  52.671  19.046  0.00  0.00      B    C  
ATOM   2884  N   GLU B 612       2.083  55.694  17.953  0.00  0.00      B    N  
ATOM   2885  CA  GLU B 612       1.709  57.090  18.164  0.00  0.00      B    C  
ATOM   2886  C   GLU B 612       0.615  57.520  17.192  0.00  0.00      B    C  
ATOM   2887  O   GLU B 612      -0.286  58.279  17.558  0.00  0.00      B    O  
ATOM   2888  CB  GLU B 612       2.929  58.002  18.022  0.00  0.00      B    C  
ATOM   2889  CG  GLU B 612       3.881  57.948  19.207  0.00  0.00      B    C  
ATOM   2890  CD  GLU B 612       5.126  58.799  19.019  0.00  0.00      B    C  
ATOM   2891  OE1 GLU B 612       5.892  58.978  19.993  0.00  0.00      B    O  
ATOM   2892  OE2 GLU B 612       5.335  59.293  17.888  0.00  0.00      B    O  
ATOM   2893  N   LEU B 613       0.770  57.109  15.911  0.00  0.00      B    N  
ATOM   2894  CA  LEU B 613      -0.267  57.356  14.916  0.00  0.00      B    C  
ATOM   2895  C   LEU B 613      -1.585  56.710  15.332  0.00  0.00      B    C  
ATOM   2896  O   LEU B 613      -2.652  57.304  15.167  0.00  0.00      B    O  
ATOM   2897  CB  LEU B 613       0.166  56.826  13.546  0.00  0.00      B    C  
ATOM   2898  CG  LEU B 613      -0.753  57.156  12.370  0.00  0.00      B    C  
ATOM   2899  CD1 LEU B 613      -0.804  58.664  12.144  0.00  0.00      B    C  
ATOM   2900  CD2 LEU B 613      -0.288  56.436  11.109  0.00  0.00      B    C  
ATOM   2901  N   LYS B 614      -1.573  55.517  15.873  0.00  0.00      B    N  
ATOM   2902  CA  LYS B 614      -2.756  54.850  16.410  0.00  0.00      B    C  
ATOM   2903  C   LYS B 614      -3.384  55.666  17.536  0.00  0.00      B    C  
ATOM   2904  O   LYS B 614      -4.609  55.769  17.624  0.00  0.00      B    O  
ATOM   2905  CB  LYS B 614      -2.400  53.449  16.914  0.00  0.00      B    C  
ATOM   2906  CG  LYS B 614      -3.607  52.591  17.261  0.00  0.00      B    C  
ATOM   2907  CD  LYS B 614      -3.195  51.175  17.645  0.00  0.00      B    C  
ATOM   2908  CE  LYS B 614      -4.401  50.324  18.019  0.00  0.00      B    C  
ATOM   2909  NZ  LYS B 614      -4.009  48.915  18.330  0.00  0.00      B    N  
ATOM   2910  N   ASN B 615      -2.530  56.213  18.459  0.00  0.00      B    N  
ATOM   2911  CA  ASN B 615      -2.977  57.084  19.541  0.00  0.00      B    C  
ATOM   2912  C   ASN B 615      -3.723  58.304  19.005  0.00  0.00      B    C  
ATOM   2913  O   ASN B 615      -4.785  58.661  19.518  0.00  0.00      B    O  
ATOM   2914  CB  ASN B 615      -1.792  57.524  20.404  0.00  0.00      B    C  
ATOM   2915  CG  ASN B 615      -2.223  58.130  21.724  0.00  0.00      B    C  
ATOM   2916  ND2 ASN B 615      -1.855  57.481  22.822  0.00  0.00      B    N  
ATOM   2917  OD1 ASN B 615      -2.883  59.171  21.757  0.00  0.00      B    O  
ATOM   2918  N   GLN B 616      -3.125  58.958  17.948  0.00  0.00      B    N  
ATOM   2919  CA  GLN B 616      -3.748  60.124  17.330  0.00  0.00      B    C  
ATOM   2920  C   GLN B 616      -5.072  59.753  16.665  0.00  0.00      B    C  
ATOM   2921  O   GLN B 616      -6.055  60.490  16.773  0.00  0.00      B    O  
ATOM   2922  CB  GLN B 616      -2.805  60.756  16.305  0.00  0.00      B    C  
ATOM   2923  CG  GLN B 616      -3.323  62.062  15.718  0.00  0.00      B    C  
ATOM   2924  CD  GLN B 616      -3.441  63.165  16.753  0.00  0.00      B    C  
ATOM   2925  NE2 GLN B 616      -4.276  64.158  16.471  0.00  0.00      B    N  
ATOM   2926  OE1 GLN B 616      -2.785  63.124  17.800  0.00  0.00      B    O  
ATOM   2927  N   ARG B 617      -5.150  58.706  15.981  0.00  0.00      B    N  
ATOM   2928  CA  ARG B 617      -6.355  58.256  15.293  0.00  0.00      B    C  
ATOM   2929  C   ARG B 617      -7.462  57.922  16.287  0.00  0.00      B    C  
ATOM   2930  O   ARG B 617      -8.631  58.235  16.051  0.00  0.00      B    O  
ATOM   2931  CB  ARG B 617      -6.052  57.040  14.416  0.00  0.00      B    C  
ATOM   2932  CG  ARG B 617      -5.258  57.366  13.161  0.00  0.00      B    C  
ATOM   2933  CD  ARG B 617      -5.080  56.143  12.273  0.00  0.00      B    C  
ATOM   2934  NE  ARG B 617      -4.323  56.459  11.065  0.00  0.00      B    N  
ATOM   2935  CZ  ARG B 617      -4.008  55.583  10.116  0.00  0.00      B    C  
ATOM   2936  NH1 ARG B 617      -4.378  54.311  10.217  0.00  0.00      B    N  
ATOM   2937  NH2 ARG B 617      -3.316  55.979   9.058  0.00  0.00      B    N  
ATOM   2938  N   LEU B 618      -7.063  57.302  17.424  0.00  0.00      B    N  
ATOM   2939  CA  LEU B 618      -8.016  57.001  18.487  0.00  0.00      B    C  
ATOM   2940  C   LEU B 618      -8.611  58.281  19.063  0.00  0.00      B    C  
ATOM   2941  O   LEU B 618      -9.821  58.364  19.284  0.00  0.00      B    O  
ATOM   2942  CB  LEU B 618      -7.339  56.193  19.599  0.00  0.00      B    C  
ATOM   2943  CG  LEU B 618      -7.173  54.694  19.343  0.00  0.00      B    C  
ATOM   2944  CD1 LEU B 618      -6.289  54.069  20.417  0.00  0.00      B    C  
ATOM   2945  CD2 LEU B 618      -8.532  54.006  19.295  0.00  0.00      B    C  
ATOM   2946  N   LYS B 619      -7.754  59.283  19.302  0.00  0.00      B    N  
ATOM   2947  CA  LYS B 619      -8.208  60.569  19.826  0.00  0.00      B    C  
ATOM   2948  C   LYS B 619      -9.209  61.224  18.879  0.00  0.00      B    C  
ATOM   2949  O   LYS B 619     -10.235  61.749  19.317  0.00  0.00      B    O  
ATOM   2950  CB  LYS B 619      -7.020  61.501  20.062  0.00  0.00      B    C  
ATOM   2951  CG  LYS B 619      -6.169  61.128  21.266  0.00  0.00      B    C  
ATOM   2952  CD  LYS B 619      -5.025  62.113  21.469  0.00  0.00      B    C  
ATOM   2953  CE  LYS B 619      -4.162  61.730  22.664  0.00  0.00      B    C  
ATOM   2954  NZ  LYS B 619      -3.009  62.663  22.836  0.00  0.00      B    N  
ATOM   2955  N   GLU B 620      -8.923  61.242  17.089  1.00 95.26           N  
ATOM   2956  CA  GLU B 620      -9.843  61.745  16.073  1.00 95.26           C  
ATOM   2957  C   GLU B 620     -11.152  60.961  16.078  1.00 95.26           C  
ATOM   2958  CB  GLU B 620      -9.198  61.681  14.686  1.00 95.26           C  
ATOM   2959  O   GLU B 620     -12.235  61.551  16.050  1.00 95.26           O  
ATOM   2960  CG  GLU B 620      -8.073  62.687  14.484  1.00 95.26           C  
ATOM   2961  CD  GLU B 620      -7.368  62.538  13.145  1.00 95.26           C  
ATOM   2962  OE1 GLU B 620      -6.339  63.215  12.923  1.00 95.26           O  
ATOM   2963  OE2 GLU B 620      -7.849  61.738  12.312  1.00 95.26           O  
ATOM   2964  N   VAL B 621     -11.048  59.645  16.122  1.00 94.55           N  
ATOM   2965  CA  VAL B 621     -12.240  58.803  16.071  1.00 94.55           C  
ATOM   2966  C   VAL B 621     -13.071  59.007  17.336  1.00 94.55           C  
ATOM   2967  CB  VAL B 621     -11.875  57.312  15.908  1.00 94.55           C  
ATOM   2968  O   VAL B 621     -14.299  59.101  17.272  1.00 94.55           O  
ATOM   2969  CG1 VAL B 621     -13.102  56.428  16.128  1.00 94.55           C  
ATOM   2970  CG2 VAL B 621     -11.271  57.058  14.527  1.00 94.55           C  
ATOM   2971  N   PHE B 622     -12.388  59.097  18.524  1.00 95.62           N  
ATOM   2972  CA  PHE B 622     -13.102  59.312  19.776  1.00 95.62           C  
ATOM   2973  C   PHE B 622     -13.794  60.671  19.779  1.00 95.62           C  
ATOM   2974  CB  PHE B 622     -12.145  59.209  20.967  1.00 95.62           C  
ATOM   2975  O   PHE B 622     -14.933  60.793  20.234  1.00 95.62           O  
ATOM   2976  CG  PHE B 622     -11.682  57.806  21.253  1.00 95.62           C  
ATOM   2977  CD1 PHE B 622     -12.326  56.716  20.681  1.00 95.62           C  
ATOM   2978  CD2 PHE B 622     -10.602  57.576  22.096  1.00 95.62           C  
ATOM   2979  CE1 PHE B 622     -11.900  55.416  20.943  1.00 95.62           C  
ATOM   2980  CE2 PHE B 622     -10.170  56.281  22.363  1.00 95.62           C  
ATOM   2981  CZ  PHE B 622     -10.821  55.202  21.787  1.00 95.62           C  
ATOM   2982  N   GLN B 623     -13.091  61.705  19.301  1.00 95.07           N  
ATOM   2983  CA  GLN B 623     -13.678  63.037  19.200  1.00 95.07           C  
ATOM   2984  C   GLN B 623     -14.930  63.023  18.330  1.00 95.07           C  
ATOM   2985  CB  GLN B 623     -12.659  64.031  18.639  1.00 95.07           C  
ATOM   2986  O   GLN B 623     -15.958  63.593  18.701  1.00 95.07           O  
ATOM   2987  CG  GLN B 623     -13.184  65.457  18.536  1.00 95.07           C  
ATOM   2988  CD  GLN B 623     -12.110  66.449  18.130  1.00 95.07           C  
ATOM   2989  NE2 GLN B 623     -12.493  67.714  17.995  1.00 95.07           N  
ATOM   2990  OE1 GLN B 623     -10.947  66.082  17.940  1.00 95.07           O  
ATOM   2991  N   THR B 624     -14.854  62.428  17.216  1.00 91.41           N  
ATOM   2992  CA  THR B 624     -15.982  62.342  16.295  1.00 91.41           C  
ATOM   2993  C   THR B 624     -17.147  61.590  16.934  1.00 91.41           C  
ATOM   2994  CB  THR B 624     -15.578  61.648  14.980  1.00 91.41           C  
ATOM   2995  O   THR B 624     -18.294  62.033  16.859  1.00 91.41           O  
ATOM   2996  CG2 THR B 624     -16.769  61.528  14.034  1.00 91.41           C  
ATOM   2997  OG1 THR B 624     -14.549  62.412  14.341  1.00 91.41           O  
ATOM   2998  N   LYS B 625     -16.819  60.524  17.568  1.00 92.08           N  
ATOM   2999  CA  LYS B 625     -17.859  59.696  18.173  1.00 92.08           C  
ATOM   3000  C   LYS B 625     -18.554  60.434  19.314  1.00 92.08           C  
ATOM   3001  CB  LYS B 625     -17.269  58.380  18.682  1.00 92.08           C  
ATOM   3002  O   LYS B 625     -19.778  60.367  19.449  1.00 92.08           O  
ATOM   3003  CG  LYS B 625     -18.313  57.350  19.088  1.00 92.08           C  
ATOM   3004  CD  LYS B 625     -19.136  56.887  17.893  1.00 92.08           C  
ATOM   3005  CE  LYS B 625     -20.112  55.784  18.278  1.00 92.08           C  
ATOM   3006  NZ  LYS B 625     -20.947  55.353  17.118  1.00 92.08           N  
ATOM   3007  N   ILE B 626     -17.789  61.064  20.161  1.00 93.89           N  
ATOM   3008  CA  ILE B 626     -18.335  61.844  21.266  1.00 93.89           C  
ATOM   3009  C   ILE B 626     -19.253  62.937  20.723  1.00 93.89           C  
ATOM   3010  CB  ILE B 626     -17.213  62.467  22.126  1.00 93.89           C  
ATOM   3011  O   ILE B 626     -20.361  63.134  21.229  1.00 93.89           O  
ATOM   3012  CG1 ILE B 626     -16.526  61.387  22.971  1.00 93.89           C  
ATOM   3013  CG2 ILE B 626     -17.770  63.585  23.014  1.00 93.89           C  
ATOM   3014  CD1 ILE B 626     -15.263  61.863  23.676  1.00 93.89           C  
ATOM   3015  N   GLN B 627     -18.834  63.622  19.648  1.00 91.41           N  
ATOM   3016  CA  GLN B 627     -19.638  64.691  19.066  1.00 91.41           C  
ATOM   3017  C   GLN B 627     -20.911  64.139  18.432  1.00 91.41           C  
ATOM   3018  CB  GLN B 627     -18.828  65.470  18.028  1.00 91.41           C  
ATOM   3019  O   GLN B 627     -21.980  64.744  18.542  1.00 91.41           O  
ATOM   3020  CG  GLN B 627     -17.679  66.273  18.622  1.00 91.41           C  
ATOM   3021  CD  GLN B 627     -18.131  67.229  19.710  1.00 91.41           C  
ATOM   3022  NE2 GLN B 627     -17.386  67.273  20.809  1.00 91.41           N  
ATOM   3023  OE1 GLN B 627     -19.143  67.924  19.564  1.00 91.41           O  
ATOM   3024  N   GLU B 628     -20.760  63.054  17.789  1.00 89.88           N  
ATOM   3025  CA  GLU B 628     -21.933  62.409  17.207  1.00 89.88           C  
ATOM   3026  C   GLU B 628     -22.967  62.074  18.279  1.00 89.88           C  
ATOM   3027  CB  GLU B 628     -21.532  61.142  16.449  1.00 89.88           C  
ATOM   3028  O   GLU B 628     -24.158  62.340  18.105  1.00 89.88           O  
ATOM   3029  CG  GLU B 628     -22.698  60.428  15.781  1.00 89.88           C  
ATOM   3030  CD  GLU B 628     -22.294  59.136  15.090  1.00 89.88           C  
ATOM   3031  OE1 GLU B 628     -23.188  58.374  14.658  1.00 89.88           O  
ATOM   3032  OE2 GLU B 628     -21.074  58.883  14.979  1.00 89.88           O  
ATOM   3033  N   PHE B 629     -22.474  61.507  19.358  1.00 91.96           N  
ATOM   3034  CA  PHE B 629     -23.374  61.129  20.441  1.00 91.96           C  
ATOM   3035  C   PHE B 629     -23.993  62.363  21.086  1.00 91.96           C  
ATOM   3036  CB  PHE B 629     -22.630  60.304  21.496  1.00 91.96           C  
ATOM   3037  O   PHE B 629     -25.198  62.396  21.345  1.00 91.96           O  
ATOM   3038  CG  PHE B 629     -23.522  59.747  22.572  1.00 91.96           C  
ATOM   3039  CD2 PHE B 629     -23.259  60.001  23.912  1.00 91.96           C  
ATOM   3040  CD1 PHE B 629     -24.625  58.970  22.243  1.00 91.96           C  
ATOM   3041  CE2 PHE B 629     -24.083  59.488  24.911  1.00 91.96           C  
ATOM   3042  CE1 PHE B 629     -25.453  58.454  23.235  1.00 91.96           C  
ATOM   3043  CZ  PHE B 629     -25.180  58.713  24.568  1.00 91.96           C  
ATOM   3044  N   ARG B 630     -23.222  63.409  21.342  1.00 93.34           N  
ATOM   3045  CA  ARG B 630     -23.713  64.644  21.946  1.00 93.34           C  
ATOM   3046  C   ARG B 630     -24.752  65.315  21.053  1.00 93.34           C  
ATOM   3047  CB  ARG B 630     -22.556  65.606  22.219  1.00 93.34           C  
ATOM   3048  O   ARG B 630     -25.771  65.808  21.540  1.00 93.34           O  
ATOM   3049  CG  ARG B 630     -21.658  65.181  23.370  1.00 93.34           C  
ATOM   3050  CD  ARG B 630     -20.530  66.176  23.604  1.00 93.34           C  
ATOM   3051  NE  ARG B 630     -21.034  67.458  24.087  1.00 93.34           N  
ATOM   3052  NH1 ARG B 630     -19.114  68.639  23.580  1.00 93.34           N  
ATOM   3053  NH2 ARG B 630     -20.906  69.709  24.529  1.00 93.34           N  
ATOM   3054  CZ  ARG B 630     -20.350  68.599  24.064  1.00 93.34           C  
ATOM   3055  N   LYS B 631     -24.508  65.253  19.769  1.00 91.29           N  
ATOM   3056  CA  LYS B 631     -25.463  65.814  18.817  1.00 91.29           C  
ATOM   3057  C   LYS B 631     -26.776  65.037  18.833  1.00 91.29           C  
ATOM   3058  CB  LYS B 631     -24.874  65.818  17.405  1.00 91.29           C  
ATOM   3059  O   LYS B 631     -27.855  65.631  18.784  1.00 91.29           O  
ATOM   3060  CG  LYS B 631     -25.731  66.545  16.379  1.00 91.29           C  
ATOM   3061  CD  LYS B 631     -25.035  66.627  15.027  1.00 91.29           C  
ATOM   3062  CE  LYS B 631     -25.912  67.311  13.986  1.00 91.29           C  
ATOM   3063  NZ  LYS B 631     -25.231  67.401  12.660  1.00 91.29           N  
ATOM   3064  N   ALA B 632     -26.650  63.769  18.858  1.00 92.05           N  
ATOM   3065  CA  ALA B 632     -27.847  62.936  18.931  1.00 92.05           C  
ATOM   3066  C   ALA B 632     -28.650  63.240  20.193  1.00 92.05           C  
ATOM   3067  CB  ALA B 632     -27.471  61.457  18.886  1.00 92.05           C  
ATOM   3068  O   ALA B 632     -29.875  63.371  20.141  1.00 92.05           O  
ATOM   3069  N   CYS B 633     -27.929  63.382  21.326  1.00 93.99           N  
ATOM   3070  CA  CYS B 633     -28.576  63.712  22.591  1.00 93.99           C  
ATOM   3071  C   CYS B 633     -29.281  65.060  22.508  1.00 93.99           C  
ATOM   3072  CB  CYS B 633     -27.553  63.730  23.728  1.00 93.99           C  
ATOM   3073  O   CYS B 633     -30.422  65.198  22.953  1.00 93.99           O  
ATOM   3074  SG  CYS B 633     -26.952  62.092  24.193  1.00 93.99           S  
ATOM   3075  N   TYR B 634     -28.644  66.001  21.963  1.00 94.79           N  
ATOM   3076  CA  TYR B 634     -29.191  67.344  21.814  1.00 94.79           C  
ATOM   3077  C   TYR B 634     -30.436  67.332  20.934  1.00 94.79           C  
ATOM   3078  CB  TYR B 634     -28.142  68.289  21.222  1.00 94.79           C  
ATOM   3079  O   TYR B 634     -31.470  67.894  21.302  1.00 94.79           O  
ATOM   3080  CG  TYR B 634     -28.648  69.693  20.995  1.00 94.79           C  
ATOM   3081  CD2 TYR B 634     -28.803  70.199  19.706  1.00 94.79           C  
ATOM   3082  CD1 TYR B 634     -28.972  70.516  22.068  1.00 94.79           C  
ATOM   3083  CE2 TYR B 634     -29.268  71.492  19.493  1.00 94.79           C  
ATOM   3084  CE1 TYR B 634     -29.437  71.812  21.866  1.00 94.79           C  
ATOM   3085  OH  TYR B 634     -30.043  73.571  20.371  1.00 94.79           O  
ATOM   3086  CZ  TYR B 634     -29.582  72.290  20.577  1.00 94.79           C  
ATOM   3087  N   THR B 635     -30.376  66.669  19.743  1.00 94.14           N  
ATOM   3088  CA  THR B 635     -31.473  66.609  18.783  1.00 94.14           C  
ATOM   3089  C   THR B 635     -32.672  65.875  19.377  1.00 94.14           C  
ATOM   3090  CB  THR B 635     -31.038  65.914  17.479  1.00 94.14           C  
ATOM   3091  O   THR B 635     -33.815  66.306  19.210  1.00 94.14           O  
ATOM   3092  CG2 THR B 635     -32.191  65.840  16.484  1.00 94.14           C  
ATOM   3093  OG1 THR B 635     -29.959  66.650  16.890  1.00 94.14           O  
ATOM   3094  N   LEU B 636     -32.412  64.817  20.111  1.00 95.86           N  
ATOM   3095  CA  LEU B 636     -33.475  63.938  20.584  1.00 95.86           C  
ATOM   3096  C   LEU B 636     -34.116  64.492  21.852  1.00 95.86           C  
ATOM   3097  CB  LEU B 636     -32.932  62.530  20.845  1.00 95.86           C  
ATOM   3098  O   LEU B 636     -35.343  64.530  21.968  1.00 95.86           O  
ATOM   3099  CG  LEU B 636     -32.522  61.722  19.615  1.00 95.86           C  
ATOM   3100  CD1 LEU B 636     -31.699  60.507  20.029  1.00 95.86           C  
ATOM   3101  CD2 LEU B 636     -33.752  61.296  18.820  1.00 95.86           C  
ATOM   3102  N   THR B 637     -33.310  64.991  22.718  1.00 96.80           N  
ATOM   3103  CA  THR B 637     -33.833  65.353  24.031  1.00 96.80           C  
ATOM   3104  C   THR B 637     -34.048  66.860  24.131  1.00 96.80           C  
ATOM   3105  CB  THR B 637     -32.888  64.892  25.156  1.00 96.80           C  
ATOM   3106  O   THR B 637     -34.822  67.328  24.968  1.00 96.80           O  
ATOM   3107  CG2 THR B 637     -32.552  63.409  25.019  1.00 96.80           C  
ATOM   3108  OG1 THR B 637     -31.675  65.651  25.095  1.00 96.80           O  
ATOM   3109  N   GLY B 638     -33.314  67.624  23.286  1.00 96.28           N  
ATOM   3110  CA  GLY B 638     -33.433  69.074  23.295  1.00 96.28           C  
ATOM   3111  C   GLY B 638     -32.477  69.744  24.265  1.00 96.28           C  
ATOM   3112  O   GLY B 638     -32.564  70.952  24.495  1.00 96.28           O  
ATOM   3113  N   TYR B 639     -31.595  68.988  24.819  1.00 97.17           N  
ATOM   3114  CA  TYR B 639     -30.654  69.560  25.776  1.00 97.17           C  
ATOM   3115  C   TYR B 639     -29.216  69.335  25.326  1.00 97.17           C  
ATOM   3116  CB  TYR B 639     -30.868  68.955  27.167  1.00 97.17           C  
ATOM   3117  O   TYR B 639     -28.847  68.225  24.938  1.00 97.17           O  
ATOM   3118  CG  TYR B 639     -32.101  69.470  27.870  1.00 97.17           C  
ATOM   3119  CD1 TYR B 639     -32.110  70.728  28.470  1.00 97.17           C  
ATOM   3120  CD2 TYR B 639     -33.256  68.700  27.937  1.00 97.17           C  
ATOM   3121  CE1 TYR B 639     -33.243  71.205  29.120  1.00 97.17           C  
ATOM   3122  CE2 TYR B 639     -34.395  69.167  28.586  1.00 97.17           C  
ATOM   3123  OH  TYR B 639     -35.503  70.887  29.815  1.00 97.17           O  
ATOM   3124  CZ  TYR B 639     -34.379  70.419  29.173  1.00 97.17           C  
ATOM   3125  N   GLN B 640     -28.581  70.435  25.363  1.00 95.17           N  
ATOM   3126  CA  GLN B 640     -27.126  70.331  25.321  1.00 95.17           C  
ATOM   3127  C   GLN B 640     -26.557  70.017  26.701  1.00 95.17           C  
ATOM   3128  CB  GLN B 640     -26.510  71.621  24.778  1.00 95.17           C  
ATOM   3129  O   GLN B 640     -26.702  70.811  27.633  1.00 95.17           O  
ATOM   3130  CG  GLN B 640     -25.006  71.538  24.555  1.00 95.17           C  
ATOM   3131  CD  GLN B 640     -24.446  72.768  23.868  1.00 95.17           C  
ATOM   3132  NE2 GLN B 640     -23.153  73.013  24.052  1.00 95.17           N  
ATOM   3133  OE1 GLN B 640     -25.169  73.493  23.176  1.00 95.17           O  
ATOM   3134  N   ILE B 641     -25.850  68.890  26.815  1.00 95.03           N  
ATOM   3135  CA  ILE B 641     -25.317  68.441  28.097  1.00 95.03           C  
ATOM   3136  C   ILE B 641     -23.795  68.556  28.090  1.00 95.03           C  
ATOM   3137  CB  ILE B 641     -25.744  66.990  28.409  1.00 95.03           C  
ATOM   3138  O   ILE B 641     -23.114  67.833  27.358  1.00 95.03           O  
ATOM   3139  CG1 ILE B 641     -27.271  66.861  28.365  1.00 95.03           C  
ATOM   3140  CG2 ILE B 641     -25.197  66.547  29.770  1.00 95.03           C  
ATOM   3141  CD1 ILE B 641     -27.775  65.428  28.475  1.00 95.03           C  
ATOM   3142  N   ASP B 642     -23.340  69.480  28.869  1.00 93.21           N  
ATOM   3143  CA  ASP B 642     -21.905  69.730  28.962  1.00 93.21           C  
ATOM   3144  C   ASP B 642     -21.358  69.287  30.318  1.00 93.21           C  
ATOM   3145  CB  ASP B 642     -21.603  71.211  28.730  1.00 93.21           C  
ATOM   3146  O   ASP B 642     -21.966  69.556  31.355  1.00 93.21           O  
ATOM   3147  CG  ASP B 642     -21.959  71.679  27.330  1.00 93.21           C  
ATOM   3148  OD1 ASP B 642     -21.660  70.959  26.353  1.00 93.21           O  
ATOM   3149  OD2 ASP B 642     -22.544  72.776  27.204  1.00 93.21           O  
ATOM   3150  N   ILE B 643     -20.225  68.626  30.258  1.00 92.02           N  
ATOM   3151  CA  ILE B 643     -19.495  68.325  31.484  1.00 92.02           C  
ATOM   3152  C   ILE B 643     -18.635  69.523  31.881  1.00 92.02           C  
ATOM   3153  CB  ILE B 643     -18.616  67.064  31.323  1.00 92.02           C  
ATOM   3154  O   ILE B 643     -17.756  69.941  31.124  1.00 92.02           O  
ATOM   3155  CG1 ILE B 643     -19.467  65.875  30.864  1.00 92.02           C  
ATOM   3156  CG2 ILE B 643     -17.888  66.742  32.632  1.00 92.02           C  
ATOM   3157  CD1 ILE B 643     -18.661  64.621  30.551  1.00 92.02           C  
ATOM   3158  N   THR B 644     -18.951  70.211  33.032  1.00 88.53           N  
ATOM   3159  CA  THR B 644     -18.211  71.394  33.458  1.00 88.53           C  
ATOM   3160  C   THR B 644     -17.025  71.002  34.336  1.00 88.53           C  
ATOM   3161  CB  THR B 644     -19.116  72.376  34.222  1.00 88.53           C  
ATOM   3162  O   THR B 644     -15.922  71.529  34.171  1.00 88.53           O  
ATOM   3163  CG2 THR B 644     -20.219  72.923  33.321  1.00 88.53           C  
ATOM   3164  OG1 THR B 644     -19.715  71.699  35.334  1.00 88.53           O  
ATOM   3165  N   THR B 645     -17.177  70.383  35.409  1.00 80.80           N  
ATOM   3166  CA  THR B 645     -16.186  69.794  36.303  1.00 80.80           C  
ATOM   3167  C   THR B 645     -16.555  68.354  36.645  1.00 80.80           C  
ATOM   3168  CB  THR B 645     -16.046  70.613  37.600  1.00 80.80           C  
ATOM   3169  O   THR B 645     -17.542  67.822  36.134  1.00 80.80           O  
ATOM   3170  CG2 THR B 645     -15.698  72.067  37.296  1.00 80.80           C  
ATOM   3171  OG1 THR B 645     -17.283  70.570  38.321  1.00 80.80           O  
ATOM   3172  N   GLU B 646     -15.670  67.691  37.495  1.00 77.06           N  
ATOM   3173  CA  GLU B 646     -15.967  66.307  37.853  1.00 77.06           C  
ATOM   3174  C   GLU B 646     -17.338  66.190  38.512  1.00 77.06           C  
ATOM   3175  CB  GLU B 646     -14.886  65.749  38.783  1.00 77.06           C  
ATOM   3176  O   GLU B 646     -17.609  66.852  39.516  1.00 77.06           O  
ATOM   3177  CG  GLU B 646     -13.535  65.557  38.110  1.00 77.06           C  
ATOM   3178  CD  GLU B 646     -12.487  64.949  39.030  1.00 77.06           C  
ATOM   3179  OE1 GLU B 646     -11.334  64.749  38.587  1.00 77.06           O  
ATOM   3180  OE2 GLU B 646     -12.824  64.671  40.202  1.00 77.06           O  
ATOM   3181  N   ASN B 647     -18.345  65.509  37.793  1.00 85.76           N  
ATOM   3182  CA  ASN B 647     -19.646  65.079  38.296  1.00 85.76           C  
ATOM   3183  C   ASN B 647     -20.678  66.200  38.210  1.00 85.76           C  
ATOM   3184  CB  ASN B 647     -19.525  64.577  39.736  1.00 85.76           C  
ATOM   3185  O   ASN B 647     -21.607  66.258  39.018  1.00 85.76           O  
ATOM   3186  CG  ASN B 647     -18.608  63.377  39.861  1.00 85.76           C  
ATOM   3187  ND2 ASN B 647     -17.857  63.315  40.956  1.00 85.76           N  
ATOM   3188  OD1 ASN B 647     -18.573  62.513  38.982  1.00 85.76           O  
ATOM   3189  N   GLN B 648     -20.300  67.262  37.497  1.00 93.22           N  
ATOM   3190  CA  GLN B 648     -21.246  68.355  37.297  1.00 93.22           C  
ATOM   3191  C   GLN B 648     -21.621  68.496  35.824  1.00 93.22           C  
ATOM   3192  CB  GLN B 648     -20.665  69.671  37.819  1.00 93.22           C  
ATOM   3193  O   GLN B 648     -20.749  68.478  34.953  1.00 93.22           O  
ATOM   3194  CG  GLN B 648     -21.667  70.817  37.848  1.00 93.22           C  
ATOM   3195  CD  GLN B 648     -21.103  72.073  38.485  1.00 93.22           C  
ATOM   3196  NE2 GLN B 648     -21.985  72.991  38.866  1.00 93.22           N  
ATOM   3197  OE1 GLN B 648     -19.885  72.217  38.632  1.00 93.22           O  
ATOM   3198  N   TYR B 649     -22.877  68.772  35.512  1.00 95.11           N  
ATOM   3199  CA  TYR B 649     -23.400  68.810  34.151  1.00 95.11           C  
ATOM   3200  C   TYR B 649     -24.216  70.077  33.916  1.00 95.11           C  
ATOM   3201  CB  TYR B 649     -24.261  67.575  33.872  1.00 95.11           C  
ATOM   3202  O   TYR B 649     -25.133  70.383  34.681  1.00 95.11           O  
ATOM   3203  CG  TYR B 649     -23.546  66.268  34.113  1.00 95.11           C  
ATOM   3204  CD1 TYR B 649     -22.824  65.649  33.096  1.00 95.11           C  
ATOM   3205  CD2 TYR B 649     -23.591  65.650  35.358  1.00 95.11           C  
ATOM   3206  CE1 TYR B 649     -22.163  64.444  33.313  1.00 95.11           C  
ATOM   3207  CE2 TYR B 649     -22.935  64.445  35.587  1.00 95.11           C  
ATOM   3208  OH  TYR B 649     -21.573  62.657  34.780  1.00 95.11           O  
ATOM   3209  CZ  TYR B 649     -22.225  63.851  34.560  1.00 95.11           C  
ATOM   3210  N   ARG B 650     -23.914  70.750  32.883  1.00 96.29           N  
ATOM   3211  CA  ARG B 650     -24.634  71.947  32.462  1.00 96.29           C  
ATOM   3212  C   ARG B 650     -25.606  71.632  31.330  1.00 96.29           C  
ATOM   3213  CB  ARG B 650     -23.655  73.037  32.022  1.00 96.29           C  
ATOM   3214  O   ARG B 650     -25.203  71.124  30.282  1.00 96.29           O  
ATOM   3215  CG  ARG B 650     -24.326  74.334  31.598  1.00 96.29           C  
ATOM   3216  CD  ARG B 650     -23.306  75.421  31.289  1.00 96.29           C  
ATOM   3217  NE  ARG B 650     -22.512  75.094  30.107  1.00 96.29           N  
ATOM   3218  NH1 ARG B 650     -20.471  75.507  31.109  1.00 96.29           N  
ATOM   3219  NH2 ARG B 650     -20.563  74.824  28.923  1.00 96.29           N  
ATOM   3220  CZ  ARG B 650     -21.184  75.143  30.049  1.00 96.29           C  
ATOM   3221  N   LEU B 651     -26.822  71.984  31.566  1.00 97.67           N  
ATOM   3222  CA  LEU B 651     -27.860  71.734  30.572  1.00 97.67           C  
ATOM   3223  C   LEU B 651     -28.360  73.042  29.967  1.00 97.67           C  
ATOM   3224  CB  LEU B 651     -29.028  70.967  31.197  1.00 97.67           C  
ATOM   3225  O   LEU B 651     -28.827  73.924  30.690  1.00 97.67           O  
ATOM   3226  CG  LEU B 651     -28.852  69.453  31.330  1.00 97.67           C  
ATOM   3227  CD1 LEU B 651     -27.790  69.132  32.377  1.00 97.67           C  
ATOM   3228  CD2 LEU B 651     -30.178  68.790  31.685  1.00 97.67           C  
ATOM   3229  N   THR B 652     -28.291  73.131  28.692  1.00 96.74           N  
ATOM   3230  CA  THR B 652     -28.843  74.249  27.933  1.00 96.74           C  
ATOM   3231  C   THR B 652     -29.940  73.771  26.987  1.00 96.74           C  
ATOM   3232  CB  THR B 652     -27.747  74.974  27.130  1.00 96.74           C  
ATOM   3233  O   THR B 652     -29.678  72.996  26.066  1.00 96.74           O  
ATOM   3234  CG2 THR B 652     -28.299  76.223  26.451  1.00 96.74           C  
ATOM   3235  OG1 THR B 652     -26.685  75.352  28.014  1.00 96.74           O  
ATOM   3236  N   SER B 653     -31.103  74.286  27.227  1.00 97.21           N  
ATOM   3237  CA  SER B 653     -32.261  73.866  26.444  1.00 97.21           C  
ATOM   3238  C   SER B 653     -32.191  74.406  25.020  1.00 97.21           C  
ATOM   3239  CB  SER B 653     -33.556  74.331  27.111  1.00 97.21           C  
ATOM   3240  O   SER B 653     -31.763  75.543  24.802  1.00 97.21           O  
ATOM   3241  OG  SER B 653     -34.675  74.059  26.284  1.00 97.21           O  
ATOM   3242  N   LEU B 654     -32.607  73.538  24.053  1.00 95.18           N  
ATOM   3243  CA  LEU B 654     -32.786  73.949  22.666  1.00 95.18           C  
ATOM   3244  C   LEU B 654     -33.707  75.161  22.571  1.00 95.18           C  
ATOM   3245  CB  LEU B 654     -33.353  72.796  21.834  1.00 95.18           C  
ATOM   3246  O   LEU B 654     -33.595  75.960  21.638  1.00 95.18           O  
ATOM   3247  CG  LEU B 654     -33.704  73.117  20.380  1.00 95.18           C  
ATOM   3248  CD1 LEU B 654     -32.437  73.382  19.575  1.00 95.18           C  
ATOM   3249  CD2 LEU B 654     -34.509  71.980  19.761  1.00 95.18           C  
ATOM   3250  N   TYR B 655     -34.595  75.310  23.536  1.00 96.15           N  
ATOM   3251  CA  TYR B 655     -35.610  76.356  23.488  1.00 96.15           C  
ATOM   3252  C   TYR B 655     -35.263  77.497  24.438  1.00 96.15           C  
ATOM   3253  CB  TYR B 655     -36.987  75.786  23.838  1.00 96.15           C  
ATOM   3254  O   TYR B 655     -36.136  78.273  24.829  1.00 96.15           O  
ATOM   3255  CG  TYR B 655     -37.386  74.600  22.993  1.00 96.15           C  
ATOM   3256  CD1 TYR B 655     -37.555  74.727  21.616  1.00 96.15           C  
ATOM   3257  CD2 TYR B 655     -37.596  73.352  23.570  1.00 96.15           C  
ATOM   3258  CE1 TYR B 655     -37.924  73.637  20.834  1.00 96.15           C  
ATOM   3259  CE2 TYR B 655     -37.965  72.256  22.797  1.00 96.15           C  
ATOM   3260  OH  TYR B 655     -38.492  71.326  20.662  1.00 96.15           O  
ATOM   3261  CZ  TYR B 655     -38.126  72.408  21.432  1.00 96.15           C  
ATOM   3262  N   ALA B 656     -33.991  77.457  24.862  1.00 94.58           N  
ATOM   3263  CA  ALA B 656     -33.562  78.525  25.759  1.00 94.58           C  
ATOM   3264  C   ALA B 656     -33.816  79.897  25.139  1.00 94.58           C  
ATOM   3265  CB  ALA B 656     -32.083  78.368  26.105  1.00 94.58           C  
ATOM   3266  O   ALA B 656     -33.562  80.105  23.950  1.00 94.58           O  
ATOM   3267  N   GLU B 657     -34.283  80.936  25.839  1.00 92.65           N  
ATOM   3268  CA  GLU B 657     -34.613  82.272  25.351  1.00 92.65           C  
ATOM   3269  C   GLU B 657     -33.389  83.183  25.368  1.00 92.65           C  
ATOM   3270  CB  GLU B 657     -35.739  82.887  26.185  1.00 92.65           C  
ATOM   3271  O   GLU B 657     -33.297  84.123  24.576  1.00 92.65           O  
ATOM   3272  CG  GLU B 657     -37.079  82.183  26.023  1.00 92.65           C  
ATOM   3273  CD  GLU B 657     -38.183  82.794  26.873  1.00 92.65           C  
ATOM   3274  OE1 GLU B 657     -39.373  82.659  26.508  1.00 92.65           O  
ATOM   3275  OE2 GLU B 657     -37.855  83.411  27.911  1.00 92.65           O  
ATOM   3276  N   HIS B 658     -32.503  82.813  26.329  1.00 93.26           N  
ATOM   3277  CA  HIS B 658     -31.277  83.591  26.460  1.00 93.26           C  
ATOM   3278  C   HIS B 658     -30.052  82.685  26.534  1.00 93.26           C  
ATOM   3279  CB  HIS B 658     -31.341  84.489  27.698  1.00 93.26           C  
ATOM   3280  O   HIS B 658     -30.121  81.587  27.092  1.00 93.26           O  
ATOM   3281  CG  HIS B 658     -32.544  85.376  27.734  1.00 93.26           C  
ATOM   3282  CD2 HIS B 658     -33.672  85.314  28.480  1.00 93.26           C  
ATOM   3283  ND1 HIS B 658     -32.675  86.484  26.926  1.00 93.26           N  
ATOM   3284  CE1 HIS B 658     -33.836  87.069  27.175  1.00 93.26           C  
ATOM   3285  NE2 HIS B 658     -34.460  86.379  28.114  1.00 93.26           N  
ATOM   3286  N   PRO B 659     -28.942  83.083  25.883  1.00 89.33           N  
ATOM   3287  CA  PRO B 659     -27.719  82.276  25.840  1.00 89.33           C  
ATOM   3288  C   PRO B 659     -27.222  81.882  27.228  1.00 89.33           C  
ATOM   3289  CB  PRO B 659     -26.714  83.196  25.141  1.00 89.33           C  
ATOM   3290  O   PRO B 659     -26.555  80.856  27.381  1.00 89.33           O  
ATOM   3291  CG  PRO B 659     -27.302  84.565  25.261  1.00 89.33           C  
ATOM   3292  CD  PRO B 659     -28.797  84.438  25.335  1.00 89.33           C  
ATOM   3293  N   GLY B 660     -27.645  82.539  28.267  1.00 91.39           N  
ATOM   3294  CA  GLY B 660     -27.186  82.267  29.619  1.00 91.39           C  
ATOM   3295  C   GLY B 660     -28.130  81.376  30.403  1.00 91.39           C  
ATOM   3296  O   GLY B 660     -27.833  80.991  31.537  1.00 91.39           O  
ATOM   3297  N   ASP B 661     -29.227  81.011  29.749  1.00 96.04           N  
ATOM   3298  CA  ASP B 661     -30.204  80.152  30.411  1.00 96.04           C  
ATOM   3299  C   ASP B 661     -29.706  78.711  30.490  1.00 96.04           C  
ATOM   3300  CB  ASP B 661     -31.547  80.205  29.678  1.00 96.04           C  
ATOM   3301  O   ASP B 661     -29.595  78.030  29.468  1.00 96.04           O  
ATOM   3302  CG  ASP B 661     -32.265  81.531  29.850  1.00 96.04           C  
ATOM   3303  OD1 ASP B 661     -31.813  82.369  30.661  1.00 96.04           O  
ATOM   3304  OD2 ASP B 661     -33.293  81.740  29.170  1.00 96.04           O  
ATOM   3305  N   CYS B 662     -29.350  78.346  31.725  1.00 97.44           N  
ATOM   3306  CA  CYS B 662     -28.888  76.970  31.866  1.00 97.44           C  
ATOM   3307  C   CYS B 662     -29.223  76.423  33.249  1.00 97.44           C  
ATOM   3308  CB  CYS B 662     -27.383  76.881  31.622  1.00 97.44           C  
ATOM   3309  O   CYS B 662     -29.480  77.190  34.179  1.00 97.44           O  
ATOM   3310  SG  CYS B 662     -26.392  77.750  32.859  1.00 97.44           S  
ATOM   3311  N   LEU B 663     -29.304  75.111  33.323  1.00 98.28           N  
ATOM   3312  CA  LEU B 663     -29.406  74.364  34.572  1.00 98.28           C  
ATOM   3313  C   LEU B 663     -28.120  73.592  34.850  1.00 98.28           C  
ATOM   3314  CB  LEU B 663     -30.593  73.398  34.524  1.00 98.28           C  
ATOM   3315  O   LEU B 663     -27.480  73.088  33.924  1.00 98.28           O  
ATOM   3316  CG  LEU B 663     -31.977  74.033  34.368  1.00 98.28           C  
ATOM   3317  CD1 LEU B 663     -33.016  72.964  34.047  1.00 98.28           C  
ATOM   3318  CD2 LEU B 663     -32.360  74.797  35.629  1.00 98.28           C  
ATOM   3319  N   ILE B 664     -27.818  73.545  36.159  1.00 97.44           N  
ATOM   3320  CA  ILE B 664     -26.615  72.809  36.536  1.00 97.44           C  
ATOM   3321  C   ILE B 664     -26.980  71.689  37.506  1.00 97.44           C  
ATOM   3322  CB  ILE B 664     -25.558  73.742  37.169  1.00 97.44           C  
ATOM   3323  O   ILE B 664     -27.618  71.931  38.535  1.00 97.44           O  
ATOM   3324  CG1 ILE B 664     -25.169  74.852  36.185  1.00 97.44           C  
ATOM   3325  CG2 ILE B 664     -24.327  72.943  37.607  1.00 97.44           C  
ATOM   3326  CD1 ILE B 664     -24.149  75.839  36.738  1.00 97.44           C  
ATOM   3327  N   PHE B 665     -26.561  70.418  37.107  1.00 97.05           N  
ATOM   3328  CA  PHE B 665     -26.765  69.248  37.954  1.00 97.05           C  
ATOM   3329  C   PHE B 665     -25.430  68.677  38.418  1.00 97.05           C  
ATOM   3330  CB  PHE B 665     -27.566  68.175  37.209  1.00 97.05           C  
ATOM   3331  O   PHE B 665     -24.446  68.701  37.674  1.00 97.05           O  
ATOM   3332  CG  PHE B 665     -29.018  68.521  37.025  1.00 97.05           C  
ATOM   3333  CD2 PHE B 665     -29.972  68.087  37.936  1.00 97.05           C  
ATOM   3334  CD1 PHE B 665     -29.430  69.280  35.937  1.00 97.05           C  
ATOM   3335  CE2 PHE B 665     -31.317  68.405  37.768  1.00 97.05           C  
ATOM   3336  CE1 PHE B 665     -30.772  69.603  35.761  1.00 97.05           C  
ATOM   3337  CZ  PHE B 665     -31.715  69.164  36.676  1.00 97.05           C  
ATOM   3338  N   LYS B 666     -25.444  68.215  39.643  1.00 94.76           N  
ATOM   3339  CA  LYS B 666     -24.247  67.609  40.218  1.00 94.76           C  
ATOM   3340  C   LYS B 666     -24.551  66.228  40.792  1.00 94.76           C  
ATOM   3341  CB  LYS B 666     -23.659  68.510  41.304  1.00 94.76           C  
ATOM   3342  O   LYS B 666     -25.530  66.055  41.520  1.00 94.76           O  
ATOM   3343  CG  LYS B 666     -22.339  68.011  41.876  1.00 94.76           C  
ATOM   3344  CD  LYS B 666     -21.762  68.992  42.888  1.00 94.76           C  
ATOM   3345  CE  LYS B 666     -20.424  68.511  43.432  1.00 94.76           C  
ATOM   3346  NZ  LYS B 666     -19.808  69.514  44.353  1.00 94.76           N  
ATOM   3347  N   ALA B 667     -23.761  65.282  40.324  1.00 90.97           N  
ATOM   3348  CA  ALA B 667     -23.877  63.950  40.911  1.00 90.97           C  
ATOM   3349  C   ALA B 667     -23.432  63.954  42.371  1.00 90.97           C  
ATOM   3350  CB  ALA B 667     -23.057  62.941  40.111  1.00 90.97           C  
ATOM   3351  O   ALA B 667     -22.359  64.467  42.697  1.00 90.97           O  
ATOM   3352  N   THR B 668     -24.220  63.486  43.365  1.00 87.04           N  
ATOM   3353  CA  THR B 668     -23.962  63.544  44.800  1.00 87.04           C  
ATOM   3354  C   THR B 668     -23.245  62.281  45.272  1.00 87.04           C  
ATOM   3355  CB  THR B 668     -25.269  63.723  45.595  1.00 87.04           C  
ATOM   3356  O   THR B 668     -22.658  62.263  46.355  1.00 87.04           O  
ATOM   3357  CG2 THR B 668     -25.915  65.072  45.296  1.00 87.04           C  
ATOM   3358  OG1 THR B 668     -26.184  62.679  45.242  1.00 87.04           O  
ATOM   3359  N   SER B 669     -23.225  61.266  44.514  1.00 80.88           N  
ATOM   3360  CA  SER B 669     -22.520  60.039  44.870  1.00 80.88           C  
ATOM   3361  C   SER B 669     -21.563  59.610  43.763  1.00 80.88           C  
ATOM   3362  CB  SER B 669     -23.515  58.914  45.159  1.00 80.88           C  
ATOM   3363  O   SER B 669     -21.760  59.957  42.596  1.00 80.88           O  
ATOM   3364  OG  SER B 669     -24.096  58.435  43.958  1.00 80.88           O  
ATOM   3365  N   PRO B 670     -20.418  58.953  44.216  1.00 69.60           N  
ATOM   3366  CA  PRO B 670     -19.476  58.438  43.220  1.00 69.60           C  
ATOM   3367  C   PRO B 670     -20.144  57.528  42.191  1.00 69.60           C  
ATOM   3368  CB  PRO B 670     -18.462  57.659  44.061  1.00 69.60           C  
ATOM   3369  O   PRO B 670     -19.671  57.421  41.057  1.00 69.60           O  
ATOM   3370  CG  PRO B 670     -18.634  58.186  45.450  1.00 69.60           C  
ATOM   3371  CD  PRO B 670     -20.026  58.734  45.583  1.00 69.60           C  
ATOM   3372  N   SER B 671     -21.240  56.857  42.647  1.00 68.16           N  
ATOM   3373  CA  SER B 671     -21.948  55.943  41.755  1.00 68.16           C  
ATOM   3374  C   SER B 671     -22.758  56.705  40.711  1.00 68.16           C  
ATOM   3375  CB  SER B 671     -22.869  55.020  42.554  1.00 68.16           C  
ATOM   3376  O   SER B 671     -23.126  56.148  39.675  1.00 68.16           O  
ATOM   3377  OG  SER B 671     -23.930  55.754  43.140  1.00 68.16           O  
ATOM   3378  N   GLY B 672     -22.921  58.051  40.929  1.00 68.63           N  
ATOM   3379  CA  GLY B 672     -23.681  58.880  40.007  1.00 68.63           C  
ATOM   3380  C   GLY B 672     -25.164  58.560  40.001  1.00 68.63           C  
ATOM   3381  O   GLY B 672     -25.874  58.899  39.051  1.00 68.63           O  
ATOM   3382  N   SER B 673     -25.621  57.875  41.121  1.00 71.97           N  
ATOM   3383  CA  SER B 673     -27.003  57.406  41.120  1.00 71.97           C  
ATOM   3384  C   SER B 673     -27.972  58.539  41.438  1.00 71.97           C  
ATOM   3385  CB  SER B 673     -27.185  56.270  42.126  1.00 71.97           C  
ATOM   3386  O   SER B 673     -29.119  58.528  40.988  1.00 71.97           O  
ATOM   3387  OG  SER B 673     -26.328  55.183  41.820  1.00 71.97           O  
ATOM   3388  N   LYS B 674     -27.463  59.524  42.139  1.00 83.19           N  
ATOM   3389  CA  LYS B 674     -28.337  60.645  42.477  1.00 83.19           C  
ATOM   3390  C   LYS B 674     -27.740  61.968  42.006  1.00 83.19           C  
ATOM   3391  CB  LYS B 674     -28.591  60.692  43.985  1.00 83.19           C  
ATOM   3392  O   LYS B 674     -26.529  62.179  42.103  1.00 83.19           O  
ATOM   3393  CG  LYS B 674     -29.845  59.951  44.424  1.00 83.19           C  
ATOM   3394  CD  LYS B 674     -30.153  60.197  45.895  1.00 83.19           C  
ATOM   3395  CE  LYS B 674     -31.415  59.466  46.333  1.00 83.19           C  
ATOM   3396  NZ  LYS B 674     -31.701  59.675  47.784  1.00 83.19           N  
ATOM   3397  N   MET B 675     -28.609  62.773  41.398  1.00 92.65           N  
ATOM   3398  CA  MET B 675     -28.228  64.093  40.905  1.00 92.65           C  
ATOM   3399  C   MET B 675     -29.004  65.190  41.627  1.00 92.65           C  
ATOM   3400  CB  MET B 675     -28.463  64.192  39.397  1.00 92.65           C  
ATOM   3401  O   MET B 675     -30.157  64.990  42.011  1.00 92.65           O  
ATOM   3402  CG  MET B 675     -27.539  63.311  38.573  1.00 92.65           C  
ATOM   3403  SD  MET B 675     -27.663  63.650  36.773  1.00 92.65           S  
ATOM   3404  CE  MET B 675     -26.407  62.502  36.144  1.00 92.65           C  
ATOM   3405  N   GLN B 676     -28.262  66.315  41.867  1.00 94.17           N  
ATOM   3406  CA  GLN B 676     -28.863  67.466  42.532  1.00 94.17           C  
ATOM   3407  C   GLN B 676     -28.784  68.713  41.653  1.00 94.17           C  
ATOM   3408  CB  GLN B 676     -28.181  67.728  43.876  1.00 94.17           C  
ATOM   3409  O   GLN B 676     -27.765  68.957  41.005  1.00 94.17           O  
ATOM   3410  CG  GLN B 676     -28.542  66.715  44.955  1.00 94.17           C  
ATOM   3411  CD  GLN B 676     -27.925  67.047  46.301  1.00 94.17           C  
ATOM   3412  NE2 GLN B 676     -28.449  66.438  47.359  1.00 94.17           N  
ATOM   3413  OE1 GLN B 676     -26.984  67.842  46.388  1.00 94.17           O  
ATOM   3414  N   LEU B 677     -29.881  69.414  41.650  1.00 97.30           N  
ATOM   3415  CA  LEU B 677     -29.931  70.678  40.925  1.00 97.30           C  
ATOM   3416  C   LEU B 677     -29.245  71.787  41.717  1.00 97.30           C  
ATOM   3417  CB  LEU B 677     -31.381  71.069  40.627  1.00 97.30           C  
ATOM   3418  O   LEU B 677     -29.559  72.001  42.891  1.00 97.30           O  
ATOM   3419  CG  LEU B 677     -31.590  72.413  39.925  1.00 97.30           C  
ATOM   3420  CD1 LEU B 677     -31.032  72.363  38.507  1.00 97.30           C  
ATOM   3421  CD2 LEU B 677     -33.069  72.783  39.911  1.00 97.30           C  
ATOM   3422  N   LEU B 678     -28.237  72.426  41.121  1.00 96.22           N  
ATOM   3423  CA  LEU B 678     -27.600  73.595  41.716  1.00 96.22           C  
ATOM   3424  C   LEU B 678     -28.340  74.873  41.332  1.00 96.22           C  
ATOM   3425  CB  LEU B 678     -26.136  73.689  41.277  1.00 96.22           C  
ATOM   3426  O   LEU B 678     -28.994  74.926  40.288  1.00 96.22           O  
ATOM   3427  CG  LEU B 678     -25.250  72.487  41.610  1.00 96.22           C  
ATOM   3428  CD1 LEU B 678     -23.819  72.739  41.150  1.00 96.22           C  
ATOM   3429  CD2 LEU B 678     -25.292  72.190  43.105  1.00 96.22           C  
ATOM   3430  N   GLU B 679     -28.277  75.836  42.229  1.00 96.06           N  
ATOM   3431  CA  GLU B 679     -28.967  77.098  41.978  1.00 96.06           C  
ATOM   3432  C   GLU B 679     -28.294  77.881  40.853  1.00 96.06           C  
ATOM   3433  CB  GLU B 679     -29.018  77.946  43.252  1.00 96.06           C  
ATOM   3434  O   GLU B 679     -27.071  78.041  40.848  1.00 96.06           O  
ATOM   3435  CG  GLU B 679     -29.953  77.395  44.319  1.00 96.06           C  
ATOM   3436  CD  GLU B 679     -30.030  78.272  45.559  1.00 96.06           C  
ATOM   3437  OE1 GLU B 679     -30.835  77.969  46.468  1.00 96.06           O  
ATOM   3438  OE2 GLU B 679     -29.279  79.271  45.621  1.00 96.06           O  
ATOM   3439  N   THR B 680     -29.081  78.267  39.881  1.00 96.24           N  
ATOM   3440  CA  THR B 680     -28.706  79.194  38.820  1.00 96.24           C  
ATOM   3441  C   THR B 680     -29.752  80.296  38.668  1.00 96.24           C  
ATOM   3442  CB  THR B 680     -28.529  78.464  37.475  1.00 96.24           C  
ATOM   3443  O   THR B 680     -30.840  80.209  39.242  1.00 96.24           O  
ATOM   3444  CG2 THR B 680     -27.553  77.300  37.607  1.00 96.24           C  
ATOM   3445  OG1 THR B 680     -29.798  77.961  37.040  1.00 96.24           O  
ATOM   3446  N   GLU B 681     -29.359  81.368  37.972  1.00 97.27           N  
ATOM   3447  CA  GLU B 681     -30.332  82.423  37.702  1.00 97.27           C  
ATOM   3448  C   GLU B 681     -31.571  81.866  37.007  1.00 97.27           C  
ATOM   3449  CB  GLU B 681     -29.703  83.529  36.849  1.00 97.27           C  
ATOM   3450  O   GLU B 681     -32.697  82.234  37.347  1.00 97.27           O  
ATOM   3451  CG  GLU B 681     -28.684  84.377  37.596  1.00 97.27           C  
ATOM   3452  CD  GLU B 681     -28.189  85.568  36.791  1.00 97.27           C  
ATOM   3453  OE1 GLU B 681     -28.002  86.660  37.375  1.00 97.27           O  
ATOM   3454  OE2 GLU B 681     -27.990  85.408  35.566  1.00 97.27           O  
ATOM   3455  N   PHE B 682     -31.368  80.895  36.108  1.00 97.87           N  
ATOM   3456  CA  PHE B 682     -32.452  80.301  35.332  1.00 97.87           C  
ATOM   3457  C   PHE B 682     -33.309  79.395  36.207  1.00 97.87           C  
ATOM   3458  CB  PHE B 682     -31.894  79.511  34.144  1.00 97.87           C  
ATOM   3459  O   PHE B 682     -34.534  79.370  36.070  1.00 97.87           O  
ATOM   3460  CG  PHE B 682     -32.956  78.944  33.240  1.00 97.87           C  
ATOM   3461  CD2 PHE B 682     -33.034  77.576  33.010  1.00 97.87           C  
ATOM   3462  CD1 PHE B 682     -33.875  79.781  32.622  1.00 97.87           C  
ATOM   3463  CE2 PHE B 682     -34.016  77.050  32.173  1.00 97.87           C  
ATOM   3464  CE1 PHE B 682     -34.859  79.261  31.785  1.00 97.87           C  
ATOM   3465  CZ  PHE B 682     -34.927  77.896  31.562  1.00 97.87           C  
ATOM   3466  N   SER B 683     -32.663  78.645  37.111  1.00 97.34           N  
ATOM   3467  CA  SER B 683     -33.422  77.734  37.961  1.00 97.34           C  
ATOM   3468  C   SER B 683     -34.428  78.490  38.822  1.00 97.34           C  
ATOM   3469  CB  SER B 683     -32.482  76.923  38.853  1.00 97.34           C  
ATOM   3470  O   SER B 683     -35.454  77.935  39.221  1.00 97.34           O  
ATOM   3471  OG  SER B 683     -31.851  77.758  39.809  1.00 97.34           O  
ATOM   3472  N   HIS B 684     -34.217  79.813  39.133  1.00 95.94           N  
ATOM   3473  CA  HIS B 684     -35.118  80.637  39.931  1.00 95.94           C  
ATOM   3474  C   HIS B 684     -36.370  81.008  39.142  1.00 95.94           C  
ATOM   3475  CB  HIS B 684     -34.405  81.902  40.409  1.00 95.94           C  
ATOM   3476  O   HIS B 684     -37.409  81.320  39.729  1.00 95.94           O  
ATOM   3477  CG  HIS B 684     -33.317  81.640  41.401  1.00 95.94           C  
ATOM   3478  CD2 HIS B 684     -31.986  81.882  41.345  1.00 95.94           C  
ATOM   3479  ND1 HIS B 684     -33.552  81.054  42.626  1.00 95.94           N  
ATOM   3480  CE1 HIS B 684     -32.409  80.947  43.283  1.00 95.94           C  
ATOM   3481  NE2 HIS B 684     -31.443  81.442  42.528  1.00 95.94           N  
ATOM   3482  N   THR B 685     -36.332  80.889  37.831  1.00 96.76           N  
ATOM   3483  CA  THR B 685     -37.458  81.267  36.985  1.00 96.76           C  
ATOM   3484  C   THR B 685     -38.423  80.098  36.814  1.00 96.76           C  
ATOM   3485  CB  THR B 685     -36.981  81.749  35.603  1.00 96.76           C  
ATOM   3486  O   THR B 685     -39.537  80.272  36.317  1.00 96.76           O  
ATOM   3487  CG2 THR B 685     -35.915  82.832  35.736  1.00 96.76           C  
ATOM   3488  OG1 THR B 685     -36.432  80.641  34.880  1.00 96.76           O  
ATOM   3489  N   VAL B 686     -38.042  78.887  37.171  1.00 96.98           N  
ATOM   3490  CA  VAL B 686     -38.885  77.714  36.965  1.00 96.98           C  
ATOM   3491  C   VAL B 686     -39.194  77.058  38.309  1.00 96.98           C  
ATOM   3492  CB  VAL B 686     -38.217  76.694  36.016  1.00 96.98           C  
ATOM   3493  O   VAL B 686     -39.218  75.829  38.416  1.00 96.98           O  
ATOM   3494  CG1 VAL B 686     -38.124  77.257  34.599  1.00 96.98           C  
ATOM   3495  CG2 VAL B 686     -36.832  76.310  36.534  1.00 96.98           C  
ATOM   3496  N   GLY B 687     -39.440  77.905  39.422  1.00 96.49           N  
ATOM   3497  CA  GLY B 687     -39.655  77.474  40.794  1.00 96.49           C  
ATOM   3498  C   GLY B 687     -40.833  76.530  40.945  1.00 96.49           C  
ATOM   3499  O   GLY B 687     -40.752  75.540  41.674  1.00 96.49           O  
ATOM   3500  N   GLU B 688     -41.909  76.772  40.235  1.00 97.84           N  
ATOM   3501  CA  GLU B 688     -43.096  75.929  40.335  1.00 97.84           C  
ATOM   3502  C   GLU B 688     -42.809  74.512  39.846  1.00 97.84           C  
ATOM   3503  CB  GLU B 688     -44.257  76.535  39.542  1.00 97.84           C  
ATOM   3504  O   GLU B 688     -43.233  73.537  40.470  1.00 97.84           O  
ATOM   3505  CG  GLU B 688     -44.826  77.804  40.159  1.00 97.84           C  
ATOM   3506  CD  GLU B 688     -45.996  78.379  39.376  1.00 97.84           C  
ATOM   3507  OE1 GLU B 688     -46.512  79.454  39.758  1.00 97.84           O  
ATOM   3508  OE2 GLU B 688     -46.400  77.749  38.374  1.00 97.84           O  
ATOM   3509  N   LEU B 689     -42.101  74.391  38.751  1.00 98.19           N  
ATOM   3510  CA  LEU B 689     -41.737  73.086  38.208  1.00 98.19           C  
ATOM   3511  C   LEU B 689     -40.808  72.341  39.161  1.00 98.19           C  
ATOM   3512  CB  LEU B 689     -41.066  73.242  36.841  1.00 98.19           C  
ATOM   3513  O   LEU B 689     -40.940  71.128  39.342  1.00 98.19           O  
ATOM   3514  CG  LEU B 689     -41.946  73.779  35.711  1.00 98.19           C  
ATOM   3515  CD1 LEU B 689     -41.153  73.855  34.411  1.00 98.19           C  
ATOM   3516  CD2 LEU B 689     -43.186  72.907  35.538  1.00 98.19           C  
ATOM   3517  N   ILE B 690     -39.878  73.079  39.800  1.00 97.96           N  
ATOM   3518  CA  ILE B 690     -38.949  72.483  40.753  1.00 97.96           C  
ATOM   3519  C   ILE B 690     -39.724  71.898  41.932  1.00 97.96           C  
ATOM   3520  CB  ILE B 690     -37.912  73.514  41.253  1.00 97.96           C  
ATOM   3521  O   ILE B 690     -39.486  70.756  42.334  1.00 97.96           O  
ATOM   3522  CG1 ILE B 690     -36.926  73.865  40.133  1.00 97.96           C  
ATOM   3523  CG2 ILE B 690     -37.174  72.985  42.486  1.00 97.96           C  
ATOM   3524  CD1 ILE B 690     -36.026  75.052  40.450  1.00 97.96           C  
ATOM   3525  N   GLU B 691     -40.637  72.654  42.437  1.00 97.67           N  
ATOM   3526  CA  GLU B 691     -41.428  72.228  43.587  1.00 97.67           C  
ATOM   3527  C   GLU B 691     -42.239  70.976  43.266  1.00 97.67           C  
ATOM   3528  CB  GLU B 691     -42.359  73.353  44.047  1.00 97.67           C  
ATOM   3529  O   GLU B 691     -42.241  70.016  44.039  1.00 97.67           O  
ATOM   3530  CG  GLU B 691     -41.638  74.505  44.733  1.00 97.67           C  
ATOM   3531  CD  GLU B 691     -40.850  74.074  45.960  1.00 97.67           C  
ATOM   3532  OE1 GLU B 691     -39.797  74.685  46.251  1.00 97.67           O  
ATOM   3533  OE2 GLU B 691     -41.288  73.116  46.635  1.00 97.67           O  
ATOM   3534  N   VAL B 692     -42.816  70.893  42.158  1.00 97.22           N  
ATOM   3535  CA  VAL B 692     -43.715  69.798  41.809  1.00 97.22           C  
ATOM   3536  C   VAL B 692     -42.904  68.546  41.482  1.00 97.22           C  
ATOM   3537  CB  VAL B 692     -44.626  70.169  40.617  1.00 97.22           C  
ATOM   3538  O   VAL B 692     -43.135  67.480  42.058  1.00 97.22           O  
ATOM   3539  CG1 VAL B 692     -45.382  68.942  40.112  1.00 97.22           C  
ATOM   3540  CG2 VAL B 692     -45.602  71.275  41.017  1.00 97.22           C  
ATOM   3541  N   HIS B 693     -41.939  68.630  40.600  1.00 97.27           N  
ATOM   3542  CA  HIS B 693     -41.346  67.443  39.994  1.00 97.27           C  
ATOM   3543  C   HIS B 693     -40.092  67.008  40.747  1.00 97.27           C  
ATOM   3544  CB  HIS B 693     -41.012  67.702  38.524  1.00 97.27           C  
ATOM   3545  O   HIS B 693     -39.818  65.812  40.864  1.00 97.27           O  
ATOM   3546  CG  HIS B 693     -42.217  67.906  37.662  1.00 97.27           C  
ATOM   3547  CD2 HIS B 693     -42.555  68.921  36.832  1.00 97.27           C  
ATOM   3548  ND1 HIS B 693     -43.249  66.995  37.597  1.00 97.27           N  
ATOM   3549  CE1 HIS B 693     -44.170  67.441  36.761  1.00 97.27           C  
ATOM   3550  NE2 HIS B 693     -43.774  68.608  36.283  1.00 97.27           N  
ATOM   3551  N   LEU B 694     -39.321  67.937  41.288  1.00 95.83           N  
ATOM   3552  CA  LEU B 694     -38.095  67.548  41.976  1.00 95.83           C  
ATOM   3553  C   LEU B 694     -38.357  67.312  43.460  1.00 95.83           C  
ATOM   3554  CB  LEU B 694     -37.017  68.621  41.801  1.00 95.83           C  
ATOM   3555  O   LEU B 694     -37.898  66.317  44.025  1.00 95.83           O  
ATOM   3556  CG  LEU B 694     -36.508  68.845  40.377  1.00 95.83           C  
ATOM   3557  CD1 LEU B 694     -35.391  69.883  40.370  1.00 95.83           C  
ATOM   3558  CD2 LEU B 694     -36.027  67.530  39.769  1.00 95.83           C  
ATOM   3559  N   ARG B 695     -39.202  68.155  44.152  1.00 95.14           N  
ATOM   3560  CA  ARG B 695     -39.406  68.053  45.593  1.00 95.14           C  
ATOM   3561  C   ARG B 695     -40.523  67.067  45.918  1.00 95.14           C  
ATOM   3562  CB  ARG B 695     -39.729  69.425  46.189  1.00 95.14           C  
ATOM   3563  O   ARG B 695     -40.360  66.199  46.778  1.00 95.14           O  
ATOM   3564  CG  ARG B 695     -38.604  70.437  46.048  1.00 95.14           C  
ATOM   3565  CD  ARG B 695     -37.424  70.101  46.951  1.00 95.14           C  
ATOM   3566  NE  ARG B 695     -36.319  71.036  46.765  1.00 95.14           N  
ATOM   3567  NH1 ARG B 695     -34.803  69.813  48.008  1.00 95.14           N  
ATOM   3568  NH2 ARG B 695     -34.167  71.790  47.039  1.00 95.14           N  
ATOM   3569  CZ  ARG B 695     -35.099  70.878  47.271  1.00 95.14           C  
ATOM   3570  N   ARG B 696     -41.632  67.108  45.160  1.00 95.74           N  
ATOM   3571  CA  ARG B 696     -42.789  66.285  45.495  1.00 95.74           C  
ATOM   3572  C   ARG B 696     -42.713  64.927  44.807  1.00 95.74           C  
ATOM   3573  CB  ARG B 696     -44.087  66.997  45.106  1.00 95.74           C  
ATOM   3574  O   ARG B 696     -42.975  63.894  45.428  1.00 95.74           O  
ATOM   3575  CG  ARG B 696     -44.376  68.243  45.928  1.00 95.74           C  
ATOM   3576  CD  ARG B 696     -45.757  68.809  45.629  1.00 95.74           C  
ATOM   3577  NE  ARG B 696     -45.990  70.065  46.335  1.00 95.74           N  
ATOM   3578  NH1 ARG B 696     -47.449  69.162  47.883  1.00 95.74           N  
ATOM   3579  NH2 ARG B 696     -46.928  71.393  47.957  1.00 95.74           N  
ATOM   3580  CZ  ARG B 696     -46.789  70.204  47.390  1.00 95.74           C  
ATOM   3581  N   GLN B 697     -42.217  64.904  43.552  1.00 94.97           N  
ATOM   3582  CA  GLN B 697     -42.285  63.676  42.768  1.00 94.97           C  
ATOM   3583  C   GLN B 697     -40.917  63.007  42.672  1.00 94.97           C  
ATOM   3584  CB  GLN B 697     -42.829  63.962  41.366  1.00 94.97           C  
ATOM   3585  O   GLN B 697     -40.816  61.840  42.286  1.00 94.97           O  
ATOM   3586  CG  GLN B 697     -44.280  64.425  41.353  1.00 94.97           C  
ATOM   3587  CD  GLN B 697     -44.755  64.826  39.969  1.00 94.97           C  
ATOM   3588  NE2 GLN B 697     -46.069  64.858  39.779  1.00 94.97           N  
ATOM   3589  OE1 GLN B 697     -43.946  65.106  39.077  1.00 94.97           O  
ATOM   3590  N   ASP B 698     -39.885  63.705  42.975  1.00 93.96           N  
ATOM   3591  CA  ASP B 698     -38.514  63.203  42.964  1.00 93.96           C  
ATOM   3592  C   ASP B 698     -38.156  62.615  41.601  1.00 93.96           C  
ATOM   3593  CB  ASP B 698     -38.319  62.152  44.059  1.00 93.96           C  
ATOM   3594  O   ASP B 698     -37.624  61.506  41.519  1.00 93.96           O  
ATOM   3595  CG  ASP B 698     -36.857  61.846  44.331  1.00 93.96           C  
ATOM   3596  OD1 ASP B 698     -36.003  62.743  44.164  1.00 93.96           O  
ATOM   3597  OD2 ASP B 698     -36.555  60.694  44.713  1.00 93.96           O  
ATOM   3598  N   SER B 699     -38.507  63.382  40.535  1.00 95.88           N  
ATOM   3599  CA  SER B 699     -38.201  62.906  39.190  1.00 95.88           C  
ATOM   3600  C   SER B 699     -37.593  64.014  38.336  1.00 95.88           C  
ATOM   3601  CB  SER B 699     -39.460  62.363  38.513  1.00 95.88           C  
ATOM   3602  O   SER B 699     -38.307  64.897  37.856  1.00 95.88           O  
ATOM   3603  OG  SER B 699     -39.193  62.001  37.169  1.00 95.88           O  
ATOM   3604  N   ILE B 700     -36.332  63.826  38.006  1.00 97.72           N  
ATOM   3605  CA  ILE B 700     -35.626  64.800  37.181  1.00 97.72           C  
ATOM   3606  C   ILE B 700     -36.153  64.741  35.749  1.00 97.72           C  
ATOM   3607  CB  ILE B 700     -34.100  64.558  37.202  1.00 97.72           C  
ATOM   3608  O   ILE B 700     -36.458  65.775  35.150  1.00 97.72           O  
ATOM   3609  CG1 ILE B 700     -33.528  64.875  38.588  1.00 97.72           C  
ATOM   3610  CG2 ILE B 700     -33.406  65.390  36.120  1.00 97.72           C  
ATOM   3611  CD1 ILE B 700     -32.062  64.500  38.753  1.00 97.72           C  
ATOM   3612  N   PRO B 701     -36.327  63.523  35.176  1.00 98.04           N  
ATOM   3613  CA  PRO B 701     -36.863  63.448  33.815  1.00 98.04           C  
ATOM   3614  C   PRO B 701     -38.236  64.104  33.684  1.00 98.04           C  
ATOM   3615  CB  PRO B 701     -36.949  61.944  33.552  1.00 98.04           C  
ATOM   3616  O   PRO B 701     -38.527  64.737  32.667  1.00 98.04           O  
ATOM   3617  CG  PRO B 701     -35.895  61.342  34.425  1.00 98.04           C  
ATOM   3618  CD  PRO B 701     -35.827  62.131  35.702  1.00 98.04           C  
ATOM   3619  N   ALA B 702     -39.102  63.964  34.712  1.00 98.22           N  
ATOM   3620  CA  ALA B 702     -40.397  64.641  34.688  1.00 98.22           C  
ATOM   3621  C   ALA B 702     -40.225  66.156  34.725  1.00 98.22           C  
ATOM   3622  CB  ALA B 702     -41.260  64.178  35.859  1.00 98.22           C  
ATOM   3623  O   ALA B 702     -40.919  66.883  34.009  1.00 98.22           O  
ATOM   3624  N   PHE B 703     -39.275  66.629  35.563  1.00 98.62           N  
ATOM   3625  CA  PHE B 703     -38.962  68.051  35.646  1.00 98.62           C  
ATOM   3626  C   PHE B 703     -38.491  68.580  34.297  1.00 98.62           C  
ATOM   3627  CB  PHE B 703     -37.891  68.305  36.713  1.00 98.62           C  
ATOM   3628  O   PHE B 703     -39.013  69.582  33.801  1.00 98.62           O  
ATOM   3629  CG  PHE B 703     -37.286  69.681  36.649  1.00 98.62           C  
ATOM   3630  CD2 PHE B 703     -35.956  69.854  36.287  1.00 98.62           C  
ATOM   3631  CD1 PHE B 703     -38.048  70.803  36.951  1.00 98.62           C  
ATOM   3632  CE2 PHE B 703     -35.393  71.127  36.227  1.00 98.62           C  
ATOM   3633  CE1 PHE B 703     -37.492  72.077  36.893  1.00 98.62           C  
ATOM   3634  CZ  PHE B 703     -36.164  72.237  36.532  1.00 98.62           C  
ATOM   3635  N   LEU B 704     -37.485  67.968  33.684  1.00 98.69           N  
ATOM   3636  CA  LEU B 704     -36.927  68.427  32.417  1.00 98.69           C  
ATOM   3637  C   LEU B 704     -37.961  68.329  31.300  1.00 98.69           C  
ATOM   3638  CB  LEU B 704     -35.684  67.612  32.052  1.00 98.69           C  
ATOM   3639  O   LEU B 704     -37.997  69.178  30.406  1.00 98.69           O  
ATOM   3640  CG  LEU B 704     -34.446  67.837  32.921  1.00 98.69           C  
ATOM   3641  CD1 LEU B 704     -33.290  66.973  32.430  1.00 98.69           C  
ATOM   3642  CD2 LEU B 704     -34.056  69.311  32.924  1.00 98.69           C  
ATOM   3643  N   SER B 705     -38.817  67.341  31.295  1.00 98.76           N  
ATOM   3644  CA  SER B 705     -39.852  67.179  30.279  1.00 98.76           C  
ATOM   3645  C   SER B 705     -40.889  68.293  30.363  1.00 98.76           C  
ATOM   3646  CB  SER B 705     -40.538  65.820  30.422  1.00 98.76           C  
ATOM   3647  O   SER B 705     -41.278  68.865  29.342  1.00 98.76           O  
ATOM   3648  OG  SER B 705     -39.635  64.767  30.130  1.00 98.76           O  
ATOM   3649  N   SER B 706     -41.292  68.593  31.614  1.00 98.64           N  
ATOM   3650  CA  SER B 706     -42.244  69.683  31.803  1.00 98.64           C  
ATOM   3651  C   SER B 706     -41.647  71.018  31.369  1.00 98.64           C  
ATOM   3652  CB  SER B 706     -42.685  69.763  33.265  1.00 98.64           C  
ATOM   3653  O   SER B 706     -42.321  71.826  30.727  1.00 98.64           O  
ATOM   3654  OG  SER B 706     -43.450  68.625  33.622  1.00 98.64           O  
ATOM   3655  N   LEU B 707     -40.086  70.892  31.867  1.00 25.25      A    N  
ATOM   3656  CA  LEU B 707     -39.429  72.018  31.406  1.00 21.75      A    C  
ATOM   3657  C   LEU B 707     -39.355  72.107  29.977  1.00 28.12      A    C  
ATOM   3658  O   LEU B 707     -39.092  73.095  29.505  1.00 33.99      A    O  
ATOM   3659  CB  LEU B 707     -38.051  71.962  31.909  1.00 20.71      A    C  
ATOM   3660  CG  LEU B 707     -37.041  72.993  31.530  1.00 20.07      A    C  
ATOM   3661  CD1 LEU B 707     -37.377  74.304  32.061  1.00 15.20      A    C  
ATOM   3662  CD2 LEU B 707     -35.732  72.642  32.079  1.00 14.32      A    C  
ATOM   3663  N   THR B 708     -39.517  71.061  29.250  1.00 25.92      A    N  
ATOM   3664  CA  THR B 708     -39.452  71.110  27.824  1.00 28.02      A    C  
ATOM   3665  C   THR B 708     -40.743  71.451  27.288  1.00 33.76      A    C  
ATOM   3666  O   THR B 708     -40.815  71.973  26.264  1.00 27.64      A    O  
ATOM   3667  CB  THR B 708     -39.096  69.759  27.262  1.00 32.19      A    C  
ATOM   3668  OG1 THR B 708     -37.745  69.548  27.502  1.00 32.91      A    O  
ATOM   3669  CG2 THR B 708     -39.207  69.759  25.890  1.00 20.65      A    C  
ATOM   3670  N   LEU B 709     -41.805  71.146  27.990  1.00 32.56      A    N  
ATOM   3671  CA  LEU B 709     -43.106  71.457  27.560  1.00 28.94      A    C  
ATOM   3672  C   LEU B 709     -43.448  72.832  27.836  1.00 29.67      A    C  
ATOM   3673  O   LEU B 709     -44.300  73.291  27.230  1.00 30.26      A    O  
ATOM   3674  CB  LEU B 709     -44.024  70.631  28.314  1.00 21.37      A    C  
ATOM   3675  CG  LEU B 709     -43.906  69.280  27.754  1.00 25.41      A    C  
ATOM   3676  CD1 LEU B 709     -44.782  68.356  28.537  1.00 18.29      A    C  
ATOM   3677  CD2 LEU B 709     -44.418  69.359  26.378  1.00 18.93      A    C  
ATOM   3678  N   GLU B 710     -42.751  73.425  28.805  1.00 27.04      A    N  
ATOM   3679  CA  GLU B 710     -42.912  74.826  29.265  1.00 29.44      A    C  
ATOM   3680  C   GLU B 710     -42.099  75.744  28.357  1.00 30.69      A    C  
ATOM   3681  O   GLU B 710     -42.599  76.785  27.972  1.00 31.13      A    O  
ATOM   3682  CB  GLU B 710     -42.389  74.931  30.691  1.00 24.68      A    C  
ATOM   3683  CG  GLU B 710     -42.384  76.344  31.229  1.00 29.28      A    C  
ATOM   3684  CD  GLU B 710     -43.748  76.972  31.410  1.00 37.15      A    C  
ATOM   3685  OE1 GLU B 710     -44.737  76.261  31.264  1.00 37.29      A    O  
ATOM   3686  OE2 GLU B 710     -43.805  78.165  31.695  1.00 35.04      A    O  
ATOM   3687  N   LEU B 711     -40.865  75.373  28.055  1.00 28.20      A    N  
ATOM   3688  CA  LEU B 711     -40.046  76.180  27.123  1.00 24.27      A    C  
ATOM   3689  C   LEU B 711     -40.697  76.137  25.740  1.00 29.50      A    C  
ATOM   3690  O   LEU B 711     -40.700  77.155  25.070  1.00 38.91      A    O  
ATOM   3691  CB  LEU B 711     -38.643  75.581  27.074  1.00 24.63      A    C  
ATOM   3692  CG  LEU B 711     -37.779  75.801  28.305  1.00 23.63      A    C  
ATOM   3693  CD1 LEU B 711     -36.403  75.218  28.077  1.00 20.31      A    C  
ATOM   3694  CD2 LEU B 711     -37.672  77.273  28.629  1.00 18.97      A    C  
ATOM   3695  N   PHE B 712     -41.206  74.976  25.335  1.00 27.94      A    N  
ATOM   3696  CA  PHE B 712     -41.847  74.804  24.009  1.00 26.32      A    C  
ATOM   3697  C   PHE B 712     -43.102  75.661  23.891  1.00 32.13      A    C  
ATOM   3698  O   PHE B 712     -43.418  76.106  22.810  1.00 34.49      A    O  
ATOM   3699  CB  PHE B 712     -42.163  73.339  23.716  1.00 31.33      A    C  
ATOM   3700  CG  PHE B 712     -42.822  73.138  22.379  1.00 34.29      A    C  
ATOM   3701  CD1 PHE B 712     -42.301  73.735  21.250  1.00 32.55      A    C  
ATOM   3702  CD2 PHE B 712     -43.961  72.371  22.246  1.00 27.39      A    C  
ATOM   3703  CE1 PHE B 712     -42.899  73.566  20.017  1.00 22.40      A    C  
ATOM   3704  CE2 PHE B 712     -44.559  72.215  21.011  1.00 18.54      A    C  
ATOM   3705  CZ  PHE B 712     -44.025  72.804  19.901  1.00 14.28      A    C  
ATOM   3706  N   SER B 713     -43.852  75.810  24.972  1.00 30.54      A    N  
ATOM   3707  CA  SER B 713     -45.099  76.614  24.933  1.00 25.99      A    C  
ATOM   3708  C   SER B 713     -44.824  78.089  24.621  1.00 37.94      A    C  
ATOM   3709  O   SER B 713     -45.722  78.723  24.064  1.00 41.29      A    O  
ATOM   3710  CB  SER B 713     -45.913  76.434  26.164  1.00 32.17      A    C  
ATOM   3711  OG  SER B 713     -45.379  77.201  27.215  1.00 42.03      A    O  
ATOM   3712  N   ARG B 714     -43.673  78.627  25.043  1.00 32.26      A    N  
ATOM   3713  CA  ARG B 714     -43.249  80.035  24.800  1.00 29.83      A    C  
ATOM   3714  C   ARG B 714     -42.897  80.303  23.332  1.00 26.27      A    C  
ATOM   3715  O   ARG B 714     -42.825  81.474  22.972  1.00 23.33      A    O  
ATOM   3716  CB  ARG B 714     -42.066  80.397  25.690  1.00 27.25      A    C  
ATOM   3717  CG  ARG B 714     -42.267  80.013  27.143  1.00 27.12      A    C  
ATOM   3718  CD  ARG B 714     -41.376  80.891  27.983  1.00 35.12      A    C  
ATOM   3719  NE  ARG B 714     -41.810  80.897  29.364  1.00 42.59      A    N  
ATOM   3720  CZ  ARG B 714     -41.059  80.535  30.383  1.00 41.25      A    C  
ATOM   3721  NH1 ARG B 714     -39.815  80.152  30.181  1.00 41.82      A    N  
ATOM   3722  NH2 ARG B 714     -41.551  80.565  31.602  1.00 40.21      A    N  
ATOM   3723  N   GLN B 715     -42.634  79.257  22.547  1.00 35.08      A    N  
ATOM   3724  CA  GLN B 715     -42.274  79.353  21.109  1.00 43.98      A    C  
ATOM   3725  C   GLN B 715     -43.414  80.047  20.358  1.00 51.68      A    C  
ATOM   3726  O   GLN B 715     -44.577  79.711  20.575  1.00 50.99      A    O  
ATOM   3727  CB  GLN B 715     -42.054  77.946  20.558  1.00 36.14      A    C  
ATOM   3728  CG  GLN B 715     -41.022  77.836  19.451  1.00 60.53      A    C  
ATOM   3729  CD  GLN B 715     -39.638  77.896  20.034  1.00 65.45      A    C  
ATOM   3730  OE1 GLN B 715     -39.460  78.288  21.179  1.00 66.27      A    O  
ATOM   3731  NE2 GLN B 715     -38.647  77.517  19.247  1.00 81.80      A    N  
HETATM 3732  N   TPO B 716     -43.035  80.938  19.447  1.00 20.00           N  
HETATM 3733  CA  TPO B 716     -43.896  81.832  18.627  1.00 20.00           C  
HETATM 3734  CB  TPO B 716     -43.368  83.271  18.736  1.00 20.00           C  
HETATM 3735  CG2 TPO B 716     -43.672  83.920  20.063  1.00 20.00           C  
HETATM 3736  OG1 TPO B 716     -41.914  83.113  18.562  1.00 20.00           O  
HETATM 3737  P   TPO B 716     -40.638  83.595  19.413  1.00 20.00           P  
HETATM 3738  O1P TPO B 716     -39.920  82.312  19.760  1.00 20.00           O  
HETATM 3739  O2P TPO B 716     -39.837  84.428  18.436  1.00 20.00           O  
HETATM 3740  O3P TPO B 716     -41.082  84.371  20.635  1.00 20.00           O  
HETATM 3741  C   TPO B 716     -43.773  81.452  17.150  1.00 20.00           C  
HETATM 3742  O   TPO B 716     -42.637  81.288  16.681  1.00 20.00           O  
ATOM   3743  N   VAL B 717     -44.900  81.335  16.448  1.00 59.32      A    N  
ATOM   3744  CA  VAL B 717     -44.901  80.987  14.996  1.00 63.93      A    C  
ATOM   3745  C   VAL B 717     -44.224  82.101  14.182  1.00 70.40      A    C  
ATOM   3746  O   VAL B 717     -43.645  81.789  13.119  1.00 74.41      A    O  
ATOM   3747  CB  VAL B 717     -46.306  80.651  14.469  1.00 67.24      A    C  
ATOM   3748  CG1 VAL B 717     -46.237  79.675  13.306  1.00 65.51      A    C  
ATOM   3749  CG2 VAL B 717     -47.188  80.089  15.570  1.00 74.45      A    C  
ATOM   3750  N   ALA B 718     -44.395  83.360  14.595  0.00 65.38      A    N  
ATOM   3751  CA  ALA B 718     -43.776  84.503  13.879  1.00 64.58      A    C  
ATOM   3752  C   ALA B 718     -42.249  84.427  13.975  1.00 68.10      A    C  
ATOM   3753  O   ALA B 718     -41.659  85.440  14.389  1.00 72.97      A    O  
ATOM   3754  CB  ALA B 718     -44.293  85.801  14.440  1.00 56.44      A    C  
ATOM   3755  N   GLN E   9      32.070  24.484 -48.518  1.00  0.00           N  
ATOM   3756  CA  GLN E   9      31.175  24.744 -47.352  1.00  0.00           C  
ATOM   3757  C   GLN E   9      31.793  24.346 -46.005  1.00  0.00           C  
ATOM   3758  O   GLN E   9      31.230  23.532 -45.278  1.00  0.00           O  
ATOM   3759  CB  GLN E   9      29.873  23.989 -47.536  1.00  0.00           C  
ATOM   3760  CG  GLN E   9      30.094  22.542 -47.862  1.00  0.00           C  
ATOM   3761  CD  GLN E   9      28.975  21.700 -47.344  1.00  0.00           C  
ATOM   3762  NE2 GLN E   9      29.308  20.598 -46.675  1.00  0.00           N  
ATOM   3763  OE1 GLN E   9      27.809  22.036 -47.537  1.00  0.00           O  
ATOM   3764  N   GLY E  10      32.952  24.920 -45.684  1.00  0.00           N  
ATOM   3765  CA  GLY E  10      33.597  24.631 -44.410  1.00  0.00           C  
ATOM   3766  C   GLY E  10      33.212  25.616 -43.314  1.00  0.00           C  
ATOM   3767  O   GLY E  10      32.082  26.083 -43.248  1.00  0.00           O  
ATOM   3768  N   ILE E  11      34.159  25.939 -42.448  1.00  0.00           N  
ATOM   3769  CA  ILE E  11      33.901  26.877 -41.375  1.00  0.00           C  
ATOM   3770  C   ILE E  11      34.038  28.282 -41.934  1.00  0.00           C  
ATOM   3771  O   ILE E  11      34.961  28.556 -42.699  1.00  0.00           O  
ATOM   3772  CB  ILE E  11      34.906  26.687 -40.252  1.00  0.00           C  
ATOM   3773  CG1 ILE E  11      34.913  25.217 -39.840  1.00  0.00           C  
ATOM   3774  CG2 ILE E  11      34.556  27.589 -39.066  1.00  0.00           C  
ATOM   3775  CD1 ILE E  11      36.116  24.803 -39.020  1.00  0.00           C  
ATOM   3776  N   THR E  12      33.136  29.173 -41.544  1.00  0.00           N  
ATOM   3777  CA  THR E  12      33.179  30.530 -42.047  1.00  0.00           C  
ATOM   3778  C   THR E  12      33.997  31.518 -41.212  1.00  0.00           C  
ATOM   3779  O   THR E  12      33.960  31.513 -39.976  1.00  0.00           O  
ATOM   3780  CB  THR E  12      31.765  31.085 -42.202  1.00  0.00           C  
ATOM   3781  CG2 THR E  12      31.810  32.471 -42.814  1.00  0.00           C  
ATOM   3782  OG1 THR E  12      30.993  30.204 -43.031  1.00  0.00           O  
ATOM   3783  N   LEU E  13      34.735  32.373 -41.903  1.00  0.00           N  
ATOM   3784  CA  LEU E  13      35.536  33.393 -41.242  1.00  0.00           C  
ATOM   3785  C   LEU E  13      35.063  34.715 -41.842  1.00  0.00           C  
ATOM   3786  O   LEU E  13      35.459  35.064 -42.947  1.00  0.00           O  
ATOM   3787  CB  LEU E  13      37.033  33.182 -41.541  1.00  0.00           C  
ATOM   3788  CG  LEU E  13      37.721  31.898 -41.079  1.00  0.00           C  
ATOM   3789  CD1 LEU E  13      39.148  31.885 -41.567  1.00  0.00           C  
ATOM   3790  CD2 LEU E  13      37.663  31.812 -39.552  1.00  0.00           C  
ATOM   3791  N   ARG E  14      34.201  35.437 -41.137  1.00  0.00           N  
ATOM   3792  CA  ARG E  14      33.702  36.714 -41.650  1.00  0.00           C  
ATOM   3793  C   ARG E  14      34.298  37.883 -40.895  1.00  0.00           C  
ATOM   3794  O   ARG E  14      34.413  37.858 -39.672  1.00  0.00           O  
ATOM   3795  CB  ARG E  14      32.190  36.801 -41.544  1.00  0.00           C  
ATOM   3796  CG  ARG E  14      31.713  36.756 -40.159  1.00  0.00           C  
ATOM   3797  CD  ARG E  14      30.688  35.646 -40.211  1.00  0.00           C  
ATOM   3798  NE  ARG E  14      30.623  35.012 -38.931  1.00  0.00           N  
ATOM   3799  CZ  ARG E  14      31.712  34.476 -38.433  1.00  0.00           C  
ATOM   3800  NH1 ARG E  14      31.690  33.882 -37.253  1.00  0.00           N  
ATOM   3801  NH2 ARG E  14      32.838  34.572 -39.154  1.00  0.00           N  
ATOM   3802  N   GLY E  15      34.687  38.919 -41.623  1.00  0.00           N  
ATOM   3803  CA  GLY E  15      35.241  40.071 -40.945  1.00  0.00           C  
ATOM   3804  C   GLY E  15      36.225  40.847 -41.775  1.00  0.00           C  
ATOM   3805  O   GLY E  15      36.436  40.554 -42.957  1.00  0.00           O  
ATOM   3806  N   SER E  16      36.829  41.848 -41.155  1.00  0.00           N  
ATOM   3807  CA  SER E  16      37.795  42.667 -41.861  1.00  0.00           C  
ATOM   3808  C   SER E  16      39.049  41.841 -42.042  1.00  0.00           C  
ATOM   3809  O   SER E  16      39.286  40.913 -41.273  1.00  0.00           O  
ATOM   3810  CB  SER E  16      38.119  43.893 -41.034  1.00  0.00           C  
ATOM   3811  OG  SER E  16      38.266  43.489 -39.671  1.00  0.00           O  
ATOM   3812  N   ALA E  17      39.849  42.181 -43.049  1.00  0.00           N  
ATOM   3813  CA  ALA E  17      41.082  41.448 -43.331  1.00  0.00           C  
ATOM   3814  C   ALA E  17      41.838  41.127 -42.057  1.00  0.00           C  
ATOM   3815  O   ALA E  17      41.995  39.960 -41.697  1.00  0.00           O  
ATOM   3816  CB  ALA E  17      41.974  42.242 -44.286  1.00  0.00           C  
ATOM   3817  N   GLU E  18      42.299  42.158 -41.365  1.00  0.00           N  
ATOM   3818  CA  GLU E  18      43.022  41.932 -40.120  1.00  0.00           C  
ATOM   3819  C   GLU E  18      42.358  40.975 -39.168  1.00  0.00           C  
ATOM   3820  O   GLU E  18      43.039  40.269 -38.427  1.00  0.00           O  
ATOM   3821  CB  GLU E  18      43.178  43.206 -39.370  1.00  0.00           C  
ATOM   3822  CG  GLU E  18      43.754  44.143 -40.209  1.00  0.00           C  
ATOM   3823  CD  GLU E  18      44.185  45.343 -39.455  1.00  0.00           C  
ATOM   3824  OE1 GLU E  18      43.462  46.273 -39.081  1.00  0.00           O  
ATOM   3825  OE2 GLU E  18      45.353  45.430 -39.195  1.00  0.00           O  
ATOM   3826  N   ILE E  19      41.031  40.965 -39.156  1.00  0.00           N  
ATOM   3827  CA  ILE E  19      40.315  40.083 -38.250  1.00  0.00           C  
ATOM   3828  C   ILE E  19      40.248  38.640 -38.772  1.00  0.00           C  
ATOM   3829  O   ILE E  19      40.451  37.690 -38.010  1.00  0.00           O  
ATOM   3830  CB  ILE E  19      38.898  40.664 -37.952  1.00  0.00           C  
ATOM   3831  CG1 ILE E  19      38.721  40.831 -36.454  1.00  0.00           C  
ATOM   3832  CG2 ILE E  19      37.807  39.757 -38.442  1.00  0.00           C  
ATOM   3833  CD1 ILE E  19      39.716  41.769 -35.867  1.00  0.00           C  
ATOM   3834  N   VAL E  20      39.973  38.474 -40.061  1.00  0.00           N  
ATOM   3835  CA  VAL E  20      39.901  37.141 -40.649  1.00  0.00           C  
ATOM   3836  C   VAL E  20      41.241  36.422 -40.543  1.00  0.00           C  
ATOM   3837  O   VAL E  20      41.302  35.221 -40.281  1.00  0.00           O  
ATOM   3838  CB  VAL E  20      39.510  37.207 -42.128  1.00  0.00           C  
ATOM   3839  CG1 VAL E  20      39.711  35.855 -42.784  1.00  0.00           C  
ATOM   3840  CG2 VAL E  20      38.067  37.618 -42.250  1.00  0.00           C  
ATOM   3841  N   ALA E  21      42.321  37.159 -40.755  1.00  0.00           N  
ATOM   3842  CA  ALA E  21      43.632  36.561 -40.673  1.00  0.00           C  
ATOM   3843  C   ALA E  21      43.830  36.045 -39.255  1.00  0.00           C  
ATOM   3844  O   ALA E  21      44.340  34.940 -39.049  1.00  0.00           O  
ATOM   3845  CB  ALA E  21      44.671  37.575 -41.013  1.00  0.00           C  
ATOM   3846  N   GLU E  22      43.429  36.847 -38.273  1.00  0.00           N  
ATOM   3847  CA  GLU E  22      43.563  36.440 -36.875  1.00  0.00           C  
ATOM   3848  C   GLU E  22      42.835  35.155 -36.647  1.00  0.00           C  
ATOM   3849  O   GLU E  22      43.348  34.216 -36.046  1.00  0.00           O  
ATOM   3850  CB  GLU E  22      42.922  37.431 -35.933  1.00  0.00           C  
ATOM   3851  CG  GLU E  22      43.923  38.312 -35.304  1.00  0.00           C  
ATOM   3852  CD  GLU E  22      43.427  38.955 -34.044  1.00  0.00           C  
ATOM   3853  OE1 GLU E  22      42.207  39.166 -33.853  1.00  0.00           O  
ATOM   3854  OE2 GLU E  22      44.297  39.292 -33.226  1.00  0.00           O  
ATOM   3855  N   PHE E  23      41.592  35.152 -37.090  1.00  0.00           N  
ATOM   3856  CA  PHE E  23      40.751  33.994 -36.926  1.00  0.00           C  
ATOM   3857  C   PHE E  23      41.444  32.762 -37.518  1.00  0.00           C  
ATOM   3858  O   PHE E  23      41.553  31.706 -36.878  1.00  0.00           O  
ATOM   3859  CB  PHE E  23      39.395  34.267 -37.587  1.00  0.00           C  
ATOM   3860  CG  PHE E  23      38.539  35.272 -36.836  1.00  0.00           C  
ATOM   3861  CD1 PHE E  23      39.015  35.874 -35.673  1.00  0.00           C  
ATOM   3862  CD2 PHE E  23      37.231  35.560 -37.256  1.00  0.00           C  
ATOM   3863  CE1 PHE E  23      38.211  36.731 -34.946  1.00  0.00           C  
ATOM   3864  CE2 PHE E  23      36.420  36.420 -36.528  1.00  0.00           C  
ATOM   3865  CZ  PHE E  23      36.910  37.000 -35.373  1.00  0.00           C  
ATOM   3866  N   PHE E  24      41.951  32.912 -38.730  1.00  0.00           N  
ATOM   3867  CA  PHE E  24      42.623  31.810 -39.395  1.00  0.00           C  
ATOM   3868  C   PHE E  24      43.764  31.300 -38.543  1.00  0.00           C  
ATOM   3869  O   PHE E  24      43.905  30.107 -38.316  1.00  0.00           O  
ATOM   3870  CB  PHE E  24      43.167  32.261 -40.745  1.00  0.00           C  
ATOM   3871  CG  PHE E  24      43.878  31.189 -41.479  1.00  0.00           C  
ATOM   3872  CD1 PHE E  24      43.188  30.079 -41.931  1.00  0.00           C  
ATOM   3873  CD2 PHE E  24      45.247  31.261 -41.676  1.00  0.00           C  
ATOM   3874  CE1 PHE E  24      43.853  29.051 -42.569  1.00  0.00           C  
ATOM   3875  CE2 PHE E  24      45.923  30.234 -42.314  1.00  0.00           C  
ATOM   3876  CZ  PHE E  24      45.231  29.129 -42.761  1.00  0.00           C  
ATOM   3877  N   SER E  25      44.585  32.222 -38.084  1.00  0.00           N  
ATOM   3878  CA  SER E  25      45.704  31.872 -37.253  1.00  0.00           C  
ATOM   3879  C   SER E  25      45.273  31.147 -35.969  1.00  0.00           C  
ATOM   3880  O   SER E  25      45.902  30.173 -35.549  1.00  0.00           O  
ATOM   3881  CB  SER E  25      46.449  33.131 -36.905  1.00  0.00           C  
ATOM   3882  OG  SER E  25      47.584  32.777 -36.162  1.00  0.00           O  
ATOM   3883  N   PHE E  26      44.216  31.634 -35.332  1.00  0.00           N  
ATOM   3884  CA  PHE E  26      43.711  31.016 -34.113  1.00  0.00           C  
ATOM   3885  C   PHE E  26      43.198  29.630 -34.459  1.00  0.00           C  
ATOM   3886  O   PHE E  26      43.468  28.645 -33.768  1.00  0.00           O  
ATOM   3887  CB  PHE E  26      42.537  31.821 -33.555  1.00  0.00           C  
ATOM   3888  CG  PHE E  26      42.921  33.129 -32.956  1.00  0.00           C  
ATOM   3889  CD2 PHE E  26      42.040  34.211 -33.015  1.00  0.00           C  
ATOM   3890  CD1 PHE E  26      44.142  33.279 -32.297  1.00  0.00           C  
ATOM   3891  CE2 PHE E  26      42.373  35.429 -32.422  1.00  0.00           C  
ATOM   3892  CE1 PHE E  26      44.486  34.488 -31.699  1.00  0.00           C  
ATOM   3893  CZ  PHE E  26      43.600  35.568 -31.760  1.00  0.00           C  
ATOM   3894  N   GLY E  27      42.419  29.578 -35.532  1.00  0.00           N  
ATOM   3895  CA  GLY E  27      41.862  28.317 -35.962  1.00  0.00           C  
ATOM   3896  C   GLY E  27      42.931  27.276 -36.198  1.00  0.00           C  
ATOM   3897  O   GLY E  27      42.917  26.185 -35.616  1.00  0.00           O  
ATOM   3898  N   ILE E  28      43.881  27.633 -37.045  1.00  0.00           N  
ATOM   3899  CA  ILE E  28      44.940  26.720 -37.378  1.00  0.00           C  
ATOM   3900  C   ILE E  28      45.734  26.281 -36.140  1.00  0.00           C  
ATOM   3901  O   ILE E  28      46.200  25.136 -36.055  1.00  0.00           O  
ATOM   3902  CB  ILE E  28      45.826  27.331 -38.477  1.00  0.00           C  
ATOM   3903  CG1 ILE E  28      46.858  26.316 -38.919  1.00  0.00           C  
ATOM   3904  CG2 ILE E  28      46.513  28.539 -37.987  1.00  0.00           C  
ATOM   3905  CD1 ILE E  28      47.797  26.869 -39.885  1.00  0.00           C  
ATOM   3906  N   ASN E  29      45.858  27.167 -35.159  1.00  0.00           N  
ATOM   3907  CA  ASN E  29      46.558  26.792 -33.940  1.00  0.00           C  
ATOM   3908  C   ASN E  29      45.793  25.705 -33.214  1.00  0.00           C  
ATOM   3909  O   ASN E  29      46.347  24.691 -32.763  1.00  0.00           O  
ATOM   3910  CB  ASN E  29      46.702  27.976 -33.022  1.00  0.00           C  
ATOM   3911  CG  ASN E  29      47.994  28.660 -33.215  1.00  0.00           C  
ATOM   3912  ND2 ASN E  29      47.987  29.684 -34.066  1.00  0.00           N  
ATOM   3913  OD1 ASN E  29      49.019  28.268 -32.634  1.00  0.00           O  
ATOM   3914  N   SER E  30      44.498  25.934 -33.106  1.00  0.00           N  
ATOM   3915  CA  SER E  30      43.610  24.999 -32.457  1.00  0.00           C  
ATOM   3916  C   SER E  30      43.626  23.611 -33.120  1.00  0.00           C  
ATOM   3917  O   SER E  30      43.529  22.580 -32.449  1.00  0.00           O  
ATOM   3918  CB  SER E  30      42.219  25.579 -32.481  1.00  0.00           C  
ATOM   3919  OG  SER E  30      41.536  25.119 -31.355  1.00  0.00           O  
ATOM   3920  N   ILE E  31      43.733  23.591 -34.445  1.00  0.00           N  
ATOM   3921  CA  ILE E  31      43.789  22.333 -35.161  1.00  0.00           C  
ATOM   3922  C   ILE E  31      45.105  21.657 -34.819  1.00  0.00           C  
ATOM   3923  O   ILE E  31      45.129  20.519 -34.369  1.00  0.00           O  
ATOM   3924  CB  ILE E  31      43.669  22.549 -36.722  1.00  0.00           C  
ATOM   3925  CG1 ILE E  31      42.241  22.988 -37.068  1.00  0.00           C  
ATOM   3926  CG2 ILE E  31      43.887  21.242 -37.472  1.00  0.00           C  
ATOM   3927  CD1 ILE E  31      42.083  23.549 -38.430  1.00  0.00           C  
ATOM   3928  N   LEU E  32      46.203  22.380 -34.990  1.00  0.00           N  
ATOM   3929  CA  LEU E  32      47.510  21.806 -34.713  1.00  0.00           C  
ATOM   3930  C   LEU E  32      47.549  21.168 -33.330  1.00  0.00           C  
ATOM   3931  O   LEU E  32      48.020  20.045 -33.177  1.00  0.00           O  
ATOM   3932  CB  LEU E  32      48.611  22.856 -34.832  1.00  0.00           C  
ATOM   3933  CG  LEU E  32      48.819  23.383 -36.249  1.00  0.00           C  
ATOM   3934  CD1 LEU E  32      49.948  24.414 -36.256  1.00  0.00           C  
ATOM   3935  CD2 LEU E  32      49.156  22.240 -37.179  1.00  0.00           C  
ATOM   3936  N   TYR E  33      47.031  21.879 -32.331  1.00  0.00           N  
ATOM   3937  CA  TYR E  33      47.005  21.380 -30.963  1.00  0.00           C  
ATOM   3938  C   TYR E  33      46.081  20.194 -30.752  1.00  0.00           C  
ATOM   3939  O   TYR E  33      46.505  19.130 -30.312  1.00  0.00           O  
ATOM   3940  CB  TYR E  33      46.585  22.493 -30.003  1.00  0.00           C  
ATOM   3941  CG  TYR E  33      46.394  22.022 -28.567  1.00  0.00           C  
ATOM   3942  CD1 TYR E  33      47.479  21.799 -27.720  1.00  0.00           C  
ATOM   3943  CD2 TYR E  33      45.123  21.713 -28.083  1.00  0.00           C  
ATOM   3944  CE1 TYR E  33      47.297  21.270 -26.427  1.00  0.00           C  
ATOM   3945  CE2 TYR E  33      44.934  21.176 -26.794  1.00  0.00           C  
ATOM   3946  CZ  TYR E  33      46.025  20.960 -25.977  1.00  0.00           C  
ATOM   3947  OH  TYR E  33      45.822  20.450 -24.717  1.00  0.00           O  
ATOM   3948  N   GLN E  34      44.806  20.379 -31.059  1.00  0.00           N  
ATOM   3949  CA  GLN E  34      43.832  19.313 -30.848  1.00  0.00           C  
ATOM   3950  C   GLN E  34      44.166  18.026 -31.554  1.00  0.00           C  
ATOM   3951  O   GLN E  34      44.096  16.972 -30.937  1.00  0.00           O  
ATOM   3952  CB  GLN E  34      42.416  19.764 -31.233  1.00  0.00           C  
ATOM   3953  CG  GLN E  34      41.888  20.948 -30.401  1.00  0.00           C  
ATOM   3954  CD  GLN E  34      40.391  21.188 -30.607  1.00  0.00           C  
ATOM   3955  NE2 GLN E  34      40.043  22.402 -31.020  1.00  0.00           N  
ATOM   3956  OE1 GLN E  34      39.554  20.284 -30.394  1.00  0.00           O  
ATOM   3957  N   ARG E  35      44.555  18.109 -32.824  1.00  0.00           N  
ATOM   3958  CA  ARG E  35      44.885  16.908 -33.590  1.00  0.00           C  
ATOM   3959  C   ARG E  35      46.267  16.338 -33.285  1.00  0.00           C  
ATOM   3960  O   ARG E  35      46.626  15.282 -33.798  1.00  0.00           O  
ATOM   3961  CB  ARG E  35      44.800  17.174 -35.101  1.00  0.00           C  
ATOM   3962  CG  ARG E  35      43.432  17.560 -35.596  1.00  0.00           C  
ATOM   3963  CD  ARG E  35      42.485  16.408 -35.456  1.00  0.00           C  
ATOM   3964  NE  ARG E  35      42.738  15.390 -36.469  1.00  0.00           N  
ATOM   3965  CZ  ARG E  35      42.315  14.140 -36.369  1.00  0.00           C  
ATOM   3966  NH1 ARG E  35      41.629  13.748 -35.301  1.00  0.00           N  
ATOM   3967  NH2 ARG E  35      42.563  13.287 -37.343  1.00  0.00           N  
ATOM   3968  N   GLY E  36      47.047  17.018 -32.463  1.00  0.00           N  
ATOM   3969  CA  GLY E  36      48.375  16.526 -32.165  1.00  0.00           C  
ATOM   3970  C   GLY E  36      49.418  16.647 -33.265  1.00  0.00           C  
ATOM   3971  O   GLY E  36      50.365  15.871 -33.292  1.00  0.00           O  
ATOM   3972  N   ILE E  37      49.261  17.601 -34.173  1.00  0.00           N  
ATOM   3973  CA  ILE E  37      50.242  17.794 -35.245  1.00  0.00           C  
ATOM   3974  C   ILE E  37      51.536  18.290 -34.593  1.00  0.00           C  
ATOM   3975  O   ILE E  37      52.634  18.005 -35.064  1.00  0.00           O  
ATOM   3976  CB  ILE E  37      49.750  18.824 -36.281  1.00  0.00           C  
ATOM   3977  CG1 ILE E  37      48.316  18.470 -36.700  1.00  0.00           C  
ATOM   3978  CG2 ILE E  37      50.707  18.881 -37.469  1.00  0.00           C  
ATOM   3979  CD1 ILE E  37      48.115  17.023 -37.008  1.00  0.00           C  
ATOM   3980  N   TYR E  38      51.389  19.028 -33.498  1.00  0.00           N  
ATOM   3981  CA  TYR E  38      52.516  19.522 -32.709  1.00  0.00           C  
ATOM   3982  C   TYR E  38      52.355  19.105 -31.256  1.00  0.00           C  
ATOM   3983  O   TYR E  38      51.267  18.811 -30.805  1.00  0.00           O  
ATOM   3984  CB  TYR E  38      52.599  21.028 -32.742  1.00  0.00           C  
ATOM   3985  CG  TYR E  38      53.586  21.541 -33.726  1.00  0.00           C  
ATOM   3986  CD1 TYR E  38      53.261  21.647 -35.071  1.00  0.00           C  
ATOM   3987  CD2 TYR E  38      54.844  21.934 -33.316  1.00  0.00           C  
ATOM   3988  CE1 TYR E  38      54.171  22.138 -35.981  1.00  0.00           C  
ATOM   3989  CE2 TYR E  38      55.754  22.420 -34.204  1.00  0.00           C  
ATOM   3990  CZ  TYR E  38      55.416  22.523 -35.540  1.00  0.00           C  
ATOM   3991  OH  TYR E  38      56.342  23.008 -36.434  1.00  0.00           O  
ATOM   3992  N   PRO E  39      53.450  19.086 -30.497  1.00  0.00           N  
ATOM   3993  CA  PRO E  39      53.362  18.697 -29.083  1.00  0.00           C  
ATOM   3994  C   PRO E  39      52.586  19.683 -28.216  1.00  0.00           C  
ATOM   3995  O   PRO E  39      52.574  20.885 -28.470  1.00  0.00           O  
ATOM   3996  CB  PRO E  39      54.822  18.589 -28.667  1.00  0.00           C  
ATOM   3997  CG  PRO E  39      55.508  18.173 -29.951  1.00  0.00           C  
ATOM   3998  CD  PRO E  39      54.845  19.064 -30.970  1.00  0.00           C  
ATOM   3999  N   SER E  40      51.952  19.156 -27.174  1.00  0.00           N  
ATOM   4000  CA  SER E  40      51.171  19.967 -26.259  1.00  0.00           C  
ATOM   4001  C   SER E  40      52.070  20.882 -25.492  1.00  0.00           C  
ATOM   4002  O   SER E  40      51.733  22.032 -25.282  1.00  0.00           O  
ATOM   4003  CB  SER E  40      50.445  19.098 -25.249  1.00  0.00           C  
ATOM   4004  OG  SER E  40      49.686  18.099 -25.910  1.00  0.00           O  
ATOM   4005  N   GLU E  41      53.202  20.368 -25.034  1.00  0.00           N  
ATOM   4006  CA  GLU E  41      54.103  21.199 -24.288  1.00  0.00           C  
ATOM   4007  C   GLU E  41      54.629  22.326 -25.167  1.00  0.00           C  
ATOM   4008  O   GLU E  41      55.483  23.105 -24.738  1.00  0.00           O  
ATOM   4009  CB  GLU E  41      55.241  20.359 -23.713  1.00  0.00           C  
ATOM   4010  CG  GLU E  41      56.182  19.796 -24.694  1.00  0.00           C  
ATOM   4011  CD  GLU E  41      55.720  18.499 -25.295  1.00  0.00           C  
ATOM   4012  OE1 GLU E  41      54.497  18.186 -25.331  1.00  0.00           O  
ATOM   4013  OE2 GLU E  41      56.633  17.798 -25.763  1.00  0.00           O  
ATOM   4014  N   THR E  42      54.096  22.434 -26.380  1.00  0.00           N  
ATOM   4015  CA  THR E  42      54.511  23.467 -27.334  1.00  0.00           C  
ATOM   4016  C   THR E  42      53.508  24.631 -27.416  1.00  0.00           C  
ATOM   4017  O   THR E  42      53.747  25.648 -28.074  1.00  0.00           O  
ATOM   4018  CB  THR E  42      54.694  22.823 -28.737  1.00  0.00           C  
ATOM   4019  CG2 THR E  42      54.207  23.737 -29.855  1.00  0.00           C  
ATOM   4020  OG1 THR E  42      56.073  22.507 -28.932  1.00  0.00           O  
ATOM   4021  N   PHE E  43      52.374  24.472 -26.749  1.00  0.00           N  
ATOM   4022  CA  PHE E  43      51.338  25.492 -26.774  1.00  0.00           C  
ATOM   4023  C   PHE E  43      51.215  26.179 -25.442  1.00  0.00           C  
ATOM   4024  O   PHE E  43      51.648  25.660 -24.417  1.00  0.00           O  
ATOM   4025  CB  PHE E  43      49.975  24.878 -27.139  1.00  0.00           C  
ATOM   4026  CG  PHE E  43      49.880  24.409 -28.556  1.00  0.00           C  
ATOM   4027  CD1 PHE E  43      50.428  23.184 -28.941  1.00  0.00           C  
ATOM   4028  CD2 PHE E  43      49.273  25.211 -29.515  1.00  0.00           C  
ATOM   4029  CE1 PHE E  43      50.371  22.766 -30.276  1.00  0.00           C  
ATOM   4030  CE2 PHE E  43      49.206  24.813 -30.849  1.00  0.00           C  
ATOM   4031  CZ  PHE E  43      49.752  23.591 -31.239  1.00  0.00           C  
ATOM   4032  N   THR E  44      50.610  27.352 -25.465  1.00  0.00           N  
ATOM   4033  CA  THR E  44      50.400  28.108 -24.258  1.00  0.00           C  
ATOM   4034  C   THR E  44      49.069  28.834 -24.380  1.00  0.00           C  
ATOM   4035  O   THR E  44      48.504  28.939 -25.481  1.00  0.00           O  
ATOM   4036  CB  THR E  44      51.479  29.166 -24.060  1.00  0.00           C  
ATOM   4037  CG2 THR E  44      51.381  30.222 -25.135  1.00  0.00           C  
ATOM   4038  OG1 THR E  44      51.260  29.831 -22.817  1.00  0.00           O  
ATOM   4039  N   ARG E  45      48.575  29.346 -23.252  1.00  0.00           N  
ATOM   4040  CA  ARG E  45      47.315  30.080 -23.234  1.00  0.00           C  
ATOM   4041  C   ARG E  45      47.622  31.551 -23.404  1.00  0.00           C  
ATOM   4042  O   ARG E  45      48.689  32.021 -23.035  1.00  0.00           O  
ATOM   4043  CB  ARG E  45      46.573  29.881 -21.907  1.00  0.00           C  
ATOM   4044  CG  ARG E  45      46.281  28.455 -21.529  1.00  0.00           C  
ATOM   4045  CD  ARG E  45      45.285  28.378 -20.389  1.00  0.00           C  
ATOM   4046  NE  ARG E  45      44.824  27.006 -20.212  1.00  0.00           N  
ATOM   4047  CZ  ARG E  45      43.652  26.676 -19.682  1.00  0.00           C  
ATOM   4048  NH1 ARG E  45      42.834  27.639 -19.276  1.00  0.00           N  
ATOM   4049  NH2 ARG E  45      43.284  25.391 -19.590  1.00  0.00           N  
ATOM   4050  N   VAL E  46      46.691  32.279 -23.989  1.00  0.00           N  
ATOM   4051  CA  VAL E  46      46.867  33.706 -24.158  1.00  0.00           C  
ATOM   4052  C   VAL E  46      45.492  34.332 -24.152  1.00  0.00           C  
ATOM   4053  O   VAL E  46      44.504  33.687 -24.513  1.00  0.00           O  
ATOM   4054  CB  VAL E  46      47.542  34.086 -25.495  1.00  0.00           C  
ATOM   4055  CG1 VAL E  46      48.828  33.289 -25.663  1.00  0.00           C  
ATOM   4056  CG2 VAL E  46      46.564  33.878 -26.670  1.00  0.00           C  
ATOM   4057  N   GLN E  47      45.432  35.594 -23.735  1.00  0.00           N  
ATOM   4058  CA  GLN E  47      44.170  36.305 -23.711  1.00  0.00           C  
ATOM   4059  C   GLN E  47      44.045  37.098 -24.994  1.00  0.00           C  
ATOM   4060  O   GLN E  47      45.028  37.595 -25.538  1.00  0.00           O  
ATOM   4061  CB  GLN E  47      44.101  37.225 -22.517  1.00  0.00           C  
ATOM   4062  CG  GLN E  47      44.109  36.501 -21.191  1.00  0.00           C  
ATOM   4063  CD  GLN E  47      42.978  35.490 -21.066  1.00  0.00           C  
ATOM   4064  NE2 GLN E  47      43.327  34.226 -20.767  1.00  0.00           N  
ATOM   4065  OE1 GLN E  47      41.798  35.841 -21.230  1.00  0.00           O  
ATOM   4066  N   LYS E  48      42.828  37.203 -25.490  1.00  0.00           N  
ATOM   4067  CA  LYS E  48      42.595  37.912 -26.721  1.00  0.00           C  
ATOM   4068  C   LYS E  48      41.094  38.101 -26.785  1.00  0.00           C  
ATOM   4069  O   LYS E  48      40.325  37.150 -26.612  1.00  0.00           O  
ATOM   4070  CB  LYS E  48      43.063  37.061 -27.893  1.00  0.00           C  
ATOM   4071  CG  LYS E  48      43.727  37.798 -28.979  1.00  0.00           C  
ATOM   4072  CD  LYS E  48      45.009  38.309 -28.486  1.00  0.00           C  
ATOM   4073  CE  LYS E  48      45.630  38.807 -29.713  1.00  0.00           C  
ATOM   4074  NZ  LYS E  48      46.805  39.539 -29.413  1.00  0.00           N  
ATOM   4075  N   TYR E  49      40.669  39.334 -27.009  1.00  0.00           N  
ATOM   4076  CA  TYR E  49      39.248  39.631 -27.092  1.00  0.00           C  
ATOM   4077  C   TYR E  49      38.484  39.129 -25.883  1.00  0.00           C  
ATOM   4078  O   TYR E  49      37.310  38.814 -25.970  1.00  0.00           O  
ATOM   4079  CB  TYR E  49      38.690  39.049 -28.381  1.00  0.00           C  
ATOM   4080  CG  TYR E  49      39.412  39.623 -29.561  1.00  0.00           C  
ATOM   4081  CD2 TYR E  49      40.360  38.871 -30.266  1.00  0.00           C  
ATOM   4082  CD1 TYR E  49      39.251  40.963 -29.897  1.00  0.00           C  
ATOM   4083  CE2 TYR E  49      41.131  39.450 -31.260  1.00  0.00           C  
ATOM   4084  CE1 TYR E  49      40.015  41.549 -30.886  1.00  0.00           C  
ATOM   4085  CZ  TYR E  49      40.958  40.797 -31.562  1.00  0.00           C  
ATOM   4086  OH  TYR E  49      41.768  41.399 -32.504  1.00  0.00           O  
ATOM   4087  N   GLY E  50      39.174  39.050 -24.750  1.00  0.00           N  
ATOM   4088  CA  GLY E  50      38.528  38.636 -23.519  1.00  0.00           C  
ATOM   4089  C   GLY E  50      38.372  37.152 -23.339  1.00  0.00           C  
ATOM   4090  O   GLY E  50      37.822  36.687 -22.336  1.00  0.00           O  
ATOM   4091  N   LEU E  51      38.863  36.397 -24.311  1.00  0.00           N  
ATOM   4092  CA  LEU E  51      38.766  34.957 -24.252  1.00  0.00           C  
ATOM   4093  C   LEU E  51      40.147  34.366 -24.081  1.00  0.00           C  
ATOM   4094  O   LEU E  51      41.140  35.084 -24.147  1.00  0.00           O  
ATOM   4095  CB  LEU E  51      38.153  34.463 -25.542  1.00  0.00           C  
ATOM   4096  CG  LEU E  51      36.839  35.130 -25.952  1.00  0.00           C  
ATOM   4097  CD1 LEU E  51      36.402  34.636 -27.320  1.00  0.00           C  
ATOM   4098  CD2 LEU E  51      35.779  34.814 -24.913  1.00  0.00           C  
ATOM   4099  N   THR E  52      40.203  33.057 -23.852  1.00  0.00           N  
ATOM   4100  CA  THR E  52      41.485  32.364 -23.732  1.00  0.00           C  
ATOM   4101  C   THR E  52      41.670  31.527 -24.986  1.00  0.00           C  
ATOM   4102  O   THR E  52      40.757  30.830 -25.390  1.00  0.00           O  
ATOM   4103  CB  THR E  52      41.523  31.404 -22.543  1.00  0.00           C  
ATOM   4104  CG2 THR E  52      42.930  30.834 -22.383  1.00  0.00           C  
ATOM   4105  OG1 THR E  52      41.141  32.103 -21.353  1.00  0.00           O  
ATOM   4106  N   LEU E  53      42.854  31.607 -25.585  1.00  0.00           N  
ATOM   4107  CA  LEU E  53      43.174  30.869 -26.803  1.00  0.00           C  
ATOM   4108  C   LEU E  53      44.457  30.102 -26.636  1.00  0.00           C  
ATOM   4109  O   LEU E  53      45.332  30.518 -25.901  1.00  0.00           O  
ATOM   4110  CB  LEU E  53      43.355  31.830 -27.957  1.00  0.00           C  
ATOM   4111  CG  LEU E  53      42.089  32.617 -28.272  1.00  0.00           C  
ATOM   4112  CD1 LEU E  53      42.427  33.792 -29.153  1.00  0.00           C  
ATOM   4113  CD2 LEU E  53      41.099  31.724 -28.955  1.00  0.00           C  
ATOM   4114  N   LEU E  54      44.562  28.978 -27.328  1.00  0.00           N  
ATOM   4115  CA  LEU E  54      45.751  28.142 -27.306  1.00  0.00           C  
ATOM   4116  C   LEU E  54      46.584  28.506 -28.520  1.00  0.00           C  
ATOM   4117  O   LEU E  54      46.067  28.530 -29.637  1.00  0.00           O  
ATOM   4118  CB  LEU E  54      45.322  26.685 -27.378  1.00  0.00           C  
ATOM   4119  CG  LEU E  54      45.078  26.006 -26.024  1.00  0.00           C  
ATOM   4120  CD1 LEU E  54      44.564  26.876 -25.118  1.00  0.00           C  
ATOM   4121  CD2 LEU E  54      44.050  25.061 -26.056  1.00  0.00           C  
ATOM   4122  N   VAL E  55      47.855  28.830 -28.339  1.00  0.00           N  
ATOM   4123  CA  VAL E  55      48.651  29.176 -29.518  1.00  0.00           C  
ATOM   4124  C   VAL E  55      50.058  28.608 -29.359  1.00  0.00           C  
ATOM   4125  O   VAL E  55      50.559  28.445 -28.238  1.00  0.00           O  
ATOM   4126  CB  VAL E  55      48.721  30.714 -29.761  1.00  0.00           C  
ATOM   4127  CG1 VAL E  55      47.525  31.396 -29.206  1.00  0.00           C  
ATOM   4128  CG2 VAL E  55      49.889  31.285 -29.048  1.00  0.00           C  
ATOM   4129  N   THR E  56      50.695  28.312 -30.482  1.00  0.00           N  
ATOM   4130  CA  THR E  56      52.008  27.694 -30.434  1.00  0.00           C  
ATOM   4131  C   THR E  56      53.057  28.618 -29.889  1.00  0.00           C  
ATOM   4132  O   THR E  56      52.919  29.822 -29.969  1.00  0.00           O  
ATOM   4133  CB  THR E  56      52.472  27.249 -31.833  1.00  0.00           C  
ATOM   4134  CG2 THR E  56      52.710  28.462 -32.715  1.00  0.00           C  
ATOM   4135  OG1 THR E  56      53.696  26.507 -31.729  1.00  0.00           O  
ATOM   4136  N   THR E  57      54.126  28.060 -29.351  1.00  0.00           N  
ATOM   4137  CA  THR E  57      55.194  28.891 -28.853  1.00  0.00           C  
ATOM   4138  C   THR E  57      56.438  28.442 -29.566  1.00  0.00           C  
ATOM   4139  O   THR E  57      57.535  28.593 -29.041  1.00  0.00           O  
ATOM   4140  CB  THR E  57      55.397  28.698 -27.359  1.00  0.00           C  
ATOM   4141  CG2 THR E  57      54.166  29.114 -26.625  1.00  0.00           C  
ATOM   4142  OG1 THR E  57      55.663  27.317 -27.076  1.00  0.00           O  
ATOM   4143  N   ASP E  58      56.269  27.872 -30.759  1.00  0.00           N  
ATOM   4144  CA  ASP E  58      57.410  27.389 -31.530  1.00  0.00           C  
ATOM   4145  C   ASP E  58      57.759  28.394 -32.628  1.00  0.00           C  
ATOM   4146  O   ASP E  58      57.040  28.532 -33.620  1.00  0.00           O  
ATOM   4147  CB  ASP E  58      57.083  26.013 -32.119  1.00  0.00           C  
ATOM   4148  CG  ASP E  58      58.282  25.366 -32.787  1.00  0.00           C  
ATOM   4149  OD1 ASP E  58      58.496  25.594 -34.001  1.00  0.00           O  
ATOM   4150  OD2 ASP E  58      59.020  24.631 -32.095  1.00  0.00           O  
ATOM   4151  N   LEU E  59      58.877  29.088 -32.424  1.00  0.00           N  
ATOM   4152  CA  LEU E  59      59.391  30.117 -33.336  1.00  0.00           C  
ATOM   4153  C   LEU E  59      59.370  29.768 -34.820  1.00  0.00           C  
ATOM   4154  O   LEU E  59      58.849  30.523 -35.628  1.00  0.00           O  
ATOM   4155  CB  LEU E  59      60.821  30.480 -32.938  1.00  0.00           C  
ATOM   4156  CG  LEU E  59      61.091  31.966 -32.840  1.00  0.00           C  
ATOM   4157  CD1 LEU E  59      60.038  32.622 -31.989  1.00  0.00           C  
ATOM   4158  CD2 LEU E  59      62.443  32.142 -32.235  1.00  0.00           C  
ATOM   4159  N   GLU E  60      59.969  28.644 -35.190  1.00  0.00           N  
ATOM   4160  CA  GLU E  60      59.959  28.236 -36.593  1.00  0.00           C  
ATOM   4161  C   GLU E  60      58.540  28.404 -37.101  1.00  0.00           C  
ATOM   4162  O   GLU E  60      58.276  29.181 -38.005  1.00  0.00           O  
ATOM   4163  CB  GLU E  60      60.337  26.761 -36.728  1.00  0.00           C  
ATOM   4164  CG  GLU E  60      61.758  26.464 -36.373  1.00  0.00           C  
ATOM   4165  CD  GLU E  60      62.545  26.453 -37.628  1.00  0.00           C  
ATOM   4166  OE1 GLU E  60      63.684  26.955 -37.648  1.00  0.00           O  
ATOM   4167  OE2 GLU E  60      62.007  25.944 -38.637  1.00  0.00           O  
ATOM   4168  N   LEU E  61      57.627  27.662 -36.488  1.00  0.00           N  
ATOM   4169  CA  LEU E  61      56.228  27.693 -36.864  1.00  0.00           C  
ATOM   4170  C   LEU E  61      55.635  29.088 -36.750  1.00  0.00           C  
ATOM   4171  O   LEU E  61      54.872  29.523 -37.616  1.00  0.00           O  
ATOM   4172  CB  LEU E  61      55.447  26.714 -35.989  1.00  0.00           C  
ATOM   4173  CG  LEU E  61      53.930  26.688 -36.199  1.00  0.00           C  
ATOM   4174  CD1 LEU E  61      53.566  26.645 -37.706  1.00  0.00           C  
ATOM   4175  CD2 LEU E  61      53.381  25.492 -35.435  1.00  0.00           C  
ATOM   4176  N   ILE E  62      55.982  29.786 -35.677  1.00  0.00           N  
ATOM   4177  CA  ILE E  62      55.467  31.133 -35.457  1.00  0.00           C  
ATOM   4178  C   ILE E  62      55.908  32.079 -36.557  1.00  0.00           C  
ATOM   4179  O   ILE E  62      55.103  32.825 -37.109  1.00  0.00           O  
ATOM   4180  CB  ILE E  62      55.934  31.675 -34.124  1.00  0.00           C  
ATOM   4181  CG1 ILE E  62      55.351  30.795 -33.008  1.00  0.00           C  
ATOM   4182  CG2 ILE E  62      55.540  33.142 -34.010  1.00  0.00           C  
ATOM   4183  CD1 ILE E  62      55.815  31.138 -31.581  1.00  0.00           C  
ATOM   4184  N   LYS E  63      57.188  32.063 -36.884  1.00  0.00           N  
ATOM   4185  CA  LYS E  63      57.657  32.934 -37.947  1.00  0.00           C  
ATOM   4186  C   LYS E  63      56.918  32.617 -39.245  1.00  0.00           C  
ATOM   4187  O   LYS E  63      56.271  33.478 -39.829  1.00  0.00           O  
ATOM   4188  CB  LYS E  63      59.156  32.765 -38.138  1.00  0.00           C  
ATOM   4189  CG  LYS E  63      60.009  33.345 -37.011  1.00  0.00           C  
ATOM   4190  CD  LYS E  63      61.453  32.987 -37.296  1.00  0.00           C  
ATOM   4191  CE  LYS E  63      62.351  33.195 -36.140  1.00  0.00           C  
ATOM   4192  NZ  LYS E  63      62.762  34.556 -36.224  1.00  0.00           N  
ATOM   4193  N   TYR E  64      57.007  31.371 -39.684  1.00  0.00           N  
ATOM   4194  CA  TYR E  64      56.337  30.920 -40.897  1.00  0.00           C  
ATOM   4195  C   TYR E  64      54.867  31.318 -40.978  1.00  0.00           C  
ATOM   4196  O   TYR E  64      54.458  31.928 -41.962  1.00  0.00           O  
ATOM   4197  CB  TYR E  64      56.415  29.409 -40.997  1.00  0.00           C  
ATOM   4198  CG  TYR E  64      55.712  28.861 -42.203  1.00  0.00           C  
ATOM   4199  CD1 TYR E  64      56.378  28.770 -43.424  1.00  0.00           C  
ATOM   4200  CD2 TYR E  64      54.364  28.441 -42.128  1.00  0.00           C  
ATOM   4201  CE1 TYR E  64      55.730  28.272 -44.547  1.00  0.00           C  
ATOM   4202  CE2 TYR E  64      53.702  27.947 -43.243  1.00  0.00           C  
ATOM   4203  CZ  TYR E  64      54.389  27.865 -44.451  1.00  0.00           C  
ATOM   4204  OH  TYR E  64      53.740  27.388 -45.564  1.00  0.00           O  
ATOM   4205  N   LEU E  65      54.074  30.956 -39.964  1.00  0.00           N  
ATOM   4206  CA  LEU E  65      52.653  31.300 -39.955  1.00  0.00           C  
ATOM   4207  C   LEU E  65      52.444  32.785 -40.141  1.00  0.00           C  
ATOM   4208  O   LEU E  65      51.544  33.215 -40.847  1.00  0.00           O  
ATOM   4209  CB  LEU E  65      51.998  30.906 -38.644  1.00  0.00           C  
ATOM   4210  CG  LEU E  65      51.386  29.534 -38.489  1.00  0.00           C  
ATOM   4211  CD1 LEU E  65      50.524  29.536 -37.227  1.00  0.00           C  
ATOM   4212  CD2 LEU E  65      50.550  29.238 -39.704  1.00  0.00           C  
ATOM   4213  N   ASN E  66      53.288  33.553 -39.482  1.00  0.00           N  
ATOM   4214  CA  ASN E  66      53.254  34.982 -39.529  1.00  0.00           C  
ATOM   4215  C   ASN E  66      53.430  35.527 -40.946  1.00  0.00           C  
ATOM   4216  O   ASN E  66      52.726  36.447 -41.382  1.00  0.00           O  
ATOM   4217  CB  ASN E  66      54.356  35.487 -38.648  1.00  0.00           C  
ATOM   4218  CG  ASN E  66      54.001  36.756 -38.061  1.00  0.00           C  
ATOM   4219  ND2 ASN E  66      52.737  37.119 -38.257  1.00  0.00           N  
ATOM   4220  OD1 ASN E  66      54.808  37.439 -37.437  1.00  0.00           O  
ATOM   4221  N   ASN E  67      54.390  34.959 -41.665  1.00  0.00           N  
ATOM   4222  CA  ASN E  67      54.646  35.376 -43.035  1.00  0.00           C  
ATOM   4223  C   ASN E  67      53.459  35.144 -43.906  1.00  0.00           C  
ATOM   4224  O   ASN E  67      53.057  36.019 -44.662  1.00  0.00           O  
ATOM   4225  CB  ASN E  67      55.754  34.591 -43.664  1.00  0.00           C  
ATOM   4226  CG  ASN E  67      57.037  35.042 -43.221  1.00  0.00           C  
ATOM   4227  ND2 ASN E  67      57.830  34.132 -42.787  1.00  0.00           N  
ATOM   4228  OD1 ASN E  67      57.335  36.213 -43.247  1.00  0.00           O  
ATOM   4229  N   VAL E  68      52.918  33.936 -43.839  1.00  0.00           N  
ATOM   4230  CA  VAL E  68      51.788  33.593 -44.670  1.00  0.00           C  
ATOM   4231  C   VAL E  68      50.560  34.374 -44.214  1.00  0.00           C  
ATOM   4232  O   VAL E  68      49.803  34.881 -45.042  1.00  0.00           O  
ATOM   4233  CB  VAL E  68      51.580  32.064 -44.669  1.00  0.00           C  
ATOM   4234  CG1 VAL E  68      51.787  31.544 -43.361  1.00  0.00           C  
ATOM   4235  CG2 VAL E  68      50.191  31.729 -44.961  1.00  0.00           C  
ATOM   4236  N   VAL E  69      50.393  34.522 -42.904  1.00  0.00           N  
ATOM   4237  CA  VAL E  69      49.263  35.277 -42.397  1.00  0.00           C  
ATOM   4238  C   VAL E  69      49.311  36.741 -42.837  1.00  0.00           C  
ATOM   4239  O   VAL E  69      48.270  37.337 -43.123  1.00  0.00           O  
ATOM   4240  CB  VAL E  69      49.181  35.208 -40.860  1.00  0.00           C  
ATOM   4241  CG1 VAL E  69      48.206  36.247 -40.332  1.00  0.00           C  
ATOM   4242  CG2 VAL E  69      48.700  33.815 -40.436  1.00  0.00           C  
ATOM   4243  N   GLU E  70      50.500  37.334 -42.886  1.00  0.00           N  
ATOM   4244  CA  GLU E  70      50.591  38.717 -43.329  1.00  0.00           C  
ATOM   4245  C   GLU E  70      50.299  38.867 -44.779  1.00  0.00           C  
ATOM   4246  O   GLU E  70      49.532  39.734 -45.188  1.00  0.00           O  
ATOM   4247  CB  GLU E  70      51.914  39.316 -42.976  1.00  0.00           C  
ATOM   4248  CG  GLU E  70      51.509  39.854 -41.710  1.00  0.00           C  
ATOM   4249  CD  GLU E  70      52.520  40.520 -41.041  1.00  0.00           C  
ATOM   4250  OE1 GLU E  70      52.810  41.611 -41.574  1.00  0.00           O  
ATOM   4251  OE2 GLU E  70      52.992  39.962 -40.013  1.00  0.00           O  
ATOM   4252  N   GLN E  71      50.894  37.996 -45.573  1.00  0.00           N  
ATOM   4253  CA  GLN E  71      50.646  38.037 -46.990  1.00  0.00           C  
ATOM   4254  C   GLN E  71      49.158  37.838 -47.213  1.00  0.00           C  
ATOM   4255  O   GLN E  71      48.567  38.474 -48.092  1.00  0.00           O  
ATOM   4256  CB  GLN E  71      51.414  36.930 -47.679  1.00  0.00           C  
ATOM   4257  CG  GLN E  71      51.260  36.906 -49.181  1.00  0.00           C  
ATOM   4258  CD  GLN E  71      51.488  38.224 -49.806  1.00  0.00           C  
ATOM   4259  NE2 GLN E  71      52.715  38.577 -50.009  1.00  0.00           N  
ATOM   4260  OE1 GLN E  71      50.568  38.919 -50.104  1.00  0.00           O  
ATOM   4261  N   LEU E  72      48.570  36.944 -46.418  1.00  0.00           N  
ATOM   4262  CA  LEU E  72      47.152  36.640 -46.500  1.00  0.00           C  
ATOM   4263  C   LEU E  72      46.312  37.896 -46.289  1.00  0.00           C  
ATOM   4264  O   LEU E  72      45.346  38.155 -47.019  1.00  0.00           O  
ATOM   4265  CB  LEU E  72      46.806  35.604 -45.448  1.00  0.00           C  
ATOM   4266  CG  LEU E  72      45.339  35.218 -45.428  1.00  0.00           C  
ATOM   4267  CD1 LEU E  72      44.989  34.594 -46.761  1.00  0.00           C  
ATOM   4268  CD2 LEU E  72      45.080  34.265 -44.292  1.00  0.00           C  
ATOM   4269  N   LYS E  73      46.691  38.671 -45.286  1.00  0.00           N  
ATOM   4270  CA  LYS E  73      46.010  39.910 -44.956  1.00  0.00           C  
ATOM   4271  C   LYS E  73      45.955  40.851 -46.181  1.00  0.00           C  
ATOM   4272  O   LYS E  73      44.921  41.458 -46.470  1.00  0.00           O  
ATOM   4273  CB  LYS E  73      46.771  40.552 -43.808  1.00  0.00           C  
ATOM   4274  CG  LYS E  73      46.019  41.620 -43.084  1.00  0.00           C  
ATOM   4275  CD  LYS E  73      46.955  42.311 -42.142  1.00  0.00           C  
ATOM   4276  CE  LYS E  73      46.852  41.727 -40.767  1.00  0.00           C  
ATOM   4277  NZ  LYS E  73      47.769  42.486 -39.881  1.00  0.00           N  
ATOM   4278  N   ASP E  74      47.067  40.949 -46.910  1.00  0.00           N  
ATOM   4279  CA  ASP E  74      47.139  41.809 -48.090  1.00  0.00           C  
ATOM   4280  C   ASP E  74      46.162  41.383 -49.172  1.00  0.00           C  
ATOM   4281  O   ASP E  74      45.414  42.204 -49.692  1.00  0.00           O  
ATOM   4282  CB  ASP E  74      48.549  41.818 -48.666  1.00  0.00           C  
ATOM   4283  CG  ASP E  74      49.568  42.383 -47.704  1.00  0.00           C  
ATOM   4284  OD1 ASP E  74      49.183  43.146 -46.787  1.00  0.00           O  
ATOM   4285  OD2 ASP E  74      50.761  42.068 -47.878  1.00  0.00           O  
ATOM   4286  N   TRP E  75      46.171  40.106 -49.528  1.00  0.00           N  
ATOM   4287  CA  TRP E  75      45.240  39.641 -50.539  1.00  0.00           C  
ATOM   4288  C   TRP E  75      43.818  39.833 -50.036  1.00  0.00           C  
ATOM   4289  O   TRP E  75      42.891  40.036 -50.828  1.00  0.00           O  
ATOM   4290  CB  TRP E  75      45.491  38.174 -50.852  1.00  0.00           C  
ATOM   4291  CG  TRP E  75      46.852  37.946 -51.355  1.00  0.00           C  
ATOM   4292  CD1 TRP E  75      47.628  38.836 -52.024  1.00  0.00           C  
ATOM   4293  CD2 TRP E  75      47.597  36.737 -51.284  1.00  0.00           C  
ATOM   4294  CE2 TRP E  75      48.818  36.960 -51.951  1.00  0.00           C  
ATOM   4295  CE3 TRP E  75      47.346  35.473 -50.740  1.00  0.00           C  
ATOM   4296  NE1 TRP E  75      48.812  38.256 -52.383  1.00  0.00           N  
ATOM   4297  CZ2 TRP E  75      49.797  35.972 -52.073  1.00  0.00           C  
ATOM   4298  CZ3 TRP E  75      48.318  34.488 -50.863  1.00  0.00           C  
ATOM   4299  CH2 TRP E  75      49.524  34.742 -51.532  1.00  0.00           C  
ATOM   4300  N   LEU E  76      43.660  39.781 -48.713  1.00  0.00           N  
ATOM   4301  CA  LEU E  76      42.354  39.919 -48.072  1.00  0.00           C  
ATOM   4302  C   LEU E  76      41.798  41.327 -48.099  1.00  0.00           C  
ATOM   4303  O   LEU E  76      40.565  41.512 -48.103  1.00  0.00           O  
ATOM   4304  CB  LEU E  76      42.423  39.431 -46.625  1.00  0.00           C  
ATOM   4305  CG  LEU E  76      42.467  37.917 -46.407  1.00  0.00           C  
ATOM   4306  CD1 LEU E  76      42.953  37.618 -45.005  1.00  0.00           C  
ATOM   4307  CD2 LEU E  76      41.087  37.323 -46.633  1.00  0.00           C  
ATOM   4308  N   TYR E  77      42.670  42.336 -48.104  1.00  0.00           N  
ATOM   4309  CA  TYR E  77      42.095  43.663 -48.135  1.00  0.00           C  
ATOM   4310  C   TYR E  77      41.560  44.095 -49.436  1.00  0.00           C  
ATOM   4311  O   TYR E  77      41.320  45.283 -49.655  1.00  0.00           O  
ATOM   4312  CB  TYR E  77      42.967  44.738 -47.596  1.00  0.00           C  
ATOM   4313  CG  TYR E  77      44.061  45.218 -48.403  1.00  0.00           C  
ATOM   4314  CD2 TYR E  77      45.189  45.394 -47.748  1.00  0.00           C  
ATOM   4315  CD1 TYR E  77      43.964  45.674 -49.739  1.00  0.00           C  
ATOM   4316  CE2 TYR E  77      46.144  45.968 -48.268  1.00  0.00           C  
ATOM   4317  CE1 TYR E  77      45.001  46.282 -50.298  1.00  0.00           C  
ATOM   4318  CZ  TYR E  77      46.062  46.425 -49.567  1.00  0.00           C  
ATOM   4319  OH  TYR E  77      47.014  47.064 -50.272  1.00  0.00           O  
ATOM   4320  N   LYS E  78      41.365  43.109 -50.302  1.00  0.00           N  
ATOM   4321  CA  LYS E  78      40.708  43.354 -51.564  1.00  0.00           C  
ATOM   4322  C   LYS E  78      39.851  42.183 -52.026  1.00  0.00           C  
ATOM   4323  O   LYS E  78      39.745  41.952 -53.217  1.00  0.00           O  
ATOM   4324  CB  LYS E  78      41.679  43.755 -52.653  1.00  0.00           C  
ATOM   4325  CG  LYS E  78      42.864  42.965 -52.745  1.00  0.00           C  
ATOM   4326  CD  LYS E  78      43.307  43.388 -54.048  1.00  0.00           C  
ATOM   4327  CE  LYS E  78      44.438  42.566 -54.330  1.00  0.00           C  
ATOM   4328  NZ  LYS E  78      44.922  42.844 -55.670  1.00  0.00           N  
ATOM   4329  N   CYS E  79      39.173  41.508 -51.092  1.00  0.00           N  
ATOM   4330  CA  CYS E  79      38.336  40.334 -51.404  1.00  0.00           C  
ATOM   4331  C   CYS E  79      38.936  39.473 -52.491  1.00  0.00           C  
ATOM   4332  O   CYS E  79      38.233  39.045 -53.412  1.00  0.00           O  
ATOM   4333  CB  CYS E  79      36.920  40.706 -51.850  1.00  0.00           C  
ATOM   4334  SG  CYS E  79      35.880  41.194 -50.511  1.00  0.00           S  
ATOM   4335  N   SER E  80      40.231  39.212 -52.384  1.00  0.00           N  
ATOM   4336  CA  SER E  80      40.906  38.403 -53.377  1.00  0.00           C  
ATOM   4337  C   SER E  80      41.021  36.913 -53.083  1.00  0.00           C  
ATOM   4338  O   SER E  80      41.130  36.108 -54.014  1.00  0.00           O  
ATOM   4339  CB  SER E  80      42.275  38.988 -53.652  1.00  0.00           C  
ATOM   4340  OG  SER E  80      42.116  40.158 -54.431  1.00  0.00           O  
ATOM   4341  N   VAL E  81      41.001  36.539 -51.804  1.00  0.00           N  
ATOM   4342  CA  VAL E  81      41.095  35.131 -51.432  1.00  0.00           C  
ATOM   4343  C   VAL E  81      39.738  34.659 -50.923  1.00  0.00           C  
ATOM   4344  O   VAL E  81      39.244  35.124 -49.894  1.00  0.00           O  
ATOM   4345  CB  VAL E  81      42.218  34.910 -50.381  1.00  0.00           C  
ATOM   4346  CG1 VAL E  81      42.267  36.063 -49.429  1.00  0.00           C  
ATOM   4347  CG2 VAL E  81      41.996  33.609 -49.618  1.00  0.00           C  
ATOM   4348  N   GLN E  82      39.134  33.745 -51.681  1.00  0.00           N  
ATOM   4349  CA  GLN E  82      37.824  33.189 -51.375  1.00  0.00           C  
ATOM   4350  C   GLN E  82      37.834  32.188 -50.233  1.00  0.00           C  
ATOM   4351  O   GLN E  82      36.955  32.219 -49.363  1.00  0.00           O  
ATOM   4352  CB  GLN E  82      37.271  32.552 -52.629  1.00  0.00           C  
ATOM   4353  CG  GLN E  82      37.289  33.526 -53.771  1.00  0.00           C  
ATOM   4354  CD  GLN E  82      37.434  32.852 -55.117  1.00  0.00           C  
ATOM   4355  NE2 GLN E  82      38.493  33.209 -55.847  1.00  0.00           N  
ATOM   4356  OE1 GLN E  82      36.609  32.021 -55.500  1.00  0.00           O  
ATOM   4357  N   LYS E  83      38.813  31.288 -50.239  1.00  0.00           N  
ATOM   4358  CA  LYS E  83      38.923  30.307 -49.164  1.00  0.00           C  
ATOM   4359  C   LYS E  83      40.325  29.766 -48.917  1.00  0.00           C  
ATOM   4360  O   LYS E  83      41.228  29.935 -49.732  1.00  0.00           O  
ATOM   4361  CB  LYS E  83      37.946  29.140 -49.376  1.00  0.00           C  
ATOM   4362  CG  LYS E  83      38.163  28.276 -50.602  1.00  0.00           C  
ATOM   4363  CD  LYS E  83      37.236  27.053 -50.529  1.00  0.00           C  
ATOM   4364  CE  LYS E  83      37.548  26.001 -51.612  1.00  0.00           C  
ATOM   4365  NZ  LYS E  83      37.052  24.605 -51.301  1.00  0.00           N  
ATOM   4366  N   LEU E  84      40.478  29.135 -47.757  1.00  0.00           N  
ATOM   4367  CA  LEU E  84      41.729  28.551 -47.307  1.00  0.00           C  
ATOM   4368  C   LEU E  84      41.472  27.080 -46.995  1.00  0.00           C  
ATOM   4369  O   LEU E  84      40.570  26.729 -46.227  1.00  0.00           O  
ATOM   4370  CB  LEU E  84      42.208  29.274 -46.052  1.00  0.00           C  
ATOM   4371  CG  LEU E  84      42.304  30.795 -46.207  1.00  0.00           C  
ATOM   4372  CD1 LEU E  84      42.783  31.469 -44.938  1.00  0.00           C  
ATOM   4373  CD2 LEU E  84      43.272  31.112 -47.339  1.00  0.00           C  
ATOM   4374  N   VAL E  85      42.267  26.217 -47.598  1.00  0.00           N  
ATOM   4375  CA  VAL E  85      42.088  24.801 -47.383  1.00  0.00           C  
ATOM   4376  C   VAL E  85      43.345  24.102 -46.862  1.00  0.00           C  
ATOM   4377  O   VAL E  85      44.380  24.099 -47.520  1.00  0.00           O  
ATOM   4378  CB  VAL E  85      41.646  24.137 -48.692  1.00  0.00           C  
ATOM   4379  CG1 VAL E  85      41.675  22.607 -48.535  1.00  0.00           C  
ATOM   4380  CG2 VAL E  85      40.252  24.656 -49.096  1.00  0.00           C  
ATOM   4381  N   VAL E  86      43.260  23.498 -45.683  1.00  0.00           N  
ATOM   4382  CA  VAL E  86      44.425  22.789 -45.156  1.00  0.00           C  
ATOM   4383  C   VAL E  86      44.321  21.303 -45.453  1.00  0.00           C  
ATOM   4384  O   VAL E  86      43.399  20.649 -44.978  1.00  0.00           O  
ATOM   4385  CB  VAL E  86      44.557  22.900 -43.642  1.00  0.00           C  
ATOM   4386  CG1 VAL E  86      45.734  22.028 -43.177  1.00  0.00           C  
ATOM   4387  CG2 VAL E  86      44.755  24.327 -43.247  1.00  0.00           C  
ATOM   4388  N   VAL E  87      45.279  20.776 -46.212  1.00  0.00           N  
ATOM   4389  CA  VAL E  87      45.292  19.360 -46.555  1.00  0.00           C  
ATOM   4390  C   VAL E  87      46.348  18.586 -45.772  1.00  0.00           C  
ATOM   4391  O   VAL E  87      47.555  18.712 -46.016  1.00  0.00           O  
ATOM   4392  CB  VAL E  87      45.510  19.140 -48.077  1.00  0.00           C  
ATOM   4393  CG1 VAL E  87      45.598  17.639 -48.401  1.00  0.00           C  
ATOM   4394  CG2 VAL E  87      44.345  19.767 -48.844  1.00  0.00           C  
ATOM   4395  N   ILE E  88      45.885  17.770 -44.833  1.00  0.00           N  
ATOM   4396  CA  ILE E  88      46.803  16.991 -44.027  1.00  0.00           C  
ATOM   4397  C   ILE E  88      46.947  15.617 -44.663  1.00  0.00           C  
ATOM   4398  O   ILE E  88      45.968  14.969 -45.009  1.00  0.00           O  
ATOM   4399  CB  ILE E  88      46.289  16.886 -42.604  1.00  0.00           C  
ATOM   4400  CG1 ILE E  88      45.850  18.273 -42.107  1.00  0.00           C  
ATOM   4401  CG2 ILE E  88      47.388  16.391 -41.710  1.00  0.00           C  
ATOM   4402  CD1 ILE E  88      45.451  18.290 -40.651  1.00  0.00           C  
ATOM   4403  N   SER E  89      48.187  15.182 -44.824  1.00  0.00           N  
ATOM   4404  CA  SER E  89      48.443  13.901 -45.462  1.00  0.00           C  
ATOM   4405  C   SER E  89      49.720  13.163 -45.024  1.00  0.00           C  
ATOM   4406  O   SER E  89      50.683  13.766 -44.538  1.00  0.00           O  
ATOM   4407  CB  SER E  89      48.442  14.114 -46.979  1.00  0.00           C  
ATOM   4408  OG  SER E  89      48.748  15.466 -47.289  1.00  0.00           O  
ATOM   4409  N   ASN E  90      49.681  11.841 -45.196  1.00  0.00           N  
ATOM   4410  CA  ASN E  90      50.760  10.894 -44.872  1.00  0.00           C  
ATOM   4411  C   ASN E  90      52.017  11.315 -45.637  1.00  0.00           C  
ATOM   4412  O   ASN E  90      52.023  11.344 -46.870  1.00  0.00           O  
ATOM   4413  CB  ASN E  90      50.322   9.489 -45.308  1.00  0.00           C  
ATOM   4414  CG  ASN E  90      51.239   8.387 -44.816  1.00  0.00           C  
ATOM   4415  ND2 ASN E  90      50.655   7.398 -44.139  1.00  0.00           N  
ATOM   4416  OD1 ASN E  90      52.447   8.406 -45.055  1.00  0.00           O  
ATOM   4417  N   ILE E  91      53.084  11.635 -44.911  1.00  0.00           N  
ATOM   4418  CA  ILE E  91      54.327  12.090 -45.546  1.00  0.00           C  
ATOM   4419  C   ILE E  91      55.060  10.990 -46.328  1.00  0.00           C  
ATOM   4420  O   ILE E  91      55.941  11.268 -47.144  1.00  0.00           O  
ATOM   4421  CB  ILE E  91      55.297  12.690 -44.489  1.00  0.00           C  
ATOM   4422  CG1 ILE E  91      56.386  13.503 -45.175  1.00  0.00           C  
ATOM   4423  CG2 ILE E  91      55.907  11.580 -43.638  1.00  0.00           C  
ATOM   4424  CD1 ILE E  91      55.978  14.890 -45.480  1.00  0.00           C  
ATOM   4425  N   GLU E  92      54.659   9.747 -46.101  1.00  0.00           N  
ATOM   4426  CA  GLU E  92      55.299   8.615 -46.742  1.00  0.00           C  
ATOM   4427  C   GLU E  92      54.626   8.217 -48.021  1.00  0.00           C  
ATOM   4428  O   GLU E  92      55.243   8.113 -49.070  1.00  0.00           O  
ATOM   4429  CB  GLU E  92      55.293   7.411 -45.796  1.00  0.00           C  
ATOM   4430  CG  GLU E  92      56.130   7.581 -44.551  1.00  0.00           C  
ATOM   4431  CD  GLU E  92      57.610   7.651 -44.864  1.00  0.00           C  
ATOM   4432  OE1 GLU E  92      58.404   7.862 -43.921  1.00  0.00           O  
ATOM   4433  OE2 GLU E  92      57.985   7.492 -46.047  1.00  0.00           O  
ATOM   4434  N   SER E  93      53.333   7.998 -47.928  1.00  0.00           N  
ATOM   4435  CA  SER E  93      52.585   7.535 -49.076  1.00  0.00           C  
ATOM   4436  C   SER E  93      51.975   8.653 -49.915  1.00  0.00           C  
ATOM   4437  O   SER E  93      51.869   8.566 -51.150  1.00  0.00           O  
ATOM   4438  CB  SER E  93      51.504   6.620 -48.572  1.00  0.00           C  
ATOM   4439  OG  SER E  93      50.698   7.329 -47.663  1.00  0.00           O  
ATOM   4440  N   GLY E  94      51.582   9.709 -49.217  1.00  0.00           N  
ATOM   4441  CA  GLY E  94      50.976  10.838 -49.870  1.00  0.00           C  
ATOM   4442  C   GLY E  94      49.467  10.742 -49.820  1.00  0.00           C  
ATOM   4443  O   GLY E  94      48.818  11.567 -50.429  1.00  0.00           O  
ATOM   4444  N   GLU E  95      48.910   9.750 -49.121  1.00  0.00           N  
ATOM   4445  CA  GLU E  95      47.463   9.610 -49.009  1.00  0.00           C  
ATOM   4446  C   GLU E  95      46.912  10.786 -48.214  1.00  0.00           C  
ATOM   4447  O   GLU E  95      47.521  11.237 -47.247  1.00  0.00           O  
ATOM   4448  CB  GLU E  95      47.095   8.303 -48.311  1.00  0.00           C  
ATOM   4449  CG  GLU E  95      45.900   8.423 -47.384  1.00  0.00           C  
ATOM   4450  CD  GLU E  95      45.405   7.094 -46.861  1.00  0.00           C  
ATOM   4451  OE1 GLU E  95      46.229   6.202 -46.556  1.00  0.00           O  
ATOM   4452  OE2 GLU E  95      44.175   6.945 -46.733  1.00  0.00           O  
ATOM   4453  N   VAL E  96      45.746  11.288 -48.594  1.00  0.00           N  
ATOM   4454  CA  VAL E  96      45.221  12.423 -47.869  1.00  0.00           C  
ATOM   4455  C   VAL E  96      44.428  11.936 -46.688  1.00  0.00           C  
ATOM   4456  O   VAL E  96      43.556  11.102 -46.835  1.00  0.00           O  
ATOM   4457  CB  VAL E  96      44.392  13.319 -48.813  1.00  0.00           C  
ATOM   4458  CG1 VAL E  96      43.747  14.484 -48.056  1.00  0.00           C  
ATOM   4459  CG2 VAL E  96      45.334  13.858 -49.909  1.00  0.00           C  
ATOM   4460  N   LEU E  97      44.760  12.465 -45.510  1.00  0.00           N  
ATOM   4461  CA  LEU E  97      44.127  12.095 -44.243  1.00  0.00           C  
ATOM   4462  C   LEU E  97      42.921  12.924 -43.810  1.00  0.00           C  
ATOM   4463  O   LEU E  97      42.010  12.401 -43.167  1.00  0.00           O  
ATOM   4464  CB  LEU E  97      45.173  12.132 -43.121  1.00  0.00           C  
ATOM   4465  CG  LEU E  97      46.487  11.377 -43.360  1.00  0.00           C  
ATOM   4466  CD1 LEU E  97      47.409  11.616 -42.183  1.00  0.00           C  
ATOM   4467  CD2 LEU E  97      46.230   9.897 -43.542  1.00  0.00           C  
ATOM   4468  N   GLU E  98      42.941  14.218 -44.118  1.00  0.00           N  
ATOM   4469  CA  GLU E  98      41.851  15.148 -43.765  1.00  0.00           C  
ATOM   4470  C   GLU E  98      42.044  16.501 -44.428  1.00  0.00           C  
ATOM   4471  O   GLU E  98      43.147  16.850 -44.844  1.00  0.00           O  
ATOM   4472  CB  GLU E  98      41.747  15.335 -42.232  1.00  0.00           C  
ATOM   4473  CG  GLU E  98      43.078  15.625 -41.504  1.00  0.00           C  
ATOM   4474  CD  GLU E  98      42.959  15.670 -39.959  1.00  0.00           C  
ATOM   4475  OE1 GLU E  98      42.478  16.682 -39.417  1.00  0.00           O  
ATOM   4476  OE2 GLU E  98      43.346  14.706 -39.266  1.00  0.00           O  
ATOM   4477  N   ARG E  99      40.967  17.264 -44.535  1.00  0.00           N  
ATOM   4478  CA  ARG E  99      41.063  18.576 -45.142  1.00  0.00           C  
ATOM   4479  C   ARG E  99      40.223  19.542 -44.352  1.00  0.00           C  
ATOM   4480  O   ARG E  99      39.047  19.290 -44.115  1.00  0.00           O  
ATOM   4481  CB  ARG E  99      40.525  18.586 -46.558  1.00  0.00           C  
ATOM   4482  CG  ARG E  99      41.320  17.856 -47.587  1.00  0.00           C  
ATOM   4483  CD  ARG E  99      40.852  18.266 -48.994  1.00  0.00           C  
ATOM   4484  NE  ARG E  99      41.389  17.370 -50.016  1.00  0.00           N  
ATOM   4485  CZ  ARG E  99      40.906  16.153 -50.254  1.00  0.00           C  
ATOM   4486  NH1 ARG E  99      39.866  15.701 -49.549  1.00  0.00           N  
ATOM   4487  NH2 ARG E  99      41.475  15.378 -51.173  1.00  0.00           N  
ATOM   4488  N   TRP E 100      40.822  20.651 -43.940  1.00  0.00           N  
ATOM   4489  CA  TRP E 100      40.092  21.678 -43.214  1.00  0.00           C  
ATOM   4490  C   TRP E 100      39.890  22.824 -44.199  1.00  0.00           C  
ATOM   4491  O   TRP E 100      40.848  23.395 -44.739  1.00  0.00           O  
ATOM   4492  CB  TRP E 100      40.875  22.153 -41.984  1.00  0.00           C  
ATOM   4493  CG  TRP E 100      41.077  21.064 -40.983  1.00  0.00           C  
ATOM   4494  CD1 TRP E 100      41.964  20.026 -41.071  1.00  0.00           C  
ATOM   4495  CD2 TRP E 100      40.312  20.833 -39.783  1.00  0.00           C  
ATOM   4496  CE2 TRP E 100      40.785  19.630 -39.205  1.00  0.00           C  
ATOM   4497  CE3 TRP E 100      39.275  21.520 -39.146  1.00  0.00           C  
ATOM   4498  NE1 TRP E 100      41.794  19.159 -40.005  1.00  0.00           N  
ATOM   4499  CZ2 TRP E 100      40.258  19.102 -38.027  1.00  0.00           C  
ATOM   4500  CZ3 TRP E 100      38.750  20.996 -37.965  1.00  0.00           C  
ATOM   4501  CH2 TRP E 100      39.241  19.798 -37.421  1.00  0.00           C  
ATOM   4502  N   GLN E 101      38.630  23.122 -44.467  1.00  0.00           N  
ATOM   4503  CA  GLN E 101      38.289  24.198 -45.380  1.00  0.00           C  
ATOM   4504  C   GLN E 101      37.630  25.374 -44.670  1.00  0.00           C  
ATOM   4505  O   GLN E 101      36.583  25.236 -44.037  1.00  0.00           O  
ATOM   4506  CB  GLN E 101      37.356  23.701 -46.487  1.00  0.00           C  
ATOM   4507  CG  GLN E 101      36.488  24.810 -47.075  1.00  0.00           C  
ATOM   4508  CD  GLN E 101      35.807  24.423 -48.374  1.00  0.00           C  
ATOM   4509  NE2 GLN E 101      36.120  23.236 -48.881  1.00  0.00           N  
ATOM   4510  OE1 GLN E 101      35.013  25.193 -48.923  1.00  0.00           O  
ATOM   4511  N   PHE E 102      38.265  26.536 -44.786  1.00  0.00           N  
ATOM   4512  CA  PHE E 102      37.750  27.765 -44.211  1.00  0.00           C  
ATOM   4513  C   PHE E 102      37.171  28.614 -45.355  1.00  0.00           C  
ATOM   4514  O   PHE E 102      37.825  28.842 -46.385  1.00  0.00           O  
ATOM   4515  CB  PHE E 102      38.880  28.511 -43.513  1.00  0.00           C  
ATOM   4516  CG  PHE E 102      39.321  27.868 -42.255  1.00  0.00           C  
ATOM   4517  CD1 PHE E 102      38.718  28.200 -41.053  1.00  0.00           C  
ATOM   4518  CD2 PHE E 102      40.329  26.920 -42.260  1.00  0.00           C  
ATOM   4519  CE1 PHE E 102      39.116  27.598 -39.866  1.00  0.00           C  
ATOM   4520  CE2 PHE E 102      40.730  26.314 -41.087  1.00  0.00           C  
ATOM   4521  CZ  PHE E 102      40.125  26.651 -39.885  1.00  0.00           C  
ATOM   4522  N   ASP E 103      35.937  29.066 -45.179  1.00  0.00           N  
ATOM   4523  CA  ASP E 103      35.294  29.887 -46.188  1.00  0.00           C  
ATOM   4524  C   ASP E 103      35.363  31.339 -45.777  1.00  0.00           C  
ATOM   4525  O   ASP E 103      34.962  31.693 -44.669  1.00  0.00           O  
ATOM   4526  CB  ASP E 103      33.848  29.460 -46.360  1.00  0.00           C  
ATOM   4527  CG  ASP E 103      33.726  28.146 -47.088  1.00  0.00           C  
ATOM   4528  OD1 ASP E 103      34.246  28.070 -48.228  1.00  0.00           O  
ATOM   4529  OD2 ASP E 103      33.126  27.203 -46.531  1.00  0.00           O  
ATOM   4530  N   ILE E 104      35.866  32.185 -46.668  1.00  0.00           N  
ATOM   4531  CA  ILE E 104      35.987  33.594 -46.349  1.00  0.00           C  
ATOM   4532  C   ILE E 104      34.782  34.452 -46.719  1.00  0.00           C  
ATOM   4533  O   ILE E 104      34.241  34.376 -47.823  1.00  0.00           O  
ATOM   4534  CB  ILE E 104      37.252  34.168 -46.984  1.00  0.00           C  
ATOM   4535  CG1 ILE E 104      38.458  33.343 -46.530  1.00  0.00           C  
ATOM   4536  CG2 ILE E 104      37.447  35.609 -46.552  1.00  0.00           C  
ATOM   4537  CD1 ILE E 104      39.761  33.824 -47.091  1.00  0.00           C  
ATOM   4538  N   GLU E 105      34.374  35.250 -45.738  1.00  0.00           N  
ATOM   4539  CA  GLU E 105      33.261  36.190 -45.828  1.00  0.00           C  
ATOM   4540  C   GLU E 105      33.889  37.574 -45.638  1.00  0.00           C  
ATOM   4541  O   GLU E 105      33.731  38.210 -44.589  1.00  0.00           O  
ATOM   4542  CB  GLU E 105      32.286  35.936 -44.687  1.00  0.00           C  
ATOM   4543  CG  GLU E 105      30.875  36.222 -45.047  1.00  0.00           C  
ATOM   4544  CD  GLU E 105      30.345  35.172 -45.989  1.00  0.00           C  
ATOM   4545  OE1 GLU E 105      29.592  34.290 -45.522  1.00  0.00           O  
ATOM   4546  OE2 GLU E 105      30.698  35.225 -47.190  1.00  0.00           O  
ATOM   4547  N   CYS E 106      34.627  38.021 -46.643  1.00  0.00           N  
ATOM   4548  CA  CYS E 106      35.307  39.309 -46.570  1.00  0.00           C  
ATOM   4549  C   CYS E 106      34.346  40.499 -46.479  1.00  0.00           C  
ATOM   4550  O   CYS E 106      34.154  41.235 -47.452  1.00  0.00           O  
ATOM   4551  CB  CYS E 106      36.236  39.476 -47.781  1.00  0.00           C  
ATOM   4552  SG  CYS E 106      37.372  40.895 -47.679  1.00  0.00           S  
ATOM   4553  N   ASP E 107      33.737  40.688 -45.310  1.00  0.00           N  
ATOM   4554  CA  ASP E 107      32.814  41.807 -45.091  1.00  0.00           C  
ATOM   4555  C   ASP E 107      33.522  42.892 -44.263  1.00  0.00           C  
ATOM   4556  O   ASP E 107      33.487  42.888 -43.029  1.00  0.00           O  
ATOM   4557  CB  ASP E 107      31.536  41.325 -44.376  1.00  0.00           C  
ATOM   4558  CG  ASP E 107      30.275  41.505 -45.229  1.00  0.00           C  
ATOM   4559  OD1 ASP E 107      30.173  40.850 -46.291  1.00  0.00           O  
ATOM   4560  OD2 ASP E 107      29.390  42.301 -44.831  1.00  0.00           O  
ATOM   4561  N   LYS E 108      34.173  43.810 -44.970  1.00  0.00           N  
ATOM   4562  CA  LYS E 108      34.915  44.918 -44.378  1.00  0.00           C  
ATOM   4563  C   LYS E 108      34.147  45.581 -43.238  1.00  0.00           C  
ATOM   4564  O   LYS E 108      34.302  45.217 -42.073  1.00  0.00           O  
ATOM   4565  CB  LYS E 108      35.226  45.945 -45.467  1.00  0.00           C  
ATOM   4566  CG  LYS E 108      35.520  45.303 -46.827  1.00  0.00           C  
ATOM   4567  CD  LYS E 108      35.954  46.312 -47.848  1.00  0.00           C  
ATOM   4568  CE  LYS E 108      37.209  47.031 -47.377  1.00  0.00           C  
ATOM   4569  NZ  LYS E 108      36.982  47.863 -46.148  1.00  0.00           N  
ATOM   4570  N   SER E 120      32.703  45.098 -33.082  1.00  0.00           N  
ATOM   4571  CA  SER E 120      32.747  45.283 -31.627  1.00  0.00           C  
ATOM   4572  C   SER E 120      33.223  44.045 -30.846  1.00  0.00           C  
ATOM   4573  O   SER E 120      33.150  42.921 -31.332  1.00  0.00           O  
ATOM   4574  CB  SER E 120      31.375  45.721 -31.115  1.00  0.00           C  
ATOM   4575  OG  SER E 120      30.386  44.748 -31.385  1.00  0.00           O  
ATOM   4576  N   GLN E 121      33.679  44.261 -29.616  1.00  0.00           N  
ATOM   4577  CA  GLN E 121      34.215  43.197 -28.776  1.00  0.00           C  
ATOM   4578  C   GLN E 121      33.285  42.014 -28.730  1.00  0.00           C  
ATOM   4579  O   GLN E 121      33.571  40.940 -29.237  1.00  0.00           O  
ATOM   4580  CB  GLN E 121      34.422  43.743 -27.374  1.00  0.00           C  
ATOM   4581  CG  GLN E 121      35.594  43.219 -26.645  1.00  0.00           C  
ATOM   4582  CD  GLN E 121      36.818  43.474 -27.387  1.00  0.00           C  
ATOM   4583  NE2 GLN E 121      37.576  42.440 -27.589  1.00  0.00           N  
ATOM   4584  OE1 GLN E 121      37.107  44.596 -27.780  1.00  0.00           O  
ATOM   4585  N   LYS E 122      32.155  42.241 -28.112  1.00  0.00           N  
ATOM   4586  CA  LYS E 122      31.132  41.266 -27.955  1.00  0.00           C  
ATOM   4587  C   LYS E 122      30.847  40.518 -29.265  1.00  0.00           C  
ATOM   4588  O   LYS E 122      30.739  39.296 -29.284  1.00  0.00           O  
ATOM   4589  CB  LYS E 122      29.992  42.096 -27.492  1.00  0.00           C  
ATOM   4590  CG  LYS E 122      28.922  41.422 -27.136  1.00  0.00           C  
ATOM   4591  CD  LYS E 122      29.276  40.954 -25.892  1.00  0.00           C  
ATOM   4592  CE  LYS E 122      28.100  40.301 -25.728  1.00  0.00           C  
ATOM   4593  NZ  LYS E 122      28.135  39.775 -24.432  1.00  0.00           N  
ATOM   4594  N   ALA E 123      30.755  41.251 -30.366  1.00  0.00           N  
ATOM   4595  CA  ALA E 123      30.502  40.619 -31.656  1.00  0.00           C  
ATOM   4596  C   ALA E 123      31.618  39.641 -32.048  1.00  0.00           C  
ATOM   4597  O   ALA E 123      31.359  38.497 -32.458  1.00  0.00           O  
ATOM   4598  CB  ALA E 123      30.362  41.680 -32.722  1.00  0.00           C  
ATOM   4599  N   ILE E 124      32.858  40.113 -31.936  1.00  0.00           N  
ATOM   4600  CA  ILE E 124      34.013  39.307 -32.261  1.00  0.00           C  
ATOM   4601  C   ILE E 124      34.007  38.029 -31.447  1.00  0.00           C  
ATOM   4602  O   ILE E 124      34.161  36.929 -31.983  1.00  0.00           O  
ATOM   4603  CB  ILE E 124      35.285  40.065 -31.974  1.00  0.00           C  
ATOM   4604  CG1 ILE E 124      35.395  41.235 -32.948  1.00  0.00           C  
ATOM   4605  CG2 ILE E 124      36.469  39.133 -32.086  1.00  0.00           C  
ATOM   4606  CD1 ILE E 124      36.626  42.046 -32.773  1.00  0.00           C  
ATOM   4607  N   GLN E 125      33.832  38.173 -30.140  1.00  0.00           N  
ATOM   4608  CA  GLN E 125      33.796  37.003 -29.277  1.00  0.00           C  
ATOM   4609  C   GLN E 125      32.920  35.901 -29.845  1.00  0.00           C  
ATOM   4610  O   GLN E 125      33.347  34.765 -29.936  1.00  0.00           O  
ATOM   4611  CB  GLN E 125      33.289  37.370 -27.898  1.00  0.00           C  
ATOM   4612  CG  GLN E 125      34.229  38.246 -27.145  1.00  0.00           C  
ATOM   4613  CD  GLN E 125      33.860  38.345 -25.692  1.00  0.00           C  
ATOM   4614  NE2 GLN E 125      34.868  38.546 -24.858  1.00  0.00           N  
ATOM   4615  OE1 GLN E 125      32.682  38.259 -25.313  1.00  0.00           O  
ATOM   4616  N   ASP E 126      31.699  36.226 -30.230  1.00  0.00           N  
ATOM   4617  CA  ASP E 126      30.816  35.215 -30.786  1.00  0.00           C  
ATOM   4618  C   ASP E 126      31.372  34.573 -32.018  1.00  0.00           C  
ATOM   4619  O   ASP E 126      31.143  33.387 -32.239  1.00  0.00           O  
ATOM   4620  CB  ASP E 126      29.480  35.818 -31.132  1.00  0.00           C  
ATOM   4621  CG  ASP E 126      28.967  36.683 -30.042  1.00  0.00           C  
ATOM   4622  OD1 ASP E 126      28.851  36.201 -28.885  1.00  0.00           O  
ATOM   4623  OD2 ASP E 126      28.694  37.859 -30.342  1.00  0.00           O  
ATOM   4624  N   GLU E 127      32.083  35.346 -32.835  1.00  0.00           N  
ATOM   4625  CA  GLU E 127      32.656  34.788 -34.052  1.00  0.00           C  
ATOM   4626  C   GLU E 127      33.749  33.810 -33.685  1.00  0.00           C  
ATOM   4627  O   GLU E 127      33.808  32.704 -34.233  1.00  0.00           O  
ATOM   4628  CB  GLU E 127      33.233  35.880 -34.932  1.00  0.00           C  
ATOM   4629  CG  GLU E 127      32.175  36.815 -35.404  1.00  0.00           C  
ATOM   4630  CD  GLU E 127      31.100  36.129 -36.254  1.00  0.00           C  
ATOM   4631  OE1 GLU E 127      30.499  35.081 -35.871  1.00  0.00           O  
ATOM   4632  OE2 GLU E 127      30.817  36.648 -37.352  1.00  0.00           O  
ATOM   4633  N   ILE E 128      34.602  34.214 -32.743  1.00  0.00           N  
ATOM   4634  CA  ILE E 128      35.712  33.372 -32.290  1.00  0.00           C  
ATOM   4635  C   ILE E 128      35.207  32.072 -31.670  1.00  0.00           C  
ATOM   4636  O   ILE E 128      35.635  30.974 -32.026  1.00  0.00           O  
ATOM   4637  CB  ILE E 128      36.572  34.147 -31.275  1.00  0.00           C  
ATOM   4638  CG1 ILE E 128      37.283  35.292 -31.992  1.00  0.00           C  
ATOM   4639  CG2 ILE E 128      37.617  33.252 -30.645  1.00  0.00           C  
ATOM   4640  CD1 ILE E 128      38.090  36.140 -31.071  1.00  0.00           C  
ATOM   4641  N   ARG E 129      34.280  32.203 -30.742  1.00  0.00           N  
ATOM   4642  CA  ARG E 129      33.724  31.042 -30.091  1.00  0.00           C  
ATOM   4643  C   ARG E 129      33.183  30.043 -31.093  1.00  0.00           C  
ATOM   4644  O   ARG E 129      33.381  28.836 -30.936  1.00  0.00           O  
ATOM   4645  CB  ARG E 129      32.593  31.440 -29.154  1.00  0.00           C  
ATOM   4646  CG  ARG E 129      33.002  32.174 -27.916  1.00  0.00           C  
ATOM   4647  CD  ARG E 129      31.986  31.887 -26.838  1.00  0.00           C  
ATOM   4648  NE  ARG E 129      32.195  32.732 -25.681  1.00  0.00           N  
ATOM   4649  CZ  ARG E 129      31.845  34.012 -25.634  1.00  0.00           C  
ATOM   4650  NH1 ARG E 129      31.267  34.582 -26.692  1.00  0.00           N  
ATOM   4651  NH2 ARG E 129      32.064  34.720 -24.527  1.00  0.00           N  
ATOM   4652  N   SER E 130      32.499  30.516 -32.127  1.00  0.00           N  
ATOM   4653  CA  SER E 130      31.954  29.536 -33.036  1.00  0.00           C  
ATOM   4654  C   SER E 130      33.041  28.911 -33.879  1.00  0.00           C  
ATOM   4655  O   SER E 130      33.001  27.707 -34.120  1.00  0.00           O  
ATOM   4656  CB  SER E 130      30.800  30.102 -33.897  1.00  0.00           C  
ATOM   4657  OG  SER E 130      31.208  31.146 -34.749  1.00  0.00           O  
ATOM   4658  N   VAL E 131      34.025  29.681 -34.316  1.00  0.00           N  
ATOM   4659  CA  VAL E 131      35.057  29.040 -35.101  1.00  0.00           C  
ATOM   4660  C   VAL E 131      35.679  27.898 -34.291  1.00  0.00           C  
ATOM   4661  O   VAL E 131      35.765  26.746 -34.755  1.00  0.00           O  
ATOM   4662  CB  VAL E 131      36.181  29.996 -35.493  1.00  0.00           C  
ATOM   4663  CG1 VAL E 131      37.362  29.184 -36.015  1.00  0.00           C  
ATOM   4664  CG2 VAL E 131      35.689  30.982 -36.549  1.00  0.00           C  
ATOM   4665  N   ILE E 132      36.118  28.208 -33.078  1.00  0.00           N  
ATOM   4666  CA  ILE E 132      36.724  27.175 -32.279  1.00  0.00           C  
ATOM   4667  C   ILE E 132      35.721  26.072 -31.970  1.00  0.00           C  
ATOM   4668  O   ILE E 132      36.094  24.904 -31.935  1.00  0.00           O  
ATOM   4669  CB  ILE E 132      37.286  27.730 -30.946  1.00  0.00           C  
ATOM   4670  CG1 ILE E 132      38.472  28.699 -31.139  1.00  0.00           C  
ATOM   4671  CG2 ILE E 132      37.682  26.591 -30.054  1.00  0.00           C  
ATOM   4672  CD1 ILE E 132      39.405  28.468 -32.225  1.00  0.00           C  
ATOM   4673  N   ARG E 133      34.456  26.421 -31.744  1.00  0.00           N  
ATOM   4674  CA  ARG E 133      33.432  25.405 -31.454  1.00  0.00           C  
ATOM   4675  C   ARG E 133      33.258  24.452 -32.674  1.00  0.00           C  
ATOM   4676  O   ARG E 133      33.183  23.218 -32.532  1.00  0.00           O  
ATOM   4677  CB  ARG E 133      32.111  26.079 -31.118  1.00  0.00           C  
ATOM   4678  CG  ARG E 133      31.124  25.136 -30.544  1.00  0.00           C  
ATOM   4679  CD  ARG E 133      29.795  25.799 -30.513  1.00  0.00           C  
ATOM   4680  NE  ARG E 133      28.872  25.019 -29.692  1.00  0.00           N  
ATOM   4681  CZ  ARG E 133      28.117  24.036 -30.189  1.00  0.00           C  
ATOM   4682  NH1 ARG E 133      28.188  23.737 -31.504  1.00  0.00           N  
ATOM   4683  NH2 ARG E 133      27.295  23.346 -29.386  1.00  0.00           N  
ATOM   4684  N   GLN E 134      33.217  25.028 -33.871  1.00  0.00           N  
ATOM   4685  CA  GLN E 134      33.097  24.216 -35.076  1.00  0.00           C  
ATOM   4686  C   GLN E 134      34.318  23.300 -35.283  1.00  0.00           C  
ATOM   4687  O   GLN E 134      34.184  22.152 -35.723  1.00  0.00           O  
ATOM   4688  CB  GLN E 134      32.884  25.118 -36.291  1.00  0.00           C  
ATOM   4689  CG  GLN E 134      31.568  25.913 -36.203  1.00  0.00           C  
ATOM   4690  CD  GLN E 134      31.372  26.902 -37.347  1.00  0.00           C  
ATOM   4691  NE2 GLN E 134      31.337  28.177 -37.009  1.00  0.00           N  
ATOM   4692  OE1 GLN E 134      31.254  26.525 -38.514  1.00  0.00           O  
ATOM   4693  N   ILE E 135      35.510  23.803 -34.971  1.00  0.00           N  
ATOM   4694  CA  ILE E 135      36.715  22.987 -35.098  1.00  0.00           C  
ATOM   4695  C   ILE E 135      36.670  21.821 -34.115  1.00  0.00           C  
ATOM   4696  O   ILE E 135      36.893  20.674 -34.473  1.00  0.00           O  
ATOM   4697  CB  ILE E 135      37.946  23.835 -34.831  1.00  0.00           C  
ATOM   4698  CG1 ILE E 135      38.278  24.648 -36.080  1.00  0.00           C  
ATOM   4699  CG2 ILE E 135      39.112  22.970 -34.485  1.00  0.00           C  
ATOM   4700  CD1 ILE E 135      39.501  25.529 -35.915  1.00  0.00           C  
ATOM   4701  N   THR E 136      36.350  22.122 -32.870  1.00  0.00           N  
ATOM   4702  CA  THR E 136      36.278  21.089 -31.856  1.00  0.00           C  
ATOM   4703  C   THR E 136      35.191  20.056 -32.155  1.00  0.00           C  
ATOM   4704  O   THR E 136      35.388  18.849 -31.970  1.00  0.00           O  
ATOM   4705  CB  THR E 136      35.997  21.688 -30.487  1.00  0.00           C  
ATOM   4706  CG2 THR E 136      36.146  20.632 -29.414  1.00  0.00           C  
ATOM   4707  OG1 THR E 136      36.934  22.735 -30.231  1.00  0.00           O  
ATOM   4708  N   ALA E 137      34.035  20.529 -32.605  1.00  0.00           N  
ATOM   4709  CA  ALA E 137      32.933  19.628 -32.909  1.00  0.00           C  
ATOM   4710  C   ALA E 137      33.352  18.642 -33.981  1.00  0.00           C  
ATOM   4711  O   ALA E 137      32.895  17.516 -34.002  1.00  0.00           O  
ATOM   4712  CB  ALA E 137      31.749  20.422 -33.373  1.00  0.00           C  
ATOM   4713  N   THR E 138      34.230  19.080 -34.869  1.00  0.00           N  
ATOM   4714  CA  THR E 138      34.713  18.248 -35.940  1.00  0.00           C  
ATOM   4715  C   THR E 138      35.772  17.249 -35.514  1.00  0.00           C  
ATOM   4716  O   THR E 138      35.774  16.112 -35.990  1.00  0.00           O  
ATOM   4717  CB  THR E 138      35.306  19.087 -37.037  1.00  0.00           C  
ATOM   4718  CG2 THR E 138      35.846  18.210 -38.132  1.00  0.00           C  
ATOM   4719  OG1 THR E 138      34.289  19.925 -37.573  1.00  0.00           O  
ATOM   4720  N   VAL E 139      36.683  17.645 -34.630  1.00  0.00           N  
ATOM   4721  CA  VAL E 139      37.695  16.679 -34.263  1.00  0.00           C  
ATOM   4722  C   VAL E 139      37.019  15.449 -33.643  1.00  0.00           C  
ATOM   4723  O   VAL E 139      37.502  14.332 -33.799  1.00  0.00           O  
ATOM   4724  CB  VAL E 139      38.830  17.323 -33.370  1.00  0.00           C  
ATOM   4725  CG1 VAL E 139      38.596  18.809 -33.212  1.00  0.00           C  
ATOM   4726  CG2 VAL E 139      38.953  16.622 -32.047  1.00  0.00           C  
ATOM   4727  N   THR E 140      35.880  15.662 -32.986  1.00  0.00           N  
ATOM   4728  CA  THR E 140      35.084  14.584 -32.392  1.00  0.00           C  
ATOM   4729  C   THR E 140      34.856  13.440 -33.399  1.00  0.00           C  
ATOM   4730  O   THR E 140      34.815  12.258 -33.028  1.00  0.00           O  
ATOM   4731  CB  THR E 140      33.680  15.110 -31.943  1.00  0.00           C  
ATOM   4732  CG2 THR E 140      32.694  13.977 -31.761  1.00  0.00           C  
ATOM   4733  OG1 THR E 140      33.802  15.841 -30.721  1.00  0.00           O  
ATOM   4734  N   PHE E 141      34.733  13.792 -34.675  1.00  0.00           N  
ATOM   4735  CA  PHE E 141      34.456  12.798 -35.689  1.00  0.00           C  
ATOM   4736  C   PHE E 141      35.593  12.319 -36.571  1.00  0.00           C  
ATOM   4737  O   PHE E 141      35.393  11.434 -37.402  1.00  0.00           O  
ATOM   4738  CB  PHE E 141      33.297  13.292 -36.545  1.00  0.00           C  
ATOM   4739  CG  PHE E 141      32.034  13.513 -35.768  1.00  0.00           C  
ATOM   4740  CD1 PHE E 141      31.273  12.424 -35.329  1.00  0.00           C  
ATOM   4741  CD2 PHE E 141      31.618  14.798 -35.441  1.00  0.00           C  
ATOM   4742  CE1 PHE E 141      30.105  12.622 -34.569  1.00  0.00           C  
ATOM   4743  CE2 PHE E 141      30.460  15.004 -34.687  1.00  0.00           C  
ATOM   4744  CZ  PHE E 141      29.698  13.914 -34.246  1.00  0.00           C  
ATOM   4745  N   LEU E 142      36.780  12.877 -36.403  1.00  0.00           N  
ATOM   4746  CA  LEU E 142      37.905  12.435 -37.207  1.00  0.00           C  
ATOM   4747  C   LEU E 142      38.589  11.224 -36.581  1.00  0.00           C  
ATOM   4748  O   LEU E 142      38.489  10.991 -35.365  1.00  0.00           O  
ATOM   4749  CB  LEU E 142      38.929  13.551 -37.327  1.00  0.00           C  
ATOM   4750  CG  LEU E 142      38.500  14.854 -37.997  1.00  0.00           C  
ATOM   4751  CD1 LEU E 142      39.523  15.938 -37.740  1.00  0.00           C  
ATOM   4752  CD2 LEU E 142      38.334  14.621 -39.476  1.00  0.00           C  
ATOM   4753  N   PRO E 143      39.282  10.418 -37.414  1.00  0.00           N  
ATOM   4754  CA  PRO E 143      39.986   9.241 -36.908  1.00  0.00           C  
ATOM   4755  C   PRO E 143      41.235   9.703 -36.150  1.00  0.00           C  
ATOM   4756  O   PRO E 143      41.718  10.826 -36.325  1.00  0.00           O  
ATOM   4757  CB  PRO E 143      40.345   8.479 -38.188  1.00  0.00           C  
ATOM   4758  CG  PRO E 143      40.611   9.555 -39.121  1.00  0.00           C  
ATOM   4759  CD  PRO E 143      39.411  10.475 -38.883  1.00  0.00           C  
ATOM   4760  N   LEU E 144      41.763   8.836 -35.304  1.00  0.00           N  
ATOM   4761  CA  LEU E 144      42.942   9.209 -34.557  1.00  0.00           C  
ATOM   4762  C   LEU E 144      44.078   9.270 -35.551  1.00  0.00           C  
ATOM   4763  O   LEU E 144      44.333   8.322 -36.273  1.00  0.00           O  
ATOM   4764  CB  LEU E 144      43.232   8.184 -33.460  1.00  0.00           C  
ATOM   4765  CG  LEU E 144      44.309   8.592 -32.455  1.00  0.00           C  
ATOM   4766  CD1 LEU E 144      43.839   9.819 -31.728  1.00  0.00           C  
ATOM   4767  CD2 LEU E 144      44.588   7.483 -31.457  1.00  0.00           C  
ATOM   4768  N   LEU E 145      44.737  10.411 -35.601  1.00  0.00           N  
ATOM   4769  CA  LEU E 145      45.866  10.657 -36.492  1.00  0.00           C  
ATOM   4770  C   LEU E 145      47.073   9.898 -35.950  1.00  0.00           C  
ATOM   4771  O   LEU E 145      47.472  10.143 -34.826  1.00  0.00           O  
ATOM   4772  CB  LEU E 145      46.126  12.147 -36.473  1.00  0.00           C  
ATOM   4773  CG  LEU E 145      46.831  12.701 -37.682  1.00  0.00           C  
ATOM   4774  CD1 LEU E 145      46.762  14.200 -37.653  1.00  0.00           C  
ATOM   4775  CD2 LEU E 145      48.247  12.212 -37.665  1.00  0.00           C  
ATOM   4776  N   GLU E 146      47.662   8.993 -36.729  1.00  0.00           N  
ATOM   4777  CA  GLU E 146      48.785   8.218 -36.217  1.00  0.00           C  
ATOM   4778  C   GLU E 146      49.988   8.051 -37.135  1.00  0.00           C  
ATOM   4779  O   GLU E 146      50.607   6.997 -37.130  1.00  0.00           O  
ATOM   4780  CB  GLU E 146      48.273   6.844 -35.791  1.00  0.00           C  
ATOM   4781  CG  GLU E 146      47.504   6.129 -36.891  1.00  0.00           C  
ATOM   4782  CD  GLU E 146      46.553   5.061 -36.352  1.00  0.00           C  
ATOM   4783  OE1 GLU E 146      47.040   4.014 -35.866  1.00  0.00           O  
ATOM   4784  OE2 GLU E 146      45.315   5.267 -36.409  1.00  0.00           O  
ATOM   4785  N   VAL E 147      50.320   9.068 -37.921  1.00  0.00           N  
ATOM   4786  CA  VAL E 147      51.470   8.985 -38.824  1.00  0.00           C  
ATOM   4787  C   VAL E 147      52.039  10.373 -38.977  1.00  0.00           C  
ATOM   4788  O   VAL E 147      51.351  11.346 -38.686  1.00  0.00           O  
ATOM   4789  CB  VAL E 147      51.092   8.462 -40.256  1.00  0.00           C  
ATOM   4790  CG1 VAL E 147      50.488   7.089 -40.174  1.00  0.00           C  
ATOM   4791  CG2 VAL E 147      50.110   9.418 -40.936  1.00  0.00           C  
ATOM   4792  N   SER E 148      53.291  10.482 -39.408  1.00  0.00           N  
ATOM   4793  CA  SER E 148      53.873  11.808 -39.608  1.00  0.00           C  
ATOM   4794  C   SER E 148      53.195  12.380 -40.835  1.00  0.00           C  
ATOM   4795  O   SER E 148      52.895  11.651 -41.782  1.00  0.00           O  
ATOM   4796  CB  SER E 148      55.376  11.732 -39.826  1.00  0.00           C  
ATOM   4797  OG  SER E 148      56.024  11.660 -38.567  1.00  0.00           O  
ATOM   4798  N   CYS E 149      52.964  13.681 -40.841  1.00  0.00           N  
ATOM   4799  CA  CYS E 149      52.244  14.254 -41.957  1.00  0.00           C  
ATOM   4800  C   CYS E 149      52.844  15.501 -42.597  1.00  0.00           C  
ATOM   4801  O   CYS E 149      53.876  16.012 -42.161  1.00  0.00           O  
ATOM   4802  CB  CYS E 149      50.817  14.548 -41.480  1.00  0.00           C  
ATOM   4803  SG  CYS E 149      50.787  15.656 -40.044  1.00  0.00           S  
ATOM   4804  N   SER E 150      52.174  15.964 -43.651  1.00  0.00           N  
ATOM   4805  CA  SER E 150      52.559  17.178 -44.363  1.00  0.00           C  
ATOM   4806  C   SER E 150      51.314  18.077 -44.369  1.00  0.00           C  
ATOM   4807  O   SER E 150      50.184  17.598 -44.559  1.00  0.00           O  
ATOM   4808  CB  SER E 150      52.986  16.868 -45.789  1.00  0.00           C  
ATOM   4809  OG  SER E 150      51.852  16.531 -46.562  1.00  0.00           O  
ATOM   4810  N   PHE E 151      51.544  19.372 -44.148  1.00  0.00           N  
ATOM   4811  CA  PHE E 151      50.504  20.394 -44.075  1.00  0.00           C  
ATOM   4812  C   PHE E 151      50.529  21.189 -45.358  1.00  0.00           C  
ATOM   4813  O   PHE E 151      51.546  21.793 -45.707  1.00  0.00           O  
ATOM   4814  CB  PHE E 151      50.802  21.332 -42.915  1.00  0.00           C  
ATOM   4815  CG  PHE E 151      49.671  21.519 -41.973  1.00  0.00           C  
ATOM   4816  CD1 PHE E 151      49.180  20.443 -41.230  1.00  0.00           C  
ATOM   4817  CD2 PHE E 151      49.120  22.788 -41.796  1.00  0.00           C  
ATOM   4818  CE1 PHE E 151      48.155  20.638 -40.316  1.00  0.00           C  
ATOM   4819  CE2 PHE E 151      48.097  23.002 -40.891  1.00  0.00           C  
ATOM   4820  CZ  PHE E 151      47.607  21.928 -40.146  1.00  0.00           C  
ATOM   4821  N   ASP E 152      49.413  21.203 -46.068  1.00  0.00           N  
ATOM   4822  CA  ASP E 152      49.353  21.936 -47.322  1.00  0.00           C  
ATOM   4823  C   ASP E 152      48.257  22.975 -47.252  1.00  0.00           C  
ATOM   4824  O   ASP E 152      47.078  22.640 -47.223  1.00  0.00           O  
ATOM   4825  CB  ASP E 152      49.095  20.958 -48.456  1.00  0.00           C  
ATOM   4826  CG  ASP E 152      50.132  19.853 -48.502  1.00  0.00           C  
ATOM   4827  OD1 ASP E 152      51.295  20.152 -48.871  1.00  0.00           O  
ATOM   4828  OD2 ASP E 152      49.795  18.689 -48.157  1.00  0.00           O  
ATOM   4829  N   LEU E 153      48.643  24.241 -47.200  1.00  0.00           N  
ATOM   4830  CA  LEU E 153      47.648  25.312 -47.130  1.00  0.00           C  
ATOM   4831  C   LEU E 153      47.342  25.724 -48.546  1.00  0.00           C  
ATOM   4832  O   LEU E 153      48.252  26.044 -49.293  1.00  0.00           O  
ATOM   4833  CB  LEU E 153      48.204  26.529 -46.391  1.00  0.00           C  
ATOM   4834  CG  LEU E 153      47.182  27.405 -45.659  1.00  0.00           C  
ATOM   4835  CD1 LEU E 153      47.818  28.704 -45.308  1.00  0.00           C  
ATOM   4836  CD2 LEU E 153      45.982  27.664 -46.506  1.00  0.00           C  
ATOM   4837  N   LEU E 154      46.081  25.706 -48.935  1.00  0.00           N  
ATOM   4838  CA  LEU E 154      45.743  26.116 -50.288  1.00  0.00           C  
ATOM   4839  C   LEU E 154      44.955  27.427 -50.242  1.00  0.00           C  
ATOM   4840  O   LEU E 154      43.890  27.504 -49.624  1.00  0.00           O  
ATOM   4841  CB  LEU E 154      44.926  25.029 -50.989  1.00  0.00           C  
ATOM   4842  CG  LEU E 154      45.624  23.679 -51.152  1.00  0.00           C  
ATOM   4843  CD1 LEU E 154      44.761  22.789 -51.997  1.00  0.00           C  
ATOM   4844  CD2 LEU E 154      46.964  23.855 -51.807  1.00  0.00           C  
ATOM   4845  N   ILE E 155      45.492  28.464 -50.880  1.00  0.00           N  
ATOM   4846  CA  ILE E 155      44.824  29.761 -50.895  1.00  0.00           C  
ATOM   4847  C   ILE E 155      44.123  29.864 -52.235  1.00  0.00           C  
ATOM   4848  O   ILE E 155      44.776  29.911 -53.276  1.00  0.00           O  
ATOM   4849  CB  ILE E 155      45.814  30.933 -50.846  1.00  0.00           C  
ATOM   4850  CG1 ILE E 155      46.961  30.666 -49.878  1.00  0.00           C  
ATOM   4851  CG2 ILE E 155      45.082  32.202 -50.554  1.00  0.00           C  
ATOM   4852  CD1 ILE E 155      46.634  30.495 -48.525  1.00  0.00           C  
ATOM   4853  N   TYR E 156      42.797  29.891 -52.205  1.00  0.00           N  
ATOM   4854  CA  TYR E 156      42.016  30.003 -53.434  1.00  0.00           C  
ATOM   4855  C   TYR E 156      41.716  31.477 -53.725  1.00  0.00           C  
ATOM   4856  O   TYR E 156      40.828  32.088 -53.138  1.00  0.00           O  
ATOM   4857  CB  TYR E 156      40.709  29.233 -53.316  1.00  0.00           C  
ATOM   4858  CG  TYR E 156      40.871  27.746 -53.449  1.00  0.00           C  
ATOM   4859  CD1 TYR E 156      41.251  26.966 -52.369  1.00  0.00           C  
ATOM   4860  CD2 TYR E 156      40.666  27.110 -54.673  1.00  0.00           C  
ATOM   4861  CE1 TYR E 156      41.422  25.589 -52.512  1.00  0.00           C  
ATOM   4862  CE2 TYR E 156      40.839  25.741 -54.814  1.00  0.00           C  
ATOM   4863  CZ  TYR E 156      41.215  24.991 -53.734  1.00  0.00           C  
ATOM   4864  OH  TYR E 156      41.388  23.633 -53.867  1.00  0.00           O  
ATOM   4865  N   THR E 157      42.461  32.042 -54.663  1.00  0.00           N  
ATOM   4866  CA  THR E 157      42.280  33.438 -55.011  1.00  0.00           C  
ATOM   4867  C   THR E 157      41.515  33.568 -56.314  1.00  0.00           C  
ATOM   4868  O   THR E 157      41.111  32.611 -56.936  1.00  0.00           O  
ATOM   4869  CB  THR E 157      43.606  34.177 -55.161  1.00  0.00           C  
ATOM   4870  CG2 THR E 157      44.353  34.212 -53.836  1.00  0.00           C  
ATOM   4871  OG1 THR E 157      44.418  33.502 -56.110  1.00  0.00           O  
ATOM   4872  N   ASP E 158      41.353  34.791 -56.733  1.00  0.00           N  
ATOM   4873  CA  ASP E 158      40.689  35.118 -57.938  1.00  0.00           C  
ATOM   4874  C   ASP E 158      41.690  35.034 -59.028  1.00  0.00           C  
ATOM   4875  O   ASP E 158      42.877  34.675 -58.743  1.00  0.00           O  
ATOM   4876  CB  ASP E 158      40.280  36.499 -57.785  1.00  0.00           C  
ATOM   4877  CG  ASP E 158      38.962  36.625 -58.092  1.00  0.00           C  
ATOM   4878  OD1 ASP E 158      38.811  36.101 -59.200  1.00  0.00           O  
ATOM   4879  OD2 ASP E 158      38.138  37.185 -57.318  1.00  0.00           O  
ATOM   4880  N   LYS E 159      41.352  35.371 -60.276  1.00  0.00           N  
ATOM   4881  CA  LYS E 159      42.509  35.257 -61.209  1.00  0.00           C  
ATOM   4882  C   LYS E 159      43.348  36.466 -61.377  1.00  0.00           C  
ATOM   4883  O   LYS E 159      43.354  37.069 -62.418  1.00  0.00           O  
ATOM   4884  CB  LYS E 159      42.153  34.786 -62.600  1.00  0.00           C  
ATOM   4885  CG  LYS E 159      41.387  35.514 -63.424  1.00  0.00           C  
ATOM   4886  CD  LYS E 159      40.299  34.667 -63.146  1.00  0.00           C  
ATOM   4887  CE  LYS E 159      40.624  33.329 -63.706  1.00  0.00           C  
ATOM   4888  NZ  LYS E 159      39.392  32.857 -64.216  1.00  0.00           N  
ATOM   4889  N   ASP E 160      44.150  36.760 -60.392  1.00  0.00           N  
ATOM   4890  CA  ASP E 160      44.914  37.922 -60.537  1.00  0.00           C  
ATOM   4891  C   ASP E 160      45.724  38.009 -59.287  1.00  0.00           C  
ATOM   4892  O   ASP E 160      45.130  37.956 -58.214  1.00  0.00           O  
ATOM   4893  CB  ASP E 160      44.052  39.192 -60.586  1.00  0.00           C  
ATOM   4894  CG  ASP E 160      44.866  40.244 -60.922  1.00  0.00           C  
ATOM   4895  OD1 ASP E 160      45.285  39.973 -62.021  1.00  0.00           O  
ATOM   4896  OD2 ASP E 160      45.177  41.154 -60.158  1.00  0.00           O  
ATOM   4897  N   LEU E 161      47.045  38.165 -59.420  1.00  0.00           N  
ATOM   4898  CA  LEU E 161      47.906  38.294 -58.269  1.00  0.00           C  
ATOM   4899  C   LEU E 161      49.123  39.195 -58.359  1.00  0.00           C  
ATOM   4900  O   LEU E 161      49.381  39.798 -59.428  1.00  0.00           O  
ATOM   4901  CB  LEU E 161      48.359  36.912 -57.812  1.00  0.00           C  
ATOM   4902  CG  LEU E 161      47.236  35.922 -58.026  1.00  0.00           C  
ATOM   4903  CD1 LEU E 161      47.831  34.659 -58.611  1.00  0.00           C  
ATOM   4904  CD2 LEU E 161      46.442  35.667 -56.721  1.00  0.00           C  
ATOM   4905  N   VAL E 162      49.876  39.242 -57.246  1.00  0.00           N  
ATOM   4906  CA  VAL E 162      51.126  40.002 -57.145  1.00  0.00           C  
ATOM   4907  C   VAL E 162      51.990  38.936 -56.452  1.00  0.00           C  
ATOM   4908  O   VAL E 162      52.674  39.168 -55.449  1.00  0.00           O  
ATOM   4909  CB  VAL E 162      50.983  41.221 -56.235  1.00  0.00           C  
ATOM   4910  CG1 VAL E 162      50.125  42.268 -56.930  1.00  0.00           C  
ATOM   4911  CG2 VAL E 162      50.369  40.857 -54.901  1.00  0.00           C  
ATOM   4912  N   VAL E 163      51.881  37.714 -56.958  1.00  0.00           N  
ATOM   4913  CA  VAL E 163      52.680  36.632 -56.392  1.00  0.00           C  
ATOM   4914  C   VAL E 163      53.795  36.389 -57.408  1.00  0.00           C  
ATOM   4915  O   VAL E 163      53.526  36.309 -58.610  1.00  0.00           O  
ATOM   4916  CB  VAL E 163      51.882  35.315 -56.142  1.00  0.00           C  
ATOM   4917  CG1 VAL E 163      51.641  34.593 -57.470  1.00  0.00           C  
ATOM   4918  CG2 VAL E 163      52.662  34.481 -55.174  1.00  0.00           C  
ATOM   4919  N   PRO E 164      55.060  36.311 -56.957  1.00  0.00           N  
ATOM   4920  CA  PRO E 164      56.160  36.086 -57.899  1.00  0.00           C  
ATOM   4921  C   PRO E 164      56.436  34.602 -58.107  1.00  0.00           C  
ATOM   4922  O   PRO E 164      56.915  33.930 -57.177  1.00  0.00           O  
ATOM   4923  CB  PRO E 164      57.346  36.858 -57.257  1.00  0.00           C  
ATOM   4924  CG  PRO E 164      57.078  36.710 -55.797  1.00  0.00           C  
ATOM   4925  CD  PRO E 164      55.562  36.924 -55.719  1.00  0.00           C  
ATOM   4926  N   GLU E 165      56.085  34.089 -59.295  1.00  0.00           N  
ATOM   4927  CA  GLU E 165      56.288  32.677 -59.644  1.00  0.00           C  
ATOM   4928  C   GLU E 165      55.800  31.727 -58.569  1.00  0.00           C  
ATOM   4929  O   GLU E 165      56.460  30.732 -58.242  1.00  0.00           O  
ATOM   4930  CB  GLU E 165      57.769  32.430 -59.915  1.00  0.00           C  
ATOM   4931  CG  GLU E 165      58.092  31.748 -61.220  1.00  0.00           C  
ATOM   4932  CD  GLU E 165      57.600  32.522 -62.423  1.00  0.00           C  
ATOM   4933  OE1 GLU E 165      57.968  32.147 -63.556  1.00  0.00           O  
ATOM   4934  OE2 GLU E 165      56.843  33.500 -62.243  1.00  0.00           O  
ATOM   4935  N   LYS E 166      54.641  32.072 -58.021  1.00  0.00           N  
ATOM   4936  CA  LYS E 166      54.001  31.336 -56.940  1.00  0.00           C
[truncated: 740,993 more chars]
