# Supplementary material for: Juxtaposition of Bub1 and Cdc20 on phosphorylated Mad1 during catalytic mitotic checkpoint complex assembly
Source: Nat Commun. 2022 Oct 26;13:6381. doi: 10.1038/s41467-022-34058-2 (PMC9605988; doi:10.1038/s41467-022-34058-2)
Supplement: Supplementary file 7 — Source Data [file 41467_2022_34058_MOESM7_ESM.xlsx]

## Sheet: Figure2a-b
Figure 2a	SEC-MALS Data				Figure 2b	SEC-MALS Data
volume (mL)	dRI	Mad1CTD Mass			volume (mL)	Mad1CTD pT716 dRI	Mad1CTD pT716 mass	Cdc20N dRI	Cdc20N mass	Mad1CTD pT716 + Cdc20N dRI	Mad1CTD pT716 + Cdc20N mass
-0.214954	4.73e-05				-0.212268	-0.000353174		-0.00104036		-0.0004904
-0.20706	9.31e-05				-0.204373	-0.000300815		-0.00101713		-0.0002998
-0.199165	0.00012392				-0.196478	-0.000260127		-0.000997128		-0.0002113
-0.19127	0.00014781				-0.188583	-0.000249522		-0.000965279		-0.0002014
-0.183375	0.00015295				-0.180689	-0.000240157		-0.000949842		-0.0002007
-0.17548	0.00015499				-0.172794	-0.000238949		-0.000943788		-0.0002007
-0.167585	0.00015306				-0.164899	-0.000237742		-0.000942021		-0.0002016
-0.159691	0.00015114				-0.157004	-0.000237178		-0.00093653		-0.0002025
-0.151796	0.00014942				-0.149109	-0.000232594		-0.000921038		-0.0002015
-0.143901	0.00015261				-0.141214	-0.000226723		-0.00091043		-0.0002009
-0.136006	0.00015226				-0.13332	-0.000222159		-0.000901161		-0.0002008
-0.128111	0.00015118				-0.125425	-0.000220444		-0.0008932		-0.0002012
-0.120217	0.0001501				-0.11753	-0.000218693		-0.000891869		-0.0002017
-0.112322	0.00014676				-0.109635	-0.000218325		-0.00088783		-0.0002034
-0.104427	0.00014505				-0.10174	-0.000217957		-0.000883206		-0.0002049
-0.0965323	0.00014347				-0.0938457	-0.000216478		-0.000880983		-0.0002056
-0.0886375	0.00014253				-0.0859509	-0.000216365		-0.000876874		-0.0002062
-0.0807427	0.000141				-0.0780561	-0.000216665		-0.000871866		-0.000208
-0.0728479	0.00013867				-0.0701613	-0.000216966		-0.000866674		-0.0002094
-0.0649531	0.00013795				-0.0622665	-0.000217679		-0.000859915		-0.0002102
-0.0570583	0.00013902				-0.0543717	-0.000217984		-0.000852899		-0.0002119
-0.0491635	0.00013956				-0.0464769	-0.000217693		-0.000847618		-0.000213
-0.0412687	0.00014034				-0.0385821	-0.000216488		-0.000844232		-0.0002136
-0.0333739	0.00014199				-0.0306873	-0.000216256		-0.000841043		-0.0002143
-0.0254791	0.00014157				-0.0227925	-0.000216162		-0.000836043		-0.0002154
-0.0175843	0.00014115				-0.0148977	-0.000217148		-0.000830998		-0.0002157
-0.0096895	0.00014014				-0.0070029	-0.000218135		-0.00082639		-0.0002163
-0.0017947	0.00013872				0.00089194	-0.000219523		-0.000823214		-0.0002166
0.00610008	0.0001363				0.00878674	-0.000219897		-0.000822156		-0.000217
0.0139949	0.00013371				0.0166815	-0.000220887		-0.000821089		-0.0002174
0.0218897	0.00013186				0.0245763	-0.000221932		-0.000820022		-0.000218
0.0297845	0.00012951				0.0324711	-0.000222341		-0.000816191		-0.0002181
0.0376793	0.0001264				0.0403659	-0.000222753		-0.000815287		-0.0002174
0.0455741	0.0001245				0.0482607	-0.000223165		-0.000814861		-0.0002162
0.0534689	0.00012308				0.0561555	-0.000225293		-0.000814435		-0.0002157
0.0613637	0.00012007				0.0640504	-0.000229136		-0.00081459		-0.0002162
0.0692585	0.00011639				0.0719451	-0.000233166		-0.000814745		-0.0002167
0.0771533	0.0001107				0.07984	-0.000235744		-0.000815897		-0.0002175
0.0850481	0.00010407				0.0877348	-0.000239601		-0.000817901		-0.0002182
0.0929429	9.7e-05				0.0956295	-0.00024389		-0.000821307		-0.0002192
0.100838	8.98e-05				0.103524	-0.000246899		-0.000824932		-0.0002197
0.108732	8.31e-05				0.111419	-0.000248983		-0.000823828		-0.0002205
0.116627	7.7e-05				0.119314	-0.000251664		-0.000822561		-0.0002212
0.124522	7.16e-05				0.127209	-0.000253334		-0.000816011		-0.0002209
0.132417	6.82e-05				0.135104	-0.000253963		-0.000807764		-0.0002195
0.140312	6.59e-05				0.142998	-0.000254592		-0.000798167		-0.0002175
0.148206	6.47e-05				0.150893	-0.000255798		-0.000792756		-0.0002149
0.156101	6.41e-05				0.158788	-0.000256703		-0.000786206		-0.000212
0.163996	6.35e-05				0.166683	-0.000256719		-0.000777615		-0.0002095
0.171891	6.26e-05				0.174578	-0.000256906		-0.000769163		-0.000207
0.179786	6.34e-05				0.182472	-0.000257675		-0.000760222		-0.0002036
0.18768	6.31e-05				0.190367	-0.000257554		-0.000749259		-0.0002007
0.195575	6.28e-05				0.198262	-0.000257529		-0.000736065		-0.0001988
0.20347	6.24e-05				0.206157	-0.000257585		-0.000727656		-0.0001973
0.211365	6.2e-05				0.214052	-0.00025764		-0.000723412		-0.0001963
0.21926	6.14e-05				0.221946	-0.000258034		-0.000718821		-0.0001948
0.227154	6.11e-05				0.229841	-0.000258427		-0.000713512		-0.0001929
0.235049	6.05e-05				0.237736	-0.000258742		-0.000709177		-0.0001907
0.242944	5.99e-05				0.245631	-0.000256901		-0.000701712		-0.0001885
0.250839	5.9e-05				0.253526	-0.000256406		-0.000693851		-0.0001865
0.258734	5.82e-05				0.26142	-0.000255911		-0.000686109		-0.0001848
0.266628	5.54e-05				0.269315	-0.000256029		-0.000680656		-0.0001837
0.274523	5.31e-05				0.27721	-0.000256146		-0.000673607		-0.0001826
0.282418	5.17e-05				0.285105	-0.000256664		-0.000669867		-0.0001814
0.290313	5.08e-05				0.293	-0.000256991		-0.000667018		-0.0001805
0.298208	4.81e-05				0.300894	-0.000258162		-0.000660438		-0.0001801
0.306102	4.47e-05				0.308789	-0.000259327		-0.000654297		-0.0001787
0.313997	4.14e-05				0.316684	-0.000259634		-0.0006473		-0.0001769
0.321892	3.81e-05				0.324579	-0.000259074		-0.000642045		-0.0001754
0.329787	3.63e-05				0.332474	-0.000259006		-0.000638133		-0.0001751
0.337682	3.52e-05				0.340368	-0.000259026		-0.000634536		-0.0001751
0.345577	3.38e-05				0.348263	-0.000259046		-0.000630118		-0.0001735
0.353471	3.22e-05				0.356158	-0.000259867		-0.000623829		-0.0001719
0.361366	3.12e-05				0.364053	-0.000260553		-0.000621377		-0.0001703
0.369261	2.96e-05				0.371948	-0.000260727		-0.000617294		-0.0001693
0.377156	2.67e-05				0.379842	-0.000260921		-0.000611552		-0.0001689
0.385051	2.4e-05				0.387737	-0.00026138		-0.00060566		-0.0001686
0.392945	2.21e-05				0.395632	-0.000263414		-0.00060221		-0.0001688
0.40084	2.04e-05				0.403527	-0.00026417		-0.000600773		-0.0001693
0.408735	1.86e-05				0.411422	-0.000264302		-0.000595752		-0.0001699
0.41663	1.75e-05				0.419316	-0.000265518		-0.000593377		-0.0001713
0.424525	1.64e-05				0.427211	-0.000265542		-0.000592247		-0.0001725
0.432419	1.46e-05				0.435106	-0.000265896		-0.00059203		-0.000172
0.440314	1.18e-05				0.443001	-0.000266251		-0.000594329		-0.000172
0.448209	9.73e-06				0.450896	-0.000266387		-0.000596628		-0.000172
0.456104	6.79e-06				0.45879	-0.000266078		-0.000598935		-0.000172
0.463998	3.64e-06				0.466685	-0.000266116		-0.000600719		-0.0001721
0.471893	1.3e-06				0.47458	-0.000266154		-0.000601208		-0.0001726
0.479788	2.38e-07				0.482475	-0.000266003		-0.000601322		-0.000173
0.487683	-1.43e-06				0.49037	-0.000265967		-0.000601435		-0.0001741
0.495578	-2.65e-06				0.498264	-0.000266531		-0.000602511		-0.0001752
0.503472	-4.01e-06				0.506159	-0.000267096		-0.000603447		-0.0001756
0.511367	-6.32e-06				0.514054	-0.000268091		-0.000603543		-0.0001765
0.519262	-9.36e-06				0.521949	-0.000268555		-0.000605618		-0.0001775
0.527157	-1.15e-05				0.529844	-0.000268979		-0.000605764		-0.0001795
0.535052	-1.21e-05				0.537738	-0.000269157		-0.000605909		-0.0001811
0.542947	-1.31e-05				0.545633	-0.000269993		-0.000606627		-0.0001822
0.550841	-1.42e-05				0.553528	-0.00027112		-0.000602578		-0.0001831
0.558736	-1.49e-05				0.561423	-0.000272498		-0.000602993		-0.0001857
0.566631	-1.56e-05				0.569318	-0.000272502		-0.000603409		-0.0001887
0.574526	-1.64e-05				0.577212	-0.000272717		-0.000604663		-0.0001907
0.582421	-1.68e-05				0.585107	-0.000273468		-0.000605443		-0.0001921
0.590315	-1.73e-05				0.593002	-0.000273524		-0.00060692		-0.0001941
0.59821	-1.83e-05				0.600897	-0.000274339		-0.000608742		-0.0001964
0.606105	-1.91e-05				0.608792	-0.000274655		-0.000607851		-0.0001985
0.614	-2.02e-05				0.616686	-0.000273119		-0.000606397		-0.0001993
0.621895	-2.12e-05				0.624581	-0.00027267		-0.000603783		-0.0002
0.629789	-2.09e-05				0.632476	-0.000272825		-0.000602425		-0.0002025
0.637684	-2.13e-05				0.640371	-0.00027298		-0.000601067		-0.0002052
0.645579	-2.16e-05				0.648266	-0.000273521		-0.000600371		-0.0002079
0.653474	-2.2e-05				0.65616	-0.000274771		-0.000600293		-0.0002104
0.661369	-2.25e-05				0.664055	-0.000274301		-0.000600216		-0.000212
0.669263	-2.44e-05				0.67195	-0.00027269		-0.000600121		-0.0002141
0.677158	-2.56e-05				0.679845	-0.000271801		-0.000600533		-0.0002162
0.685053	-2.64e-05				0.68774	-0.00027105		-0.000602764		-0.0002178
0.692948	-2.76e-05				0.695634	-0.000270537		-0.000603174		-0.0002192
0.700843	-2.81e-05				0.703529	-0.000270023		-0.000603934		-0.0002205
0.708737	-2.82e-05				0.711424	-0.000269837		-0.000600836		-0.0002217
0.716632	-2.83e-05				0.719319	-0.000269804		-0.000597275		-0.000222
0.724527	-2.86e-05				0.727214	-0.000269074		-0.00059391		-0.0002224
0.732422	-2.89e-05				0.735108	-0.000267807		-0.000593035		-0.0002249
0.740317	-2.92e-05				0.743003	-0.000266999		-0.000592161		-0.0002262
0.748211	-2.96e-05				0.750898	-0.000266365		-0.000591228		-0.0002269
0.756106	-3.04e-05				0.758793	-0.000266278		-0.000591448		-0.0002276
0.764001	-3.09e-05				0.766688	-0.000266192		-0.000591668		-0.0002289
0.771896	-3.14e-05				0.774582	-0.000265861		-0.0005924		-0.0002298
0.779791	-3.24e-05				0.782477	-0.00026559		-0.000592478		-0.0002308
0.787685	-3.34e-05				0.790372	-0.000264761		-0.000592556		-0.0002315
0.79558	-3.43e-05				0.798267	-0.000264656		-0.000593579		-0.0002313
0.803475	-3.53e-05				0.806162	-0.000263913		-0.000592714		-0.0002317
0.81137	-3.53e-05				0.814056	-0.000263725		-0.000591849		-0.0002321
0.819265	-3.53e-05				0.821951	-0.000263159		-0.000586883		-0.0002326
0.827159	-3.57e-05				0.829846	-0.000262729		-0.000583696		-0.000233
0.835054	-3.62e-05				0.837741	-0.000262117		-0.000582186		-0.0002333
0.842949	-3.67e-05				0.845636	-0.000261145		-0.000580809		-0.0002338
0.850844	-3.74e-05				0.85353	-0.000260392		-0.000581048		-0.0002343
0.858739	-3.81e-05				0.861425	-0.00026011		-0.000581287		-0.0002344
0.866633	-3.97e-05				0.86932	-0.000259828		-0.000583443		-0.0002346
0.874528	-4.09e-05				0.877215	-0.000259482		-0.00058615		-0.0002349
0.882423	-4.31e-05				0.88511	-0.000258938		-0.000582515		-0.0002353
0.890318	-4.39e-05				0.893004	-0.000258184		-0.000580686		-0.0002358
0.898213	-4.46e-05				0.900899	-0.000257762		-0.000578856		-0.0002365
0.906107	-4.61e-05				0.908794	-0.000256878		-0.000576513		-0.0002369
0.914002	-4.91e-05				0.916689	-0.000256286		-0.000575517		-0.0002372
0.921897	-5.07e-05				0.924584	-0.000255986		-0.000574521		-0.000237
0.929792	-5.19e-05				0.932478	-0.000255686		-0.000574134		-0.0002373
0.937687	-5.34e-05				0.940373	-0.000255467		-0.000569855		-0.0002377
0.945581	-5.39e-05				0.948268	-0.000254502		-0.000566104		-0.0002382
0.953476	-5.57e-05				0.956163	-0.000253555		-0.000563866		-0.0002386
0.961371	-5.77e-05				0.964058	-0.000253027		-0.000563202		-0.0002379
0.969266	-5.82e-05				0.971952	-0.0002525		-0.00056119		-0.0002382
0.977161	-5.87e-05				0.979847	-0.000252263		-0.000559578		-0.0002385
0.985055	-5.92e-05				0.987742	-0.000251999		-0.000556579		-0.0002388
0.99295	-5.96e-05				0.995637	-0.000251735		-0.000551655		-0.0002384
1.00084	-6e-05				1.00353	-0.000251482		-0.000548467		-0.0002382
1.00874	-6.11e-05				1.01143	-0.000251013		-0.000547401		-0.0002381
1.01663	-6.25e-05				1.01932	-0.000250211		-0.000545659		-0.0002377
1.02453	-6.31e-05				1.02722	-0.000249597		-0.000542942		-0.0002378
1.03242	-6.37e-05				1.03511	-0.000248783		-0.000542712		-0.0002371
1.04032	-6.51e-05				1.04301	-0.000248191		-0.000542975		-0.0002345
1.04821	-6.66e-05				1.0509	-0.000248148		-0.000543238		-0.0002332
1.05611	-6.71e-05				1.0588	-0.000248804		-0.000543994		-0.0002331
1.064	-6.78e-05				1.06669	-0.00024946		-0.000544144		-0.0002317
1.0719	-6.97e-05				1.07458	-0.000250064		-0.000544295		-0.0002318
1.07979	-7.1e-05				1.08248	-0.00025041		-0.000545322		-0.000232
1.08769	-7.17e-05				1.09037	-0.000251645		-0.000545336		-0.000232
1.09558	-7.29e-05				1.09827	-0.00025301		-0.000548063		-0.0002303
1.10348	-7.4e-05				1.10616	-0.000253644		-0.000555863		-0.0002304
1.11137	-7.54e-05				1.11406	-0.000254419		-0.000561863		-0.0002298
1.11927	-7.78e-05				1.12195	-0.000255195		-0.000566755		-0.0002274
1.12716	-8.01e-05				1.12985	-0.00025637		-0.000574377		-0.0002261
1.13506	-8.12e-05				1.13774	-0.000257513		-0.000577509		-0.0002258
1.14295	-8.27e-05				1.14564	-0.000257656		-0.000578192		-0.0002237
1.15085	-8.55e-05				1.15353	-0.000257799		-0.000578876		-0.0002216
1.15874	-8.7e-05				1.16143	-0.000258571		-0.000581662		-0.0002201
1.16664	-8.74e-05				1.16932	-0.000258655		-0.000587351		-0.0002192
1.17453	-8.89e-05				1.17722	-0.000259581		-0.000587228		-0.0002186
1.18243	-8.96e-05				1.18511	-0.000262637		-0.000588148		-0.0002188
1.19032	-9.04e-05				1.19301	-0.000264303		-0.000589058		-0.0002189
1.19821	-9.17e-05				1.2009	-0.000264437		-0.000589276		-0.0002175
1.20611	-9.22e-05				1.2088	-0.000264571		-0.000589494		-0.0002158
1.214	-9.28e-05				1.21669	-0.000264907		-0.000593001		-0.0002142
1.2219	-9.3e-05				1.22459	-0.000265468		-0.000595684		-0.0002126
1.22979	-9.33e-05				1.23248	-0.000266219		-0.000595842		-0.0002111
1.23769	-9.36e-05				1.24038	-0.000266327		-0.000600722		-0.0002099
1.24558	-9.28e-05				1.24827	-0.000267173		-0.000604861		-0.0002088
1.25348	-9.17e-05				1.25617	-0.000268278		-0.000604979		-0.0002078
1.26137	-9.17e-05				1.26406	-0.00026858		-0.000605097		-0.0002071
1.26927	-9.17e-05				1.27195	-0.000268548		-0.000605841		-0.0002058
1.27716	-9.19e-05				1.27985	-0.000267999		-0.0006054		-0.0002044
1.28506	-9.22e-05				1.28774	-0.000267852		-0.000605213		-0.0002042
1.29295	-9.24e-05				1.29564	-0.000267705		-0.000605027		-0.0002036
1.30085	-9.27e-05				1.30353	-0.000266415		-0.00060511		-0.0002016
1.30874	-9.3e-05				1.31143	-0.00026492		-0.000606035		-0.0002002
1.31664	-9.34e-05				1.31932	-0.00026443		-0.000604467		-0.0001998
1.32453	-9.33e-05				1.32722	-0.00026338		-0.000602841		-0.0001985
1.33243	-5.6e-05				1.33511	-0.000245115		-0.000321598		-0.0001384
1.34032	6.23e-05				1.34301	-0.000102126		-0.00011785		2.41e-07
1.34822	8.06e-05				1.3509	-5.03e-05		-2.1e-05		1.46e-05
1.35611	8.05e-05				1.3588	-3.4e-05		7.97e-06		1.32e-05
1.36401	7.92e-05				1.36669	-3.41e-05		1.18e-05		1.17e-05
1.3719	7.79e-05				1.37459	-3.41e-05		8.78e-06		8.08e-06
1.3798	7.34e-05				1.38248	-3.64e-05		5.71e-06		4.39e-06
1.38769	6.93e-05				1.39038	-3.96e-05		-8.36e-07		2.65e-06
1.39558	6.42e-05				1.39827	-4.14e-05		-7.61e-06		9.77e-07
1.40348	6.05e-05				1.40617	-4.37e-05		-1.58e-05		-1.17e-06
1.41137	5.76e-05				1.41406	-4.59e-05		-2.17e-05		-2.59e-06
1.41927	5.42e-05				1.42196	-4.59e-05		-2.51e-05		-3.2e-06
1.42716	5.22e-05				1.42985	-4.58e-05		-2.7e-05		-3.82e-06
1.43506	5.06e-05				1.43775	-4.57e-05		-2.87e-05		-3.52e-06
1.44295	4.89e-05				1.44564	-4.54e-05		-2.92e-05		-3.33e-06
1.45085	4.74e-05				1.45354	-4.51e-05		-3.21e-05		-3.14e-06
1.45874	4.58e-05				1.46143	-4.37e-05		-3.49e-05		-2.85e-06
1.46664	4.43e-05				1.46932	-4.13e-05		-3.67e-05		-1.49e-06
1.47453	4.25e-05				1.47722	-3.98e-05		-4.2e-05		-1.34e-06
1.48243	4.06e-05				1.48511	-3.81e-05		-4.47e-05		-1.19e-06
1.49032	3.93e-05				1.49301	-3.57e-05		-4.65e-05		-1.23e-06
1.49822	3.76e-05				1.5009	-3.35e-05		-4.92e-05		-1.45e-06
1.50611	3.46e-05				1.5088	-3.34e-05		-5.64e-05		-1.68e-06
1.51401	3.19e-05				1.51669	-3.34e-05		-6.05e-05		-1.07e-06
1.5219	2.88e-05				1.52459	-3.3e-05		-6.15e-05		-4.56e-07
1.5298	2.59e-05				1.53248	-3.2e-05		-6.52e-05		2.25e-08
1.53769	2.35e-05				1.54038	-3.13e-05		-7.23e-05		8.1e-07
1.54559	2.05e-05				1.54827	-3.01e-05		-7.48e-05		1.38e-06
1.55348	1.76e-05				1.55617	-2.93e-05		-7.62e-05		1.88e-06
1.56138	1.5e-05				1.56406	-2.86e-05		-7.87e-05		2.64e-06
1.56927	1.25e-05				1.57196	-2.68e-05		-8.01e-05		3.7e-06
1.57717	1.01e-05				1.57985	-2.45e-05		-8.17e-05		5.01e-06
1.58506	9.42e-06				1.58775	-2.27e-05		-8.44e-05		5.86e-06
1.59295	8.75e-06				1.59564	-2.1e-05		-8.72e-05		6.82e-06
1.60085	7.58e-06				1.60354	-1.9e-05		-8.62e-05		8.12e-06
1.60874	6.33e-06				1.61143	-1.75e-05		-8.49e-05		8.52e-06
1.61664	5.75e-06				1.61933	-1.46e-05		-8.37e-05		1.04e-05
1.62453	5.16e-06				1.62722	-1.17e-05		-8.09e-05		1.24e-05
1.63243	2.66e-06				1.63512	-1.04e-05		-8.04e-05		1.35e-05
1.64032	1.92e-06				1.64301	-7.21e-06		-8e-05		1.4e-05
1.64822	1.32e-06				1.65091	-3.95e-06		-7.85e-05		1.5e-05
1.65611	3.21e-07				1.6588	-2.03e-06		-7.63e-05		1.7e-05
1.66401	3.88e-08				1.66669	-1.18e-06		-7.43e-05		1.81e-05
1.6719	3.04e-08				1.67459	5.93e-07		-7.25e-05		1.89e-05
1.6798	6.91e-07				1.68248	3.04e-06		-7.11e-05		2e-05
1.68769	1.33e-06				1.69038	5.18e-06		-6.9e-05		2.13e-05
1.69559	1.62e-06				1.69827	6.75e-06		-6.41e-05		2.24e-05
1.70348	1.54e-06				1.70617	8.22e-06		-5.71e-05		2.36e-05
1.71138	1.45e-06				1.71406	9.56e-06		-5.63e-05		2.33e-05
1.71927	1.27e-06				1.72196	1.02e-05		-5.54e-05		2.31e-05
1.72717	8.9e-07				1.72985	1.04e-05		-5.47e-05		2.32e-05
1.73506	5.1e-07				1.73775	1.04e-05		-5.28e-05		2.29e-05
1.74296	4.61e-07				1.74564	1.03e-05		-5.24e-05		2.26e-05
1.75085	-1.18e-07				1.75354	1.02e-05		-5.22e-05		2.12e-05
1.75875	-6.97e-07				1.76143	9.83e-06		-5.2e-05		2.04e-05
1.76664	-1.52e-06				1.76933	9.43e-06		-5.49e-05		2.03e-05
1.77454	-1.71e-06				1.77722	9.97e-06		-5.69e-05		1.98e-05
1.78243	-1.89e-06				1.78512	1.02e-05		-5.42e-05		1.93e-05
1.79032	-2.07e-06				1.79301	1.03e-05		-5.4e-05		1.85e-05
1.79822	1.63e-07				1.80091	1.01e-05		-5.38e-05		1.78e-05
1.80611	8.06e-07				1.8088	9.97e-06		-5.25e-05		1.73e-05
1.81401	9.54e-07				1.8167	9.94e-06		-5.04e-05		1.54e-05
1.8219	1.89e-06				1.82459	9.92e-06		-4.85e-05		1.35e-05
1.8298	2.09e-06				1.83249	9.61e-06		-4.64e-05		1.31e-05
1.83769	1.92e-06				1.84038	9.6e-06		-4.25e-05		1.28e-05
1.84559	1.74e-06				1.84828	9.6e-06		-3.92e-05		1.16e-05
1.85348	1.93e-06				1.85617	9.39e-06		-3.56e-05		9.14e-06
1.86138	2.1e-06				1.86406	9.27e-06		-3.36e-05		8.87e-06
1.86927	2.29e-06				1.87196	8.3e-06		-3.09e-05		8.29e-06
1.87717	1.81e-06				1.87985	7.37e-06		-2.65e-05		7.71e-06
1.88506	1.33e-06				1.88775	6.92e-06		-1.95e-05		6.26e-06
1.89296	6.41e-07				1.89564	6.26e-06		-1.82e-05		5.63e-06
1.90085	2.97e-07				1.90354	4.94e-06		-1.68e-05		4.82e-06
1.90875	-6.59e-08				1.91143	3.2e-06		-8.48e-06		3.32e-06
1.91664	-4.29e-07				1.91933	2.76e-06		-5.06e-06		2.3e-06
1.92454	-3.46e-07				1.92722	1.66e-06		-4.36e-06		1.53e-06
1.93243	1.1e-06				1.93512	-8.25e-08		1.54e-06		-2.61e-07
1.94033	9.58e-07				1.94301	-2.72e-07		6.26e-06		-9.84e-07
1.94822	8.13e-07				1.95091	-7.55e-07		9.99e-06		-1.53e-06
1.95612	1.43e-06				1.9588	-3.29e-06		1.48e-05		-2.17e-06
1.96401	1.88e-06				1.9667	-6.15e-06		1.79e-05		-2.52e-06
1.97191	1.83e-06				1.97459	-7.13e-06		2.71e-05		-2.85e-06
1.9798	1.51e-06				1.98249	-7.05e-06		3.27e-05		-3.18e-06
1.98769	8.95e-07				1.99038	-6.81e-06		3.48e-05		-3.66e-06
1.99559	2.77e-07				1.99828	-6.79e-06		4.11e-05		-2.6e-06
2.00348	-1.73e-06				2.00617	-6.82e-06		4.72e-05		-2.85e-06
2.01138	-3.99e-06				2.01407	-6.86e-06		4.91e-05		-3.09e-06
2.01927	-6.01e-06				2.02196	-6.67e-06		5.02e-05		-2.99e-06
2.02717	-8.77e-06				2.02986	-6.61e-06		5.47e-05		-2.98e-06
2.03506	-1.1e-05				2.03775	-7.08e-06		5.97e-05		-2.54e-06
2.04296	-1.32e-05				2.04565	-7.54e-06		6.17e-05		-1.23e-06
2.05085	-1.57e-05				2.05354	-7.9e-06		6.73e-05		5.56e-07
2.05875	-1.77e-05				2.06143	-7.95e-06		7.14e-05		1.31e-06
2.06664	-1.82e-05				2.06933	-8e-06		7.68e-05		2.89e-06
2.07454	-1.87e-05				2.07722	-8.16e-06		8.28e-05		4.67e-06
2.08243	-1.95e-05				2.08512	-8.54e-06		9.08e-05		5.65e-06
2.09033	-2.02e-05				2.09301	-8.32e-06		9.73e-05		6.51e-06
2.09822	-2.09e-05				2.10091	-6.63e-06		0.00010294		7.8e-06
2.10612	-2.26e-05				2.1088	-4.39e-06		0.000110467		9.59e-06
2.11401	-2.4e-05				2.1167	-2.91e-06		0.000114127		1.13e-05
2.12191	-2.47e-05				2.12459	-1.3e-06		0.000115618		1.28e-05
2.1298	-2.67e-05				2.13249	-5.89e-08		0.000120276		1.47e-05
2.1377	-3.04e-05				2.14038	4.28e-07		0.000124688		1.65e-05
2.14559	-3.26e-05				2.14828	5.35e-07		0.00012931		1.75e-05
2.15349	-3.41e-05				2.15617	1.57e-06		0.000132111		1.97e-05
2.16138	-3.68e-05				2.16407	2.61e-06		0.000132627		2.2e-05
2.16928	-3.84e-05				2.17196	2.91e-06		0.000133143		2.26e-05
2.17717	-3.94e-05				2.17986	3.59e-06		0.00013668		2.44e-05
2.18506	-4.2e-05				2.18775	3.77e-06		0.000139067		2.68e-05
2.19296	-4.41e-05				2.19565	3.72e-06		0.000140038		2.81e-05
2.20085	-4.59e-05				2.20354	3.66e-06		0.00014101		2.95e-05
2.20875	-4.91e-05				2.21144	4.89e-06		0.000143778		3.23e-05
2.21664	-5.2e-05				2.21933	5.03e-06		0.000147196		3.36e-05
2.22454	-5.45e-05				2.22723	5.07e-06		0.000148793		3.43e-05
2.23243	-5.72e-05				2.23512	5.11e-06		0.000152631		3.64e-05
2.24033	-6.09e-05				2.24302	6.35e-06		0.00015571		3.73e-05
2.24822	-6.48e-05				2.25091	8.3e-06		0.000158793		3.8e-05
2.25612	-6.75e-05				2.2588	8.72e-06		0.000163408		4.01e-05
2.26401	-7.05e-05				2.2667	9.57e-06		0.000169377		4.13e-05
2.27191	-7.21e-05				2.27459	1.02e-05		0.000170322		4.23e-05
2.2798	-7.41e-05				2.28249	1.05e-05		0.000171444		4.34e-05
2.2877	-7.79e-05				2.29038	1.08e-05		0.00017525		4.42e-05
2.29559	-8.19e-05				2.29828	1.16e-05		0.000175584		4.43e-05
2.30349	-8.48e-05				2.30617	1.2e-05		0.000175577		4.42e-05
2.31138	-8.75e-05				2.31407	1.24e-05		0.000175569		4.39e-05
2.31928	-9.05e-05				2.32196	1.36e-05		0.000177374		4.31e-05
2.32717	-9.3e-05				2.32986	1.46e-05		0.000178619		4.23e-05
2.33507	-9.57e-05				2.33775	1.57e-05		0.000181663		4.19e-05
2.34296	-9.87e-05				2.34565	1.69e-05		0.000183521		4.16e-05
2.35086	-0.0001014				2.35354	1.72e-05		0.00018448		4.13e-05
2.35875	-0.000104				2.36144	1.75e-05		0.000185438		4.11e-05
2.36665	-0.0001067				2.36933	1.83e-05		0.000191453		4.07e-05
2.37454	-0.0001097				2.37723	1.89e-05		0.000199172		4.04e-05
2.38243	-0.0001126				2.38512	1.9e-05		0.000199409		3.96e-05
2.39033	-0.0001151				2.39302	1.89e-05		0.000207188		3.92e-05
2.39822	-0.0001182				2.40091	1.88e-05		0.000215653		3.87e-05
2.40612	-0.0001205				2.40881	1.86e-05		0.000217991		3.8e-05
2.41401	-0.0001226				2.4167	1.79e-05		0.000222817		3.61e-05
2.42191	-0.0001247				2.4246	1.79e-05		0.000228233		3.33e-05
2.4298	-0.0001262				2.43249	1.79e-05		0.000232601		3.08e-05
2.4377	-0.0001281				2.44039	1.76e-05		0.00023838		2.86e-05
2.44559	-0.0001311				2.44828	1.77e-05		0.000245288		2.77e-05
2.45349	-0.0001332				2.45617	1.79e-05		0.000249437		2.61e-05
2.46138	-0.0001343				2.46407	1.85e-05		0.000253767		2.41e-05
2.46928	-0.0001347				2.47196	1.86e-05		0.000259924		2.29e-05
2.47717	-0.0001362				2.47986	1.85e-05		0.000264136		2.1e-05
2.48507	-0.0001378				2.48775	1.85e-05		0.000266653		1.95e-05
2.49296	-0.0001383				2.49565	1.81e-05		0.000268467		1.74e-05
2.50086	-0.0001399				2.50354	1.96e-05		0.000273433		1.57e-05
2.50875	-0.0001417				2.51144	1.98e-05		0.00027737		1.3e-05
2.51665	-0.0001417				2.51933	2e-05		0.000278112		9.79e-06
2.52454	-0.0001421				2.52723	2.12e-05		0.000280356		7.95e-06
2.53244	-0.0001424				2.53512	2.2e-05		0.000284566		5.26e-06
2.54033	-0.0001435				2.54302	2.27e-05		0.000289462		2.54e-06
2.54823	-0.0001446				2.55091	2.26e-05		0.000291281		-1.03e-07
2.55612	-0.0001464				2.55881	2.25e-05		0.000295677		-2.22e-06
2.56402	-0.0001464				2.5667	2.19e-05		0.000300463		-4.18e-06
2.57191	-0.0001446				2.5746	2.22e-05		0.00030403		-6.44e-06
2.5798	-0.0001448				2.58249	2.28e-05		0.000311485		-9.6e-06
2.5877	-0.000145				2.59039	2.31e-05		0.000318658		-1.25e-05
2.59559	-0.0001454				2.59828	2.33e-05		0.000324381		-1.51e-05
2.60349	-0.0001458				2.60618	2.4e-05		0.000331486		-1.6e-05
2.61138	-0.0001463				2.61407	2.4e-05		0.000335415		-1.68e-05
2.61928	-0.0001475				2.62197	2.41e-05		0.000340003		-1.86e-05
2.62717	-0.0001486				2.62986	2.49e-05		0.000340721		-1.93e-05
2.63507	-0.0001494				2.63776	2.66e-05		0.000341369		-2e-05
2.64296	-0.00015				2.64565	2.78e-05		0.000347727		-2.08e-05
2.65086	-0.0001499				2.65354	2.86e-05		0.000351518		-2.17e-05
2.65875	-0.0001501				2.66144	3.05e-05		0.00035782		-2.27e-05
2.66665	-0.0001503				2.66933	3.12e-05		0.000363072		-2.38e-05
2.67454	-0.0001503				2.67723	3.19e-05		0.000366168		-2.44e-05
2.68244	-0.0001501				2.68512	3.24e-05		0.000370461		-2.53e-05
2.69033	-0.0001492				2.69302	3.33e-05		0.000372863		-2.64e-05
2.69823	-0.0001486				2.70091	3.37e-05		0.000375186		-2.76e-05
2.70612	-0.0001488				2.70881	3.5e-05		0.000380035		-2.83e-05
2.71402	-0.0001489				2.7167	3.65e-05		0.000382456		-2.95e-05
2.72191	-0.0001491				2.7246	3.85e-05		0.000386115		-2.98e-05
2.72981	-0.0001483				2.73249	3.9e-05		0.000391986		-3.02e-05
2.7377	-0.0001481				2.74039	4.03e-05		0.000398029		-3.05e-05
2.7456	-0.0001478				2.74828	4.11e-05		0.000404069		-3e-05
2.75349	-0.0001474				2.75618	4.19e-05		0.000405942		-2.98e-05
2.76139	-0.0001467				2.76407	4.34e-05		0.000410238		-3e-05
2.76928	-0.0001465				2.77197	4.46e-05		0.000414357		-2.98e-05
2.77718	-0.0001462				2.77986	4.51e-05		0.000419212		-2.91e-05
2.78507	-0.0001461				2.78776	4.55e-05		0.000425455		-2.89e-05
2.79296	-0.000146				2.79565	4.71e-05		0.000432185		-2.85e-05
2.80086	-0.0001456				2.80355	4.91e-05		0.000435357		-2.8e-05
2.80875	-0.0001456				2.81144	5.1e-05		0.00043793		-2.73e-05
2.81665	-0.0001454				2.81934	5.29e-05		0.000365966		-2.6e-05
2.82454	-0.000145				2.82723	5.45e-05		0.000294001		-2.6e-05
2.83244	-0.0001433				2.83513	5.54e-05		0.000145679		-2.6e-05
2.84033	-0.0001435				2.84302	5.65e-05		0.00013563		-2.61e-05
2.84823	-0.0001437				2.85091	5.83e-05		0.000495671		-2.54e-05
2.85612	-0.0001429				2.85881	5.89e-05		0.000497413		-2.43e-05
2.86402	-0.0001417				2.8667	6e-05		0.000497914		-2.38e-05
2.87191	-0.0001404				2.8746	6.29e-05		0.000498415		-2.24e-05
2.87981	-0.0001393				2.88249	6.48e-05		0.000498917		-2.08e-05
2.8877	-0.0001384				2.89039	6.5e-05		0.000499419		-1.96e-05
2.8956	-0.0001377				2.89828	6.51e-05		0.000500153		-1.87e-05
2.90349	-0.0001363				2.90618	6.52e-05		0.000504698		-1.78e-05
2.91139	-0.0001351				2.91407	6.54e-05		0.000506797		-1.72e-05
2.91928	-0.0001339				2.92197	6.65e-05		0.000510201		-1.65e-05
2.92718	-0.0001328				2.92986	6.81e-05		0.000516029		-1.54e-05
2.93507	-0.0001304				2.93776	6.92e-05		0.00052509		-1.34e-05
2.94297	-0.0001283				2.94565	6.94e-05		0.000530207		-1.22e-05
2.95086	-0.0001279				2.95355	7.07e-05		0.000534626		-1.07e-05
2.95876	-0.0001279				2.96144	7.16e-05		0.000539774		-8.45e-06
2.96665	-0.0001268				2.96934	7.27e-05		0.000543182		-6.9e-06
2.97455	-0.0001265				2.97723	7.42e-05		0.000548925		-5.69e-06
2.98244	-0.0001267				2.98513	7.65e-05		0.000558145		-4.54e-06
2.99033	-0.0001252				2.99302	7.83e-05		0.0005647		-3.43e-06
2.99823	-0.0001237				3.00092	7.87e-05		0.000566931		-2.03e-06
3.00612	-0.0001227				3.00881	7.88e-05		0.00057498		-5.79e-07
3.01402	-0.0001221				3.01671	7.9e-05		0.000577588		7.72e-08
3.02191	-0.000121				3.0246	8e-05		0.000580197		-5.4e-08
3.02981	-0.0001202				3.0325	8.1e-05		0.000584902		4.01e-07
3.0377	-0.0001196				3.04039	8.13e-05		0.000585637		1.8e-07
3.0456	-0.0001189				3.04828	8.31e-05		0.000586373		-4.04e-08
3.05349	-0.0001183				3.05618	8.45e-05		0.000592036		-2.45e-07
3.06139	-0.0001184				3.06407	8.59e-05		0.000598963		-4.83e-07
3.06928	-0.0001176				3.07197	8.67e-05		0.000606387		-7.2e-07
3.07718	-0.0001164				3.07986	8.73e-05		0.000613735		-8.71e-07
3.08507	-0.0001168				3.08776	8.85e-05		0.000618411		-2.76e-07
3.09297	-0.0001158				3.09565	8.98e-05		0.000622034		-4.76e-07
3.10086	-0.0001137				3.10355	9.13e-05		0.000628908		-8.04e-07
3.10876	-0.0001122				3.11144	9.18e-05		0.000636582		-1.13e-06
3.11665	-0.0001103				3.11934	9.23e-05		0.000640022		-1.97e-06
3.12455	-0.0001085				3.12723	9.34e-05		0.000646065		-1.39e-06
3.13244	-0.0001062				3.13513	9.47e-05		0.000653239		-1.63e-06
3.14034	-0.0001048				3.14302	9.61e-05		0.000661823		-1.88e-06
3.14823	-0.0001037				3.15092	9.72e-05		0.000670086		-2.18e-06
3.15613	-0.0001029				3.15881	9.92e-05		0.000677694		-2.49e-06
3.16402	-0.0001027				3.16671	0.000102087		0.000687209		-2.88e-06
3.17192	-0.000102				3.1746	0.00010412		0.000693358		-4.59e-06
3.17981	-0.0001004				3.1825	0.000105792		0.000698241		-5.55e-06
3.1877	-9.98e-05				3.19039	0.000108966		0.000706077		-6.03e-06
3.1956	-9.99e-05				3.19829	0.000111581		0.000712795		-6.51e-06
3.20349	-9.87e-05				3.20618	0.000112978		0.00071589		-7.49e-06
3.21139	-9.83e-05				3.21408	0.000114948		0.000719632		-8.69e-06
3.21928	-9.81e-05				3.22197	0.000117809		0.000725065		-9.75e-06
3.22718	-9.83e-05				3.22987	0.00012028		0.000732223		-9.35e-06
3.23507	-9.87e-05				3.23776	0.000122836		0.000738908		-9.13e-06
3.24297	-9.91e-05				3.24565	0.000126263		0.000743792		-9.3e-06
3.25086	-9.97e-05				3.25355	0.000128993		0.000747867		-9.54e-06
3.25876	-0.0001001				3.26144	0.000131833		0.000753461		-9.85e-06
3.26665	-0.0001005				3.26934	0.000134739		0.000759666		-1.02e-05
3.27455	-0.000101				3.27723	0.000137736		0.000764038		-1.06e-05
3.28244	-0.0001016				3.28513	0.000140359		0.000767607		-1.09e-05
3.29034	-0.0001023				3.29302	0.000142783		0.000770036		-1.12e-05
3.29823	-0.0001034				3.30092	0.000146073		0.000776631		-1.15e-05
3.30613	-0.0001039				3.30881	0.000149233		0.000781311		-1.19e-05
3.31402	-0.0001043				3.31671	0.000152489		0.000784999		-1.29e-05
3.32192	-0.0001051				3.3246	0.000156884		0.000787512		-1.25e-05
3.32981	-0.0001056				3.3325	0.000160619		0.000788855		-1.24e-05
3.33771	-0.0001065				3.34039	0.000162401		0.000790197		-1.26e-05
3.3456	-0.000107				3.34829	0.00016526		0.000795864		-1.3e-05
3.3535	-0.0001083				3.35618	0.000168963		0.000796612		-1.34e-05
3.36139	-0.0001098				3.36408	0.000171035		0.00079736		-1.4e-05
3.36929	-0.0001105				3.37197	0.000173243		0.000800509		-1.46e-05
3.37718	-0.0001122				3.37987	0.000176088		0.000806004		-1.49e-05
3.38507	-0.000114				3.38776	0.00017854		0.000807916		-1.53e-05
3.39297	-0.0001156				3.39566	0.000180202		0.000809757		-1.58e-05
3.40086	-0.0001181				3.40355	0.000183625		0.000811028		-1.71e-05
3.40876	-0.0001199				3.41145	0.000186261		0.000811687		-1.75e-05
3.41665	-0.0001203				3.41934	0.000186958		0.000812345		-1.85e-05
3.42455	-0.0001209				3.42724	0.000188738		0.000815439		-1.88e-05
3.43244	-0.000122				3.43513	0.000190686		0.000816135		-1.91e-05
3.44034	-0.0001236				3.44302	0.000191812		0.000816832		-1.94e-05
3.44823	-0.0001249				3.45092	0.000193968		0.000817129		-1.99e-05
3.45613	-0.0001275				3.45881	0.000196279		0.000817233		-2.03e-05
3.46402	-0.0001302				3.46671	0.000196542		0.000817336		-2.16e-05
3.47192	-0.0001325				3.4746	0.000198479		0.000815816		-2.19e-05
3.47981	-0.0001343				3.4825	0.000200886		0.000813457		-2.22e-05
3.48771	-0.0001364				3.49039	0.000202673		0.000812683		-2.25e-05
3.4956	-0.0001383				3.49829	0.000203666		0.000807758		-2.43e-05
3.5035	-0.0001401				3.50618	0.000204876		0.000804179		-2.43e-05
3.51139	-0.0001421				3.51408	0.00020507		0.000804129		-2.43e-05
3.51929	-0.0001439				3.52197	0.00020513		0.00080408		-2.43e-05
3.52718	-0.0001448				3.52987	0.00020519		0.000803752		-2.44e-05
3.53508	-0.0001471				3.53776	0.000205804		0.000802328		-2.48e-05
3.54297	-0.00015				3.54566	0.000206109		0.000800904		-2.51e-05
3.55087	-0.0001518				3.55355	0.00020705		0.000799723		-2.57e-05
3.55876	-0.0001539				3.56145	0.000207021		0.000798543		-2.59e-05
3.56666	-0.0001569				3.56934	0.000206991		0.0007954		-2.61e-05
3.57455	-0.0001592				3.57724	0.000206436		0.000793022		-2.64e-05
3.58244	-0.0001616				3.58513	0.000206141		0.00079105		-2.69e-05
3.59034	-0.0001647				3.59303	0.000206271		0.00078998		-2.74e-05
3.59823	-0.0001669				3.60092	0.00020628		0.000788923		-2.81e-05
3.60613	-0.0001679				3.60882	0.000206134		0.000789082		-2.96e-05
3.61402	-0.0001681				3.61671	0.000205988		0.000790122		-3e-05
3.62192	-0.0001683				3.62461	0.000205712		0.000791161		-3.05e-05
3.62981	-0.000169				3.6325	0.000205091		0.000792711		-3.19e-05
3.63771	-0.0001697				3.64039	0.00020489		0.000795223		-3.29e-05
3.6456	-0.0001707				3.64829	0.000204786		0.000799152		-3.39e-05
3.6535	-0.0001708				3.65618	0.000204681		0.000801409		-3.51e-05
3.66139	-0.0001712				3.66408	0.000204647		0.000803871		-3.54e-05
3.66929	-0.0001716				3.67197	0.000204638		0.000809252		-3.57e-05
3.67718	-0.0001721				3.67987	0.00020463		0.000814433		-3.63e-05
3.68508	-0.0001727				3.68776	0.000204186		0.000817554		-3.69e-05
3.69297	-0.0001732				3.69566	0.000204221		0.000818921		-3.78e-05
3.70087	-0.000175				3.70355	0.000204217		0.000820333		-3.89e-05
3.70876	-0.0001754				3.71145	0.000204213		0.000821708		-4.04e-05
3.71666	-0.0001759				3.71934	0.000204087		0.000823247		-4.1e-05
3.72455	-0.0001764				3.72724	0.000203892		0.000825623		-4.19e-05
3.73245	-0.0001771				3.73513	0.000203698		0.000827138		-4.33e-05
3.74034	-0.0001778				3.74303	0.000203194		0.000829603		-4.36e-05
3.74824	-0.0001798				3.75092	0.000203251		0.000835552		-4.39e-05
3.75613	-0.0001815				3.75882	0.000203173		0.000836726		-4.47e-05
3.76403	-0.0001824				3.76671	0.000203095		0.0008379		-4.5e-05
3.77192	-0.0001836				3.77461	0.000202914		0.000843619		-4.53e-05
3.77981	-0.0001854				3.7825	0.000202733		0.000850263		-4.59e-05
3.78771	-0.0001863				3.7904	0.000201463		0.000856814		-4.61e-05
3.7956	-0.000187				3.79829	0.000201442		0.000863367		-4.59e-05
3.8035	-0.0001877				3.80619	0.000201422		0.000870091		-4.57e-05
3.81139	-0.0001891				3.81408	0.00020134		0.000873598		-4.6e-05
3.81929	-0.0001899				3.82198	0.000201072		0.000877526		-4.63e-05
3.82718	-0.000191				3.82987	0.000200804		0.000885459		-4.68e-05
3.83508	-0.0001922				3.83776	0.000199843		0.000889758		-4.72e-05
3.84297	-0.0001928				3.84566	0.000200864		0.000890412		-4.6e-05
3.85087	-0.0001934				3.85355	0.0002022		0.000893494		-4.55e-05
3.85876	-0.000194				3.86145	0.000202941		0.000895902		-4.49e-05
3.86666	-0.0001949				3.86934	0.000203696		0.000897338		-4.51e-05
3.87455	-0.0001957				3.87724	0.000204041		0.000901466		-4.42e-05
3.88245	-0.0001975				3.88513	0.000204134		0.000904291		-4.41e-05
3.89034	-0.0001989				3.89303	0.000204227		0.000907992		-4.37e-05
3.89824	-0.0001993				3.90092	0.000204927		0.000910015		-4.18e-05
3.90613	-0.0002011				3.90882	0.000205765		0.000916488		-4.14e-05
3.91403	-0.0002026				3.91671	0.000206296		0.000918926		-4.13e-05
3.92192	-0.0002031				3.92461	0.000207454		0.000921364		-4.12e-05
3.92982	-0.0002049				3.9325	0.000208521		0.000923082		-4.08e-05
3.93771	-0.0002064				3.9404	0.000210013		0.000927373		-4.03e-05
3.94561	-0.0002068				3.94829	0.000210835		0.000929227		-4.01e-05
3.9535	-0.0002082				3.95619	0.00021237		0.000934751		-3.82e-05
3.9614	-0.0002098				3.96408	0.000212475		0.000943165		-3.65e-05
3.96929	-0.0002112				3.97198	0.000212581		0.000946875		-3.65e-05
3.97718	-0.000213				3.97987	0.000214353		0.000949245		-3.47e-05
3.98508	-0.0002145				3.98777	0.000214543		0.000952768		-3.22e-05
3.99297	-0.0002149				3.99566	0.000214733		0.000953648		-3.22e-05
4.00087	-0.0002153				4.00356	0.000214961		0.000953954		-3.14e-05
4.00876	-0.0002164				4.01145	0.000215221		0.00095426		-2.91e-05
4.01666	-0.0002171				4.01935	0.000215338		0.000955046		-2.82e-05
4.02455	-0.0002176				4.02724	0.000215455		0.000955467		-2.8e-05
4.03245	-0.0002181				4.03513	0.000216584		0.000955707		-2.66e-05
4.04034	-0.0002191				4.04303	0.000217695		0.000954838		-2.54e-05
4.04824	-0.0002206				4.05092	0.000217748		0.00095397		-2.44e-05
4.05613	-0.0002209				4.05882	0.000218123		0.000953704		-2.33e-05
4.06403	-0.0002212				4.06671	0.000218523		0.000953182		-2.23e-05
4.07192	-0.0002219				4.07461	0.000218923		0.00095266		-2.13e-05
4.07982	-0.0002227				4.0825	0.000219246		0.000947659		-2.12e-05
4.08771	-0.0002233				4.0904	0.000219644		0.000947681		-1.98e-05
4.09561	-0.0002237				4.09829	0.00021978		0.000946537		-1.87e-05
4.1035	-0.0002239				4.10619	0.000219916		0.000943655		-1.84e-05
4.1114	-0.0002242				4.11408	0.000220365		0.000943335		-1.65e-05
4.11929	-0.0002254				4.12198	0.000221401		0.000943014		-1.5e-05
4.12719	-0.0002265				4.12987	0.000222411		0.00094051		-1.49e-05
4.13508	-0.0002281				4.13777	0.000224067		0.000938504		-1.44e-05
4.14298	-0.0002298				4.14566	0.000224678		0.000938453		-1.33e-05
4.15087	-0.0002303				4.15356	0.000224562		0.000938402		-1.15e-05
4.15877	-0.0002307				4.16145	0.000224446		0.000935284		-1.04e-05
4.16666	-0.0002312				4.16935	0.000224195		0.000932215		-9.97e-06
4.17455	-0.0002317				4.17724	0.000224646		0.000931548		-9.06e-06
4.18245	-0.0002329				4.18514	0.000225137		0.000927795		-7.48e-06
4.19034	-0.0002333				4.19303	0.000226408		0.000924918		-6.72e-06
4.19824	-0.000234				4.20093	0.00022659		0.000925051		-6.39e-06
4.20613	-0.0002356				4.20882	0.000226599		0.000925183		-5.29e-06
4.21403	-0.0002373				4.21672	0.000226608		0.000924892		-4.25e-06
4.22192	-0.0002387				4.22461	0.000226996		0.000924223		-2.07e-06
4.22982	-0.0002396				4.2325	0.000227384		0.000923554		-1.75e-07
4.23771	-0.0002392				4.2404	0.00022818		0.000917541		8.19e-07
4.24561	-0.0002396				4.24829	0.00022981		0.000915369		2.05e-06
4.2535	-0.00024				4.25619	0.000230107		0.000915338		2.53e-06
4.2614	-0.0002404				4.26408	0.000230405		0.000913345		3.21e-06
4.26929	-0.0002405				4.27198	0.000231071		0.000912011		4.82e-06
4.27719	-0.0002408				4.27987	0.000231518		0.000912963		6.47e-06
4.28508	-0.0002411				4.28777	0.000231592		0.000913438		7.09e-06
4.29298	-0.0002413				4.29566	0.000231666		0.000913913		7.65e-06
4.30087	-0.0002417				4.30356	0.000231554		0.000915138		9.19e-06
4.30877	-0.0002421				4.31145	0.000231442		0.000915848		1.05e-05
4.31666	-0.000243				4.31935	0.000231189		0.000916044		1.12e-05
4.32456	-0.0002431				4.32724	0.000230739		0.00091624		1.17e-05
4.33245	-0.0002433				4.33514	0.000230704		0.000915923		1.26e-05
4.34035	-0.0002436				4.34303	0.000229965		0.000916543		1.34e-05
4.34824	-0.0002433				4.35093	0.000229815		0.000916583		1.46e-05
4.35614	-0.0002434				4.35882	0.00023011		0.000916624		1.45e-05
4.36403	-0.0002438				4.36672	0.000230232		0.000917241		1.44e-05
4.37192	-0.0002441				4.37461	0.000230353		0.000917858		1.53e-05
4.37982	-0.0002444				4.38251	0.000230941		0.000918508		1.67e-05
4.38771	-0.0002448				4.3904	0.000230992		0.000918823		1.71e-05
4.39561	-0.000244				4.3983	0.000230655		0.000918698		1.74e-05
4.4035	-0.0002421				4.40619	0.000230318		0.000918574		1.88e-05
4.4114	-0.0002417				4.41409	0.000228794		0.00091824		1.98e-05
4.41929	-0.0002421				4.42198	0.000227757		0.000916929		2.09e-05
4.42719	-0.0002426				4.42987	0.000226804		0.000916034		2.15e-05
4.43508	-0.0002435				4.43777	0.000226674		0.000915395		2.27e-05
4.44298	-0.0002441				4.44566	0.000226436		0.000913976		2.36e-05
4.45087	-0.0002445				4.45356	0.000226199		0.000912557		2.46e-05
4.45877	-0.000245				4.46145	0.00022483		0.00091036		2.58e-05
4.46666	-0.0002457				4.46935	0.000223983		0.000910552		2.59e-05
4.47456	-0.0002462				4.47724	0.000223286		0.000910466		2.65e-05
4.48245	-0.0002468				4.48514	0.000223087		0.00090851		2.77e-05
4.49035	-0.0002476				4.49303	0.000222109		0.000905961		2.83e-05
4.49824	-0.0002482				4.50093	0.000220104		0.000904923		2.94e-05
4.50614	-0.0002488				4.50882	0.000218473		0.00090336		3.04e-05
4.51403	-0.0002497				4.51672	0.000217844		0.000903365		3.17e-05
4.52193	-0.0002507				4.52461	0.000217103		0.00090337		3.3e-05
4.52982	-0.0002512				4.53251	0.000216546		0.000902694		3.46e-05
4.53772	-0.0002518				4.5404	0.000215543		0.000902375		3.66e-05
4.54561	-0.0002525				4.5483	0.000213988		0.000898585		3.78e-05
4.55351	-0.000253				4.55619	0.000212876		0.000894247		3.87e-05
4.5614	-0.0002537				4.56409	0.000211488		0.000894		3.96e-05
4.56929	-0.000255				4.57198	0.000210673		0.000893754		4.02e-05
4.57719	-0.0002559				4.57988	0.000209306		0.000895235		4.05e-05
4.58508	-0.000256				4.58777	0.000208892		0.000896819		4.08e-05
4.59298	-0.0002562				4.59567	0.000208199		0.000898884		4.27e-05
4.60087	-0.0002567				4.60356	0.000208002		0.00090088		4.28e-05
4.60877	-0.0002572				4.61146	0.000205084		0.000901581		4.3e-05
4.61666	-0.0002582				4.61935	0.000203932		0.000901946		4.32e-05
4.62456	-0.0002599				4.62724	0.000202961		0.00090231		4.32e-05
4.63245	-0.0002618				4.63514	0.00020101		0.000903806		4.31e-05
4.64035	-0.000263				4.64303	0.000200169		0.000905974		4.3e-05
4.64824	-0.0002648				4.65093	0.000200064		0.000906118		4.27e-05
4.65614	-0.0002654				4.65882	0.000199242		0.000906261		4.24e-05
4.66403	-0.0002659				4.66672	0.000198396		0.000905547		4.21e-05
4.67193	-0.0002672				4.67461	0.00019793		0.000906832		4.1e-05
4.67982	-0.0002689				4.68251	0.000197465		0.000907514		4.05e-05
4.68772	-0.0002693				4.6904	0.000195374		0.000907843		3.99e-05
4.69561	-0.0002697				4.6983	0.000195221		0.000907611		4e-05
4.70351	-0.0002721				4.70619	0.000194705		0.000907379		3.94e-05
4.7114	-0.0002742				4.71409	0.000193109		0.000910762		3.89e-05
4.7193	-0.0002748				4.72198	0.000191373		0.000912243		3.8e-05
4.72719	-0.000276				4.72988	0.000191079		0.000913723		3.76e-05
4.73509	-0.0002774				4.73777	0.000190846		0.000915082		3.72e-05
4.74298	-0.0002777				4.74567	0.000190613		0.000915321		3.48e-05
4.75088	-0.0002781				4.75356	0.000189671		0.000917235		3.5e-05
4.75877	-0.0002785				4.76146	0.000188853		0.000917741		3.53e-05
4.76666	-0.0002791				4.76935	0.000188035		0.000918246		3.51e-05
4.77456	-0.0002797				4.77725	0.000186682		0.000920638		3.49e-05
4.78245	-0.0002808				4.78514	0.000186413		0.000926476		3.47e-05
4.79035	-0.0002825				4.79304	0.000185608		0.000929446		3.42e-05
4.79824	-0.0002828				4.80093	0.000184201		0.000930077		3.38e-05
4.80614	-0.0002835				4.80883	0.000183683		0.000932793		3.31e-05
4.81403	-0.0002849				4.81672	0.000183239		0.000934091		3.2e-05
4.82193	-0.0002859				4.82461	0.000182794		0.000935389		3.1e-05
4.82982	-0.0002868				4.83251	0.000182051		0.000937103		3.14e-05
4.83772	-0.0002884				4.8404	0.000180486		0.000937904		3.15e-05
4.84561	-0.0002889				4.8483	0.000178949		0.000938705		3.13e-05
4.85351	-0.0002894				4.85619	0.000178055		0.000939141		3.1e-05
4.8614	-0.0002898				4.86409	0.000177602		0.00093933		3.07e-05
4.8693	-0.0002903				4.87198	0.000176199		0.00093952		3.04e-05
4.87719	-0.0002906				4.87988	0.000174763		0.000939341		2.99e-05
4.88509	-0.0002912				4.88777	0.000174663		0.000940642		2.96e-05
4.89298	-0.0002918				4.89567	0.000174563		0.000942088		2.93e-05
4.90088	-0.0002921				4.90356	0.000173461		0.000944196		2.85e-05
4.90877	-0.0002922				4.91146	0.000173413		0.000946601		2.93e-05
4.91667	-0.0002924				4.91935	0.000173364		0.000947005		2.91e-05
4.92456	-0.0002916				4.92725	0.000173123		0.000947409		2.89e-05
4.93246	-0.0002912				4.93514	0.000173109		0.000948463		2.92e-05
4.94035	-0.0002913				4.94304	0.000173793		0.000953594		2.95e-05
4.94825	-0.0002917				4.95093	0.000173874		0.000954933		2.93e-05
4.95614	-0.0002922				4.95883	0.000173955		0.000956273		2.9e-05
4.96403	-0.0002929				4.96672	0.000174313		0.000957028		2.89e-05
4.97193	-0.0002949				4.97462	0.000174707		0.000960614		2.89e-05
4.97982	-0.0002953				4.98251	0.000174748		0.000964664		2.88e-05
4.98772	-0.0002957				4.99041	0.000174513		0.00097012		2.87e-05
4.99561	-0.0002963				4.9983	0.000174278		0.000975267		2.85e-05
5.00351	-0.0002979				5.0062	0.000173643		0.00097991		2.84e-05
5.0114	-0.000299				5.01409	0.000174339		0.000982815		2.92e-05
5.0193	-0.0003012				5.02198	0.000175266		0.000984318		2.9e-05
5.02719	-0.0003031				5.02988	0.000175687		0.000985822		2.87e-05
5.03509	-0.0003039				5.03777	0.000176108		0.000989155		2.84e-05
5.04298	-0.0003046				5.04567	0.000176683		0.00099267		2.8e-05
5.05088	-0.0003051				5.05356	0.000178392		0.000993832		2.8e-05
5.05877	-0.0003055				5.06146	0.000179269		0.000993782		2.78e-05
5.06667	-0.0003061				5.06935	0.000180257		0.000993732		2.75e-05
5.07456	-0.0003068				5.07725	0.000182127		0.000994189		2.72e-05
5.08246	-0.0003077				5.08514	0.000182868		0.000995326		2.62e-05
5.09035	-0.0003082				5.09304	0.000183784		0.000996361		2.56e-05
5.09825	-0.0003096				5.10093	0.000184263		0.0010042		2.54e-05
5.10614	-0.0003112				5.10883	0.000184743		0.00100733		2.51e-05
5.11404	-0.0003119				5.11672	0.000186134		0.00100856		2.45e-05
5.12193	-0.0003144				5.12462	0.000188553		0.00100979		2.4e-05
5.12983	-0.0003174				5.13251	0.000189879		0.00101269		2.31e-05
5.13772	-0.0003191				5.14041	0.000191944		0.00101619		2.27e-05
5.14562	-0.0003214				5.1483	0.000194117		0.00101644		2.12e-05
5.15351	-0.0003245				5.1562	0.000195341		0.00101603		1.99e-05
5.1614	-0.0003265				5.16409	0.000196999		0.00101562		1.91e-05
5.1693	-0.0003286				5.17199	0.000198597		0.00101456		1.84e-05
5.17719	-0.0003318				5.17988	0.000201391		0.00101047		1.8e-05
5.18509	-0.0003343				5.18778	0.000203695		0.00101054		1.77e-05
5.19298	-0.0003371				5.19567	0.000204766		0.00101039		1.62e-05
5.20088	-0.0003407				5.20357	0.000206895		0.00101071		1.49e-05
5.20877	-0.0003452				5.21146	0.000209002		0.00101234		1.35e-05
5.21667	-0.0003482				5.21935	0.000211651		0.00101199		1.24e-05
5.22456	-0.0003509				5.22725	0.000214417		0.00101163		1.15e-05
5.23246	-0.0003538				5.23514	0.000217165		0.00101038		1.11e-05
5.24035	-0.0003565				5.24304	0.000219173		0.00100868		1.04e-05
5.24825	-0.0003595				5.25093	0.00022184		0.00100817		8.91e-06
5.25614	-0.0003625				5.25883	0.000225084		0.00100871		8.53e-06
5.26404	-0.0003655				5.26672	0.000226265		0.00100835		7.23e-06
5.27193	-0.0003678				5.27462	0.00022745		0.001008		4.63e-06
5.27983	-0.00037				5.28251	0.00023048		0.00100316		2.48e-06
5.28772	-0.0003726				5.29041	0.000232942		0.00100074		1.87e-06
5.29562	-0.0003748				5.2983	0.000235051		0.00099548		1.26e-06
5.30351	-0.0003765				5.3062	0.000236159		0.0009911		-1.08e-06
5.31141	-0.0003791				5.31409	0.000237658		0.000988069		-1.32e-06
5.3193	-0.0003809				5.32199	0.000239447		0.000983062		-1.65e-06
5.3272	-0.0003824				5.32988	0.000240722		0.000980776		-1.98e-06
5.33509	-0.000486				5.33778	0.00024346		0.000979732		-2.31e-06
5.34299	-0.0004856				5.34567	0.000246104		0.00097534		-2.63e-06
5.35088	-0.0004322				5.35357	0.00024746		0.00096905		-4.7e-06
5.35877	-0.0004071				5.36146	0.000248814		0.000964103		-5.59e-06
5.36667	-0.0003968				5.36936	0.000251386		0.000959366		-7.03e-06
5.37456	-0.0003926				5.37725	0.00025297		0.000952494		-8.29e-06
5.38246	-0.0003919				5.38515	0.000253488		0.000949135		-8.85e-06
5.39035	-0.0003924				5.39304	0.000255007		0.000947876		-9.87e-06
5.39825	-0.0003929				5.40094	0.000257818		0.000942289		-1.08e-05
5.40614	-0.000394				5.40883	0.00026006		0.000935392		-1.11e-05
5.41404	-0.000396				5.41672	0.000261697		0.000931337		-1.19e-05
5.42193	-0.0003984				5.42462	0.000263424		0.000928689		-1.31e-05
5.42983	-0.000399				5.43251	0.00026387		0.000921443		-1.47e-05
5.43772	-0.0004				5.44041	0.000265864		0.000912167		-1.53e-05
5.44562	-0.0004018				5.4483	0.000268205		0.000908621		-1.62e-05
5.45351	-0.0004027				5.4562	0.000268827		0.000902657		-1.75e-05
5.46141	-0.0004025				5.46409	0.000271439		0.000892668		-1.97e-05
5.4693	-0.0004027				5.47199	0.000273919		0.000886333		-2.07e-05
5.4772	-0.0004028				5.47988	0.000275518		0.000882509		-2.26e-05
5.48509	-0.0004031				5.48778	0.000278301		0.000878513		-2.42e-05
5.49299	-0.0004035				5.49567	0.000281177		0.000873068		-2.43e-05
5.50088	-0.0004039				5.50357	0.000283207		0.00086647		-2.45e-05
5.50878	-0.0004043				5.51146	0.00028472		0.000861096		-2.48e-05
5.51667	-0.0004061				5.51936	0.000286977		0.000855861		-2.52e-05
5.52457	-0.000408				5.52725	0.00028929		0.000851198		-2.61e-05
5.53246	-0.0004084				5.53515	0.000290236		0.000844798		-2.6e-05
5.54036	-0.0004088				5.54304	0.000291204		0.000838774		-2.6e-05
5.54825	-0.0004101				5.55094	0.000293007		0.000833047		-2.65e-05
5.55614	-0.0004107				5.55883	0.000294877		0.000825409		-2.71e-05
5.56404	-0.0004097				5.56673	0.000295676		0.000822159		-2.81e-05
5.57193	-0.0004098				5.57462	0.000297593		0.000817108		-2.93e-05
5.57983	-0.0004093				5.58252	0.000298712		0.000810801		-3.11e-05
5.58772	-0.0004086				5.59041	0.000298902		0.000804539		-3.26e-05
5.59562	-0.0004086				5.59831	0.000299239		0.000800883		-3.33e-05
5.60351	-0.0004084				5.6062	0.000299533		0.000798651		-3.4e-05
5.61141	-0.0004087				5.61409	0.00030135		0.000791479		-3.52e-05
5.6193	-0.0004091				5.62199	0.000302819		0.000785617		-3.64e-05
5.6272	-0.0004096				5.62988	0.000303135		0.000783133		-3.67e-05
5.63509	-0.00041				5.63778	0.000303212		0.000778396		-3.71e-05
5.64299	-0.0004092				5.64567	0.000303288		0.000773223		-3.76e-05
5.65088	-0.000409				5.65357	0.000305284		0.000771681		-3.79e-05
5.65878	-0.0004087				5.66146	0.000307641		0.000770694		-3.82e-05
5.66667	-0.0004079				5.66936	0.000307779		0.000769706		-3.85e-05
5.67457	-0.0004079				5.67725	0.000307814		0.000763649		-3.9e-05
5.68246	-0.0004079				5.68515	0.000307849		0.000760098		-3.94e-05
5.69036	-0.0004075				5.69304	0.000308753		0.00075554		-3.99e-05
5.69825	-0.0004052				5.70094	0.000309864		0.000750574		-4.03e-05
5.70615	-0.0004045				5.70883	0.000311548		0.000750636		-4.08e-05
5.71404	-0.0004043				5.71673	0.00031159		0.000747948		-4.12e-05
5.72194	-0.0004031				5.72462	0.000311631		0.000741522		-4.27e-05
5.72983	-0.0004016				5.73252	0.000312473		0.000738539		-4.36e-05
5.73773	-0.0004016				5.74041	0.000312769		0.000737109		-4.42e-05
5.74562	-0.0004				5.74831	0.000312911		0.000734152		-4.46e-05
5.75351	-0.0003978				5.7562	0.000313053		0.000733798		-4.5e-05
5.76141	-0.0003965				5.7641	0.000313533		0.000733403		-4.6e-05
5.7693	-0.0003952				5.77199	0.000313747		0.000727962		-4.72e-05
5.7772	-0.0003932				5.77989	0.000313652		0.000723355		-4.77e-05
5.78509	-0.0003925				5.78778	0.000313557		0.000723665		-4.86e-05
5.79299	-0.0003926				5.79568	0.000312903		0.000723607		-4.98e-05
5.80088	-0.0003909				5.80357	0.000311582		0.000723549		-5.14e-05
5.80878	-0.0003903				5.81147	0.000310648		0.000723124		-5.12e-05
5.81667	-0.0003903				5.81936	0.000310459		0.000722058		-5.15e-05
5.82457	-0.0003888				5.82725	0.000310271		0.000721816		-5.17e-05
5.83246	-0.0003869				5.83515	0.000310204		0.000721573		-5.19e-05
5.84036	-0.0003848				5.84304	0.000310052		0.000721698		-5.21e-05
5.84825	-0.000384				5.85094	0.000308768		0.000720469		-5.29e-05
5.85615	-0.0003826				5.85883	0.000306993		0.000721589		-5.37e-05
5.86404	-0.0003804				5.86673	0.00030634		0.000722097		-5.37e-05
5.87194	-0.000379				5.87462	0.000306095		0.000721754		-5.38e-05
5.87983	-0.0003773				5.88252	0.000303756		0.000721411		-5.4e-05
5.88773	-0.0003757				5.89041	0.000302703		0.000720628		-5.42e-05
5.89562	-0.0003747				5.89831	0.000301967		0.000719116		-5.44e-05
5.90352	-0.0003747				5.9062	0.00030123		0.000717604		-5.47e-05
5.91141	-0.0003739				5.9141	0.000299431		0.000718484		-5.5e-05
5.91931	-0.0003731				5.92199	0.000298393		0.000722288		-5.67e-05
5.9272	-0.0003726				5.92989	0.000297362		0.000722593		-5.72e-05
5.9351	-0.0003714				5.93778	0.000294969		0.000724423		-5.69e-05
5.94299	-0.0003709				5.94568	0.000293636		0.000724025		-5.67e-05
5.95088	-0.0003693				5.95357	0.000292406		0.000723628		-5.64e-05
5.95878	-0.0003671				5.96147	0.000290962		0.000722613		-5.65e-05
5.96667	-0.0003661				5.96936	0.00029083		0.000723135		-5.65e-05
5.97457	-0.0003653				5.97726	0.000290075		0.000726522		-5.68e-05
5.98246	-0.0003648				5.98515	0.000288124		0.000729431		-5.72e-05
5.99036	-0.0003645				5.99305	0.000286497		0.00073072		-5.77e-05
5.99825	-0.0003628				6.00094	0.000285548		0.000731271		-5.8e-05
6.00615	-0.0003612				6.00884	0.000283554		0.000731525		-5.83e-05
6.01404	-0.0003595				6.01673	0.000281861		0.000731779		-5.92e-05
6.02194	-0.0003598				6.02462	0.000281019		0.000735629		-5.96e-05
6.02983	-0.0003601				6.03252	0.000280004		0.000737282		-6e-05
6.03773	-0.0003588				6.04041	0.000278449		0.000738174		-6.04e-05
6.04562	-0.0003581				6.04831	0.000277561		0.000738661		-6.06e-05
6.05352	-0.0003567				6.0562	0.000276123		0.00073733		-5.98e-05
6.06141	-0.0003558				6.0641	0.000273971		0.000735999		-5.91e-05
6.06931	-0.000355				6.07199	0.000272175		0.000733334		-5.93e-05
6.0772	-0.0003549				6.07989	0.000271605		0.000734929		-5.95e-05
6.0851	-0.0003547				6.08778	0.000269322		0.000737245		-5.99e-05
6.09299	-0.0003538				6.09568	0.00026922		0.000738496		-6.02e-05
6.10089	-0.0003539				6.10357	0.000268575		0.000738906		-6.01e-05
6.10878	-0.000354				6.11147	0.000267945		0.000739145		-6.03e-05
6.11668	-0.0003533				6.11936	0.000266742		0.000739383		-6.05e-05
6.12457	-0.0003523				6.12726	0.000264765		0.000740279		-6.03e-05
6.13247	-0.0003524				6.13515	0.000264197		0.000741103		-6.04e-05
6.14036	-0.0003512				6.14305	0.000263628		0.000741926		-6.06e-05
6.14825	-0.0003496				6.15094	0.000262686		0.000741748		-6.05e-05
6.15615	-0.0003484				6.15884	0.000262144		0.000741569		-6.08e-05
6.16404	-0.0003475				6.16673	0.00026184		0.000740944		-6.11e-05
6.17194	-0.0003458				6.17463	0.000261536		0.000736491		-6.17e-05
6.17983	-0.0003459				6.18252	0.000260006		0.000732896		-6.14e-05
6.18773	-0.0003461				6.19042	0.000258444		0.000732825		-6.03e-05
6.19562	-0.0003463				6.19831	0.000257931		0.000730396		-6.02e-05
6.20352	-0.0003467				6.20621	0.000257074		0.000729012		-5.96e-05
6.21141	-0.0003471				6.2141	0.000257062		0.000729053		-5.78e-05
6.21931	-0.0003476				6.22199	0.000257049		0.000728186		-5.74e-05
6.2272	-0.0003474				6.22989	0.000256525		0.000727783		-5.75e-05
6.2351	-0.0003476				6.23778	0.000256047		0.000728279		-5.62e-05
6.24299	-0.0003478				6.24568	0.000255986		0.000728633		-5.63e-05
6.25089	-0.0003469				6.25357	0.000255925		0.000726965		-5.64e-05
6.25878	-0.0003464				6.26147	0.000255409		0.000725297		-5.64e-05
6.26668	-0.0003466				6.26936	0.00025524		0.000724596		-5.67e-05
6.27457	-0.0003465				6.27726	0.000255071		0.000722818		-5.69e-05
6.28247	-0.0003472				6.28515	0.000254185		0.00071761		-5.73e-05
6.29036	-0.0003479				6.29305	0.000252712		0.000715449		-5.74e-05
6.29826	-0.000349				6.30094	0.00025116		0.000713282		-5.76e-05
6.30615	-0.0003509				6.30884	0.000249831		0.000705608		-5.78e-05
6.31405	-0.0003513				6.31673	0.000249819		0.000705696		-5.83e-05
6.32194	-0.0003522				6.32463	0.000249806		0.000705784		-5.87e-05
6.32984	-0.0003535				6.33252	0.000248399		0.000703954		-5.96e-05
6.33773	-0.0003545				6.34042	0.000248069		0.000703442		-5.97e-05
6.34562	-0.0003568				6.34831	0.000248335		0.00070293		-5.99e-05
6.35352	-0.0003588				6.35621	0.00024863		0.000701439		-6.04e-05
6.36141	-0.0003596				6.3641	0.000248607		0.000697766		-6.08e-05
6.36931	-0.0003616				6.372	0.000248584		0.000696358		-6.14e-05
6.3772	-0.0003636				6.37989	0.000248241		0.000692548		-6.27e-05
6.3851	-0.000365				6.38779	0.000247103		0.00068642		-6.3e-05
6.39299	-0.0003671				6.39568	0.000247093		0.000681564		-6.36e-05
6.40089	-0.0003697				6.40358	0.000247083		0.000678464		-6.42e-05
6.40878	-0.000371				6.41147	0.000244159		0.000670612		-6.65e-05
6.41668	-0.0003726				6.41936	0.000243868		0.000662955		-6.67e-05
6.42457	-0.0003748				6.42726	0.00024344		0.000655932		-6.79e-05
6.43247	-0.0003764				6.43515	0.000243062		0.000650605		-6.85e-05
6.44036	-0.0003772				6.44305	0.000241569		0.000647911		-6.95e-05
6.44826	-0.0003795				6.45094	0.000240492		0.000641369		-7.02e-05
6.45615	-0.0003825				6.45884	0.000240096		0.000634866		-7.08e-05
6.46405	-0.0003849				6.46673	0.000239469		0.00062728		-7.21e-05
6.47194	-0.0003868				6.47463	0.000238035		0.000620655		-7.35e-05
6.47984	-0.0003883				6.48252	0.000237153		0.00061653		-7.53e-05
6.48773	-0.0003897				6.49042	0.00023488		0.000607903		-7.67e-05
6.49563	-0.0003902				6.49831	0.000233336		0.000601461		-7.75e-05
6.50352	-0.0003912				6.50621	0.000231677		0.000601481		-7.89e-05
6.51142	-0.0003926				6.5141	0.000229059		0.000596597		-7.95e-05
6.51931	-0.0003931				6.522	0.000227368		0.00058698		-8.1e-05
6.52721	-0.0003936				6.52989	0.000226041		0.00058463		-8.27e-05
6.5351	-0.0003942				6.53779	0.000224154		0.000580199		-8.4e-05
6.54299	-0.0003936				6.54568	0.000221331		0.000571525		-8.56e-05
6.55089	-0.0003922				6.55358	0.000219175		0.000565141		-8.77e-05
6.55878	-0.0003915				6.56147	0.00021841		0.000560746		-9.02e-05
6.56668	-0.0003903				6.56937	0.000217435		0.000556314		-9.25e-05
6.57457	-0.0003874				6.57726	0.000215864		0.000546069		-9.46e-05
6.58247	-0.0003849				6.58516	0.000213785		0.000541303		-9.52e-05
6.59036	-0.0003827				6.59305	0.000211956		0.000536694		-9.68e-05
6.59826	-0.0003779				6.60095	0.00020957		0.000531283		-9.95e-05
6.60615	-0.0003731				6.60884	0.00020826		0.000526355		-9.99e-05
6.61405	-0.0003686				6.61673	0.000207143		0.00051954		-0.0001007
6.62194	-0.0003625				6.62463	0.000204193		0.000517034		-0.0001028
6.62984	-0.0003558				6.63252	0.000202095		0.000511378		-0.0001034
6.63773	-0.0003492				6.64042	0.000200456		0.000503382		-0.0001041
6.64563	-0.0003402				6.64831	0.000196779		0.000496015		-0.0001071
6.65352	-0.0003305				6.65621	0.000193922		0.000488761		-0.0001093
6.66142	-0.0003216				6.6641	0.000192333		0.000479954		-0.00011
6.66931	-0.0003135				6.672	0.000189748		0.000471437		-0.0001116
6.67721	-0.0003042				6.67989	0.000187382		0.000464207		-0.0001126
6.6851	-0.000295				6.68779	0.00018559		0.000458862		-0.0001129
6.693	-0.0002869				6.69568	0.000183313		0.000456935		-0.0001132
6.70089	-0.0002767				6.70358	0.00018048		0.000451836		-0.0001139
6.70879	-0.0002664				6.71147	0.000178399		0.000446908		-0.0001147
6.71668	-0.0002573				6.71937	0.000176325		0.000442485		-0.0001158
6.72458	-0.000248				6.72726	0.000173551		0.000437621		-0.0001156
6.73247	-0.0002373				6.73516	0.000171248		0.000435971		-0.0001154
6.74036	-0.0002287				6.74305	0.000168199		0.000433213		-0.0001158
6.74826	-0.0002191				6.75095	0.000165293		0.000430979		-0.0001163
6.75615	-0.0002096				6.75884	0.000162439		0.000428856		-0.000117
6.76405	-0.0002002				6.76674	0.000160391		0.000425968		-0.0001174
6.77194	-0.0001916				6.77463	0.000158307		0.000424499		-0.0001177
6.77984	-0.0001837				6.78253	0.000155701		0.000422571		-0.000118
6.78773	-0.000176				6.79042	0.000153043		0.000419575		-0.0001176
6.79563	-0.0001693				6.79832	0.000151588		0.000417738		-0.0001176
6.80352	-0.0001626				6.80621	0.000149643		0.000415902		-0.0001181
6.81142	-0.0001556				6.8141	0.0001486		0.000410432		-0.0001186
6.81931	-0.0001506				6.822	0.000146631		0.00041408		-0.0001172
6.82721	-0.0001461				6.82989	0.000144056		0.000416835		-0.0001175
6.8351	-0.0001405				6.83779	0.000142848		0.000418637		-0.0001177
6.843	-0.0001365				6.84568	0.000141811		0.000419599		-0.0001179
6.85089	-0.0001331				6.85358	0.000141109		0.000420098		-0.0001182
6.85879	-0.0001288				6.86147	0.000139583		0.000420596		-0.0001186
6.86668	-0.0001247				6.86937	0.000137652		0.000422486		-0.0001191
6.87458	-0.0001221				6.87726	0.00013587		0.000426676		-0.0001193
6.88247	-0.0001174				6.88516	0.000134199		0.000428508		-0.0001196
6.89037	-0.0001121				6.89305	0.000132864		0.000432989		-0.0001199
6.89826	-0.0001096				6.90095	0.000132281		0.000436057		-0.0001196
6.90616	-0.0001078				6.90884	0.000130524		0.000437288		-0.0001191
6.91405	-0.000105				6.91674	0.000127509		0.000438518		-0.000119
6.92195	-0.0001029				6.92463	0.000125666		0.000440526		-0.0001189
6.92984	-0.0001015				6.93253	0.000124993		0.000441959		-0.0001192
6.93773	-9.93e-05				6.94042	0.000123923		0.000442785		-0.0001195
6.94563	-9.78e-05				6.94832	0.00012298		0.000443456		-0.0001198
6.95352	-9.78e-05				6.95621	0.000122318		0.000445464		-0.0001198
6.96142	-9.8e-05				6.96411	0.000121504		0.000446851		-0.00012
6.96931	-9.83e-05				6.972	0.000121214		0.000447418		-0.0001202
6.97721	-9.82e-05				6.9799	0.000121166		0.000450415		-0.0001186
6.9851	-9.85e-05				6.98779	0.00012102		0.00045298		-0.0001186
6.993	-9.9e-05				6.99569	0.000120265		0.000455356		-0.0001187
7.00089	-9.95e-05				7.00358	0.000119331		0.000457731		-0.0001187
7.00879	-0.0001004				7.01147	0.000119075		0.000462743		-0.0001189
7.01668	-0.0001016				7.01937	0.000118819		0.000464033		-0.0001191
7.02458	-0.0001026				7.02726	0.00011769		0.000465322		-0.0001192
7.03247	-0.0001035				7.03516	0.00011734		0.000469183		-0.0001174
7.04037	-0.0001056				7.04305	0.00011699		0.00047728		-0.0001164
7.04826	-0.0001067				7.05095	0.0001161		0.000480489		-0.0001163
7.05616	-0.0001087				7.05884	0.000114226		0.000482582		-0.0001145
7.06405	-0.0001107				7.06674	0.000113016		0.000483954		-0.0001143
7.07195	-0.0001114				7.07463	0.000111294		0.000484518		-0.000114
7.07984	-0.0001122				7.08253	0.000109131		0.000485082		-0.0001136
7.08774	-0.0001146				7.09042	0.000108917		0.000492457		-0.0001137
7.09563	-0.0001168				7.09832	0.000108702		0.000496466		-0.0001129
7.10353	-0.0001179				7.10621	0.000108105		0.000499376		-0.000111
7.11142	-0.0001203				7.11411	0.00010681		0.000506093		-0.0001085
7.11932	-0.0001235				7.122	0.000106089		0.00051185		-0.0001072
7.12721	-0.000125				7.1299	0.000105514		0.000512105		-0.0001069
7.1351	-0.0001279				7.13779	0.000106018		0.00051229		-0.0001069
7.143	-0.0001325				7.14569	0.000106307		0.000512475		-0.0001071
7.15089	-0.0001355				7.15358	0.000106596		0.00051259		-0.0001074
7.15879	-0.0001378				7.16148	0.000106884		0.000516257		-0.0001065
7.16668	-0.0001397				7.16937	0.000108819		0.000522125		-0.000105
7.17458	-0.0001424				7.17727	0.000109676		0.000523321		-0.0001044
7.18247	-0.0001447				7.18516	0.000110252		0.000528922		-0.0001043
7.19037	-0.0001471				7.19306	0.000112613		0.00053351		-0.0001039
7.19826	-0.0001498				7.20095	0.000114033		0.000535132		-0.0001033
7.20616	-0.0001525				7.20884	0.000114644		0.000536754		-0.0001017
7.21405	-0.0001561				7.21674	0.000115598		0.000541544		-0.0001007
7.22195	-0.0001603				7.22463	0.000116277		0.000542152		-0.000101
7.22984	-0.0001629				7.23253	0.000116855		0.000542759		-0.0001002
7.23774	-0.0001646				7.24042	0.00011719		0.00054351		-9.91e-05
7.24563	-0.0001671				7.24832	0.000118615		0.000552207		-9.77e-05
7.25353	-0.0001697				7.25621	0.000120815		0.000553216		-9.67e-05
7.26142	-0.0001703				7.26411	0.000122523		0.000554225		-9.48e-05
7.26932	-0.0001708				7.272	0.000124843		0.000559187		-9.18e-05
7.27721	-0.0001715				7.2799	0.000126791		0.000566008		-9.07e-05
7.28511	-0.0001715				7.28779	0.000127559		0.000571183		-8.96e-05
7.293	-0.0001716				7.29569	0.000129224		0.000577354		-8.61e-05
7.3009	-0.0001718				7.30358	0.000131693		0.000585193		-8.39e-05
7.30879	-0.000171				7.31148	0.000133134		0.000592644		-8.23e-05
7.31669	-0.0001698				7.31937	0.000117557		0.000602476		-0.000104
7.32458	-0.0001672				7.32727	0.00010198		0.000611778		-0.0001257
7.33247	-0.0001649				7.33516	6.91e-05		0.000620656		-0.000172
7.34037	-0.0001612				7.34306	5.91e-06		0.00062916		-0.0001828
7.34826	-0.0001555				7.35095	0.000106619		0.000639624		-5.61e-05
7.35616	-0.0001513				7.35885	0.000131188		0.000653722		-4.96e-05
7.36405	-0.0001466				7.36674	0.000141947		0.000666393		-4.32e-05
7.37195	-0.0001397				7.37464	0.000152707		0.000679289		-4.07e-05
7.37984	-0.0001327				7.38253	0.000152715		0.000696235		-3.75e-05
7.38774	-0.0001256				7.39043	0.000153547		0.000715528		-3.28e-05
7.39563	-0.0001169				7.39832	0.000155745		0.000732367		-2.6e-05
7.40353	-0.0001084				7.40621	0.000158737		0.000750735		-1.77e-05
7.41142	-9.82e-05				7.41411	0.000162341		0.000773193		-9.14e-06
7.41932	-8.45e-05				7.422	0.000165427		0.000791451		-1.82e-06
7.42721	-7.26e-05				7.4299	0.000167449		0.000811636		5.99e-06
7.43511	-6.04e-05				7.43779	0.000169311		0.000835176		1.55e-05
7.443	-4.54e-05				7.44569	0.000172572		0.000861425		2.61e-05
7.4509	-2.85e-05				7.45358	0.000175837		0.000885352		3.68e-05
7.45879	-1.33e-05				7.46148	0.000179196		0.000911149		4.7e-05
7.46669	2.28e-06				7.46937	0.000182549		0.000940402		5.78e-05
7.47458	2.06e-05				7.47727	0.000186916		0.000969955		6.99e-05
7.48248	3.87e-05				7.48516	0.000191738		0.00100119		8.12e-05
7.49037	5.73e-05				7.49306	0.000195502		0.00103014		9.34e-05
7.49827	7.74e-05				7.50095	0.000197849		0.00105528		0.00010656
7.50616	9.72e-05				7.50885	0.000201853		0.00108485		0.00011983
7.51406	0.00011749				7.51674	0.000206222		0.00111442		0.00013188
7.52195	0.00013882				7.52464	0.000209772		0.00113935		0.00014321
7.52984	0.00015996				7.53253	0.000213873		0.0011679		0.00015528
7.53774	0.00018044				7.54043	0.000218947		0.00119938		0.00016651
7.54563	0.00020175				7.54832	0.000223251		0.00122743		0.00017807
7.55353	0.00022333				7.55622	0.000226431		0.00125275		0.00019048
7.56142	0.00024306				7.56411	0.000229853		0.00127952		0.00020305
7.56932	0.00026266				7.57201	0.000233884		0.00129901		0.0002139
7.57721	0.0002824				7.5799	0.000237766		0.00131718		0.00022462
7.58511	0.00030055				7.5878	0.000241439		0.00134056		0.00023377
7.593	0.00031733				7.59569	0.000245714		0.00136055		0.00024243
7.6009	0.00033435				7.60358	0.000249138		0.00137285		0.00025
7.60879	0.00035107				7.61148	0.000251093		0.0013865		0.00025801
7.61669	0.00036544				7.61937	0.000253641		0.00139956		0.00026452
7.62458	0.00037895				7.62727	0.000255653		0.00140459		0.00026949
7.63248	0.0003916				7.63516	0.000256978		0.0014072		0.00027351
7.64037	0.00040137				7.64306	0.000259456		0.00140714		0.00027712
7.64827	0.00040995				7.65095	0.000259985		0.00140708		0.00027885
7.65616	0.00041782				7.65885	0.000260514		0.001405		0.00027893
7.66406	0.00042322				7.66674	0.000261771		0.0013978		0.00027814
7.67195	0.00042613				7.67464	0.000261738		0.00139069		0.00027734
7.67985	0.00042511				7.68253	0.000261704		0.00137863		0.00027569
7.68774	0.0004241				7.69043	0.000261181		0.00136476		0.00027263
7.69564	0.00042215				7.69832	0.000260685		0.00135327		0.0002681
7.70353	0.00041718				7.70622	0.000259867		0.00133742		0.0002611
7.71143	0.00041224				7.71411	0.000257986		0.00131321		0.00025397
7.71932	0.00040505				7.72201	0.000255716		0.00129101		0.0002461
7.72721	0.00039612				7.7299	0.00025285		0.00127104		0.0002369
7.73511	0.00038579				7.7378	0.000250527		0.00124539		0.00022761
7.743	0.00037347				7.74569	0.000247427		0.00121817		0.0002187
7.7509	0.00035988				7.75359	0.000243649		0.00119456		0.00020912
7.75879	0.00034609				7.76148	0.000239317		0.00116829		0.00019829
7.76669	0.00033151				7.76938	0.000235807		0.00113917		0.00018818
7.77458	0.00031465				7.77727	0.000233759		0.00111241		0.00017757
7.78248	0.00029767				7.78517	0.000229846		0.00108543		0.00016678
7.79037	0.0002822				7.79306	0.000225293		0.00105427		0.00015618
7.79827	0.00026542				7.80095	0.000221071		0.00102604		0.00014608
7.80616	0.00024683				7.80885	0.000216998		0.000999399		0.00013439
7.81406	0.00022871				7.81674	0.000213901		0.000972882		0.00012229
7.82195	0.0002106				7.82464	0.000209454		0.000949401		0.0001125
7.82985	0.00019098				7.83253	0.000205807		0.000923544		0.00010315
7.83774	0.00017388				7.84043	0.000202179		0.00089631		9.16e-05
7.84564	0.0001583				7.84832	0.000197535		0.000871387		8.11e-05
7.85353	0.00014205				7.85622	0.000193952		0.000851551		7.26e-05
7.86143	0.00012646				7.86411	0.00018991		0.000829304		6.28e-05
7.86932	0.00011146				7.87201	0.00018612		0.000806197		5.41e-05
7.87722	9.69e-05				7.8799	0.000182935		0.000790378		4.7e-05
7.88511	8.26e-05				7.8878	0.000179772		0.000771769		3.93e-05
7.89301	6.91e-05				7.89569	0.000176527		0.000748416		3.21e-05
7.9009	5.67e-05				7.90359	0.000173909		0.000728568		2.48e-05
7.9088	4.42e-05				7.91148	0.00017135		0.000710036		1.77e-05
7.91669	3.25e-05				7.91938	0.000167495		0.000690211		1.1e-05
7.92458	2.32e-05				7.92727	0.000163508		0.000672424		4.84e-06
7.93248	1.45e-05				7.93517	0.000161616		0.000656928		-5.16e-07
7.94037	6.94e-06				7.94306	0.000159562		0.000642512		-5.49e-06
7.94827	2.09e-06				7.95096	0.000157545		0.00062652		-1.01e-05
7.95616	-8.87e-07				7.95885	0.000156218		0.00061336		-1.46e-05
7.96406	-3.55e-06				7.96675	0.00015484		0.000604902		-1.98e-05
7.97195	-4.35e-06				7.97464	0.000152058		0.000589077		-2.48e-05
7.97985	-2.64e-06				7.98254	0.000150527		0.000575679		-2.86e-05
7.98774	-3.56e-07				7.99043	0.000148736		0.000568043		-3.16e-05
7.99564	2.62e-06				7.99832	0.000146181		0.000561429		-3.51e-05
8.00353	6.66e-06				8.00622	0.000144174		0.000554907		-3.82e-05
8.01143	1.09e-05				8.01411	0.000142894		0.000547117		-4.01e-05
8.01932	1.62e-05				8.02201	0.000141755		0.000540709		-4.25e-05
8.02722	2.35e-05				8.0299	0.000140474		0.000533346		-4.49e-05
8.03511	3.19e-05				8.0378	0.000139973		0.000525753		-4.72e-05
8.04301	4.09e-05				8.04569	0.000139472		0.000520599		-4.98e-05
8.0509	5.16e-05				8.05359	0.000138892		0.000516916		-5.16e-05
8.0588	6.37e-05				8.06148	0.000137976		0.00051032		-5.3e-05
8.06669	7.52e-05				8.06938	0.000137059		0.0005083		-5.33e-05
8.07459	8.57e-05				8.07727	0.000135752		0.000506831		-5.36e-05
8.08248	9.75e-05				8.08517	0.000135128		0.00050403		-5.47e-05
8.09038	0.00010755				8.09306	0.000136627		0.000505099		-5.49e-05
8.09827	0.00011642				8.10096	0.000138024		0.000505465		-5.51e-05
8.10617	0.00012623				8.10885	0.000138192		0.000505435		-5.48e-05
8.11406	0.00013386				8.11675	0.000138868		0.000505406		-5.48e-05
8.12195	0.00014006				8.12464	0.000141341		0.000505838		-5.5e-05
8.12985	0.0001454				8.13254	0.000141851		0.000506846		-5.51e-05
8.13774	0.00014968				8.14043	0.00014236		0.000511881		-5.44e-05
8.14564	0.00015201				8.14833	0.000143695		0.000520749		-5.45e-05
8.15353	0.00015206				8.15622	0.000145131		0.000523484		-5.46e-05
8.16143	0.00015177				8.16412	0.000145209		0.000526243		-5.4e-05
8.16932	0.00014938				8.17201	0.000146783		0.000532276		-5.15e-05
8.17722	0.00014699				8.17991	0.0001486		0.000538263		-4.95e-05
8.18511	0.00014172				8.1878	0.000149781		0.000543099		-4.88e-05
8.19301	0.00013508				8.19569	0.000150647		0.000550303		-4.72e-05
8.2009	0.00012608				8.20359	0.0001514		0.000558347		-4.55e-05
8.2088	0.00011596				8.21148	0.000151557		0.000567294		-4.48e-05
8.21669	0.00010562				8.21938	0.000152433		0.000575113		-4.34e-05
8.22459	9.26e-05				8.22727	0.000153606		0.00058176		-4.12e-05
8.23248	7.75e-05				8.23517	0.00015406		0.000585689		-4.1e-05
8.24038	6.36e-05				8.24306	0.000154152		0.000589305		-4.07e-05
8.24827	4.9e-05				8.25096	0.000156212		0.00059784		-3.86e-05
8.25617	3.36e-05				8.25885	0.000157592		0.000606482		-3.74e-05
8.26406	1.76e-05				8.26675	0.000157626		0.000613431		-3.58e-05
8.27196	1.81e-06				8.27464	0.000158706		0.000618352		-3.44e-05
8.27985	-1.48e-05				8.28254	0.000160039		0.000623426		-3.41e-05
8.28775	-3.24e-05				8.29043	0.000161003		0.000626662		-3.36e-05
8.29564	-5.03e-05				8.29833	0.000161542		0.000630408		-3.25e-05
8.30354	-6.85e-05				8.30622	0.000161818		0.00063331		-3.25e-05
8.31143	-8.62e-05				8.31412	0.000161933		0.000638394		-3.25e-05
8.31932	-0.0001034				8.32201	0.000162047		0.000641437		-3.21e-05
8.32722	-0.0001194				8.32991	0.000162307		0.000641576		-3.08e-05
8.33511	-0.0001346				8.3378	0.000162624		0.000641714		-3.02e-05
8.34301	-0.0001501				8.3457	0.000162713		0.000641141		-3e-05
8.3509	-0.0001664				8.35359	0.000162801		0.000642864		-2.96e-05
8.3588	-0.0001833				8.36149	0.000162861		0.000647411		-2.95e-05
8.36669	-0.0001984				8.36938	0.000162799		0.000648147		-2.97e-05
8.37459	-0.0002117				8.37728	0.000162737		0.000648232		-2.98e-05
8.38248	-0.0002264				8.38517	0.000162718		0.000648317		-3e-05
8.39038	-0.0002412				8.39306	0.0001627		0.000648734		-3.04e-05
8.39827	-0.0002542				8.40096	0.000162241		0.000648995		-3.08e-05
8.40617	-0.0002661				8.40885	0.000161982		0.000648554		-3.15e-05
8.41406	-0.0002789				8.41675	0.000161973		0.000648113		-3.19e-05
8.42196	-0.0002908				8.42464	0.000161965		0.000646971		-3.22e-05
8.42985	-0.000301				8.43254	0.000160173		0.000643098		-3.38e-05
8.43775	-0.0003125				8.44043	0.000160192		0.000639237		-3.48e-05
8.44564	-0.000324				8.44833	0.000159691		0.00063906		-3.63e-05
8.45354	-0.0003327				8.45622	0.000159191		0.000637056		-3.71e-05
8.46143	-0.0003414				8.46412	0.000158915		0.000637689		-3.78e-05
8.46933	-0.0003504				8.47201	0.000158911		0.000637856		-3.85e-05
8.47722	-0.0003578				8.47991	0.000157612		0.000638022		-3.99e-05
8.48512	-0.0003657				8.4878	0.000157645		0.000638702		-4.03e-05
8.49301	-0.0003748				8.4957	0.000158968		0.00063954		-4.06e-05
8.50091	-0.000383				8.50359	0.000159124		0.000641411		-4.12e-05
8.5088	-0.0003884				8.51149	0.000159184		0.000646383		-4.13e-05
8.51669	-0.000395				8.51938	0.000159105		0.00064603		-4.01e-05
8.52459	-0.0004021				8.52728	0.000159026		0.000645676		-4.03e-05
8.53248	-0.0004072				8.53517	0.000159001		0.000644567		-4.04e-05
8.54038	-0.0004123				8.54307	0.000159891		0.000644432		-3.98e-05
8.54827	-0.0004171				8.55096	0.000160553		0.000644587		-3.97e-05
8.55617	-0.0004201				8.55886	0.000161019		0.000647457		-3.97e-05
8.56406	-0.0004236				8.56675	0.000161919		0.000649454		-3.91e-05
8.57196	-0.0004279				8.57465	0.000163374		0.000650118		-3.83e-05
8.57985	-0.0004323				8.58254	0.00016483		0.000651517		-3.85e-05
8.58775	-0.0004354				8.59043	0.000165293		0.000652271		-3.76e-05
8.59564	-0.000439				8.59833	0.000167308		0.000653025		-3.5e-05
8.60354	-0.0004414				8.60622	0.000168687		0.000655412		-3.44e-05
8.61143	-0.0004426				8.61412	0.000169028		0.000660549		-3.33e-05
8.61933	-0.0004448				8.62201	0.000171472		0.000666689		-3.03e-05
8.62722	-0.0004473				8.62991	0.000174017		0.000668397		-2.8e-05
8.63512	-0.0004479				8.6378	0.000175029		0.000670104		-2.7e-05
8.64301	-0.0004481				8.6457	0.000176222		0.000671797		-2.34e-05
8.65091	-0.0004485				8.65359	0.000178175		0.000675916		-2e-05
8.6588	-0.0004488				8.66149	0.000180509		0.000677825		-1.9e-05
8.6667	-0.0004478				8.66938	0.000182254		0.000680183		-1.55e-05
8.67459	-0.0004474				8.67728	0.000185544		0.000683972		-1.11e-05
8.68249	-0.0004465				8.68517	0.000188433		0.000689356		-7.3e-06
8.69038	-0.0004437				8.69307	0.00018987		0.000691965		-3.73e-06
8.69828	-0.0004418				8.70096	0.000192599		0.000696105		9.02e-07
8.70617	-0.0004403				8.70886	0.000194256		0.000699682		4.19e-06
8.71406	-0.0004366				8.71675	0.000196106		0.000702772		6.94e-06
8.72196	-0.0004324				8.72465	0.000197758		0.000709412		1.12e-05
8.72985	-0.0004285				8.73254	0.000199356		0.000713458		1.6e-05
8.73775	-0.0004237				8.74044	0.000201037		0.000716634		2.01e-05
8.74564	-0.0004173				8.74833	0.000202898		0.000719749		2.47e-05
8.75354	-0.0004108				8.75623	0.000205972		0.000723336		2.98e-05
8.76143	-0.0004046				8.76412	0.000208864		0.000727243		3.35e-05
8.76933	-0.0003973				8.77202	0.000210777		0.00073024		3.83e-05
8.77722	-0.0003893				8.77991	0.000212619		0.000734612		4.33e-05
8.78512	-0.0003824				8.7878	0.000215276		0.00073717		4.81e-05
8.79301	-0.0003744				8.7957	0.000217291		0.000738344		5.3e-05
8.80091	-0.0003653				8.80359	0.000218733		0.000742697		5.76e-05
8.8088	-0.0003563				8.81149	0.000221607		0.000735343		6.37e-05
8.8167	-0.0003466				8.81938	0.000224079		0.000727989		6.91e-05
8.82459	-0.0003354				8.82728	0.000225961		0.000706496		7.22e-05
8.83249	-0.000323				8.83517	0.000228494		0.000428663		7.7e-05
8.84038	-0.0003118				8.84307	0.000231542		0.000537305		8.12e-05
8.84828	-0.0002993				8.85096	0.000233703		0.000670199		8.5e-05
8.85617	-0.0002858				8.85886	0.000235568		0.000731208		8.94e-05
8.86407	-0.0002728				8.86675	0.000239104		0.000756545		9.35e-05
8.87196	-0.0002599				8.87465	0.000243123		0.000767304		9.79e-05
8.87986	-0.0002462				8.88254	0.000246389		0.000772322		0.00010219
8.88775	-0.0002338				8.89044	0.000249748		0.000774471		0.00010514
8.89565	-0.0002214				8.89833	0.000253097		0.000776619		0.00010612
8.90354	-0.0002085				8.90623	0.00025611		0.000776974		0.00010816
8.91143	-0.0001961				8.91412	0.000259325		0.000778473		0.00011038
8.91933	-0.0001846				8.92202	0.000260927		0.000778981		0.00011202
8.92722	-0.0001713				8.92991	0.000261705		0.000778649		0.00011243
8.93512	-0.0001582				8.93781	0.000262953		0.000778316		0.00011239
8.94301	-0.0001475				8.9457	0.000264512		0.000782888		0.00011183
8.95091	-0.0001365				8.9536	0.000266148		0.000783922		0.00011127
8.9588	-0.0001264				8.96149	0.000267004		0.000785182		0.00010988
8.9667	-0.0001186				8.96939	0.000268664		0.000789953		0.00010641
8.97459	-0.0001115				8.97728	0.000268467		0.000790187		0.00010452
8.98249	-0.0001049				8.98517	0.00026827		0.000790238		0.00010249
8.99038	-9.98e-05				8.99307	0.000267835		0.000790289		9.87e-05
8.99828	-9.58e-05				9.00096	0.000267687		0.000787496		9.49e-05
9.00617	-9.18e-05				9.00886	0.000266262		0.000787405		9.11e-05
9.01407	-8.72e-05				9.01675	0.000264299		0.000786146		8.68e-05
9.02196	-8.51e-05				9.02465	0.000263515		0.000782741		8.17e-05
9.02986	-8.47e-05				9.03254	0.000260388		0.000777766		7.67e-05
9.03775	-8.51e-05				9.04044	0.000257892		0.000773455		7.14e-05
9.04565	-8.55e-05				9.04833	0.000255041		0.000771661		6.66e-05
9.05354	-8.63e-05				9.05623	0.000250929		0.000771289		6.18e-05
9.06144	-8.86e-05				9.06412	0.000247278		0.000770134		5.66e-05
9.06933	-9.25e-05				9.07202	0.000243135		0.000769087		5.23e-05
9.07723	-9.79e-05				9.07991	0.000238018		0.000768732		4.88e-05
9.08512	-0.0001029				9.08781	0.000232384		0.000768378		4.41e-05
9.09302	-0.0001081				9.0957	0.000227201		0.000768355		3.92e-05
9.10091	-0.0001137				9.1036	0.000222017		0.000768357		3.65e-05
9.1088	-0.000119				9.11149	0.000217027		0.00076901		3.18e-05
9.1167	-0.000126				9.11939	0.000211936		0.000769662		2.75e-05
9.12459	-0.0001344				9.12728	0.000207416		0.000769448		2.51e-05
9.13249	-0.0001426				9.13518	0.000203075		0.000769234		2.25e-05
9.14038	-0.0001507				9.14307	0.000197165		0.000767797		2.01e-05
9.14828	-0.0001601				9.15097	0.000191588		0.000769901		1.97e-05
9.15617	-0.0001704				9.15886	0.00018589		0.000769324		1.97e-05
9.16407	-0.0001789				9.16676	0.000179322		0.000768746		2.03e-05
9.17196	-0.0001876				9.17465	0.000172724		0.000767122		2.21e-05
9.17986	-0.0001976				9.18254	0.000167435		0.000766515		2.39e-05
9.18775	-0.0002077				9.19044	0.000163565		0.000765909		2.77e-05
9.19565	-0.0002172				9.19833	0.000160069		0.000760923		3.22e-05
9.20354	-0.0002266				9.20623	0.000155777		0.000760731		3.78e-05
9.21144	-0.0002364				9.21412	0.000150833		0.000760539		4.54e-05
9.21933	-0.0002456				9.22202	0.000146632		0.00075509		5.42e-05
9.22723	-0.0002551				9.22991	0.000144287		0.000752419		6.54e-05
9.23512	-0.0002663				9.23781	0.000140186		0.000752129		8.14e-05
9.24302	-0.0002765				9.2457	0.000136542		0.00075184		0.00010229
9.25091	-0.0002859				9.2536	0.000135478		0.000750573		0.00013353
9.25881	-0.0002951				9.26149	0.000134729		0.000750539		0.00018485
9.2667	-0.0003044				9.26939	0.000132136		0.000750506		0.00027216
9.2746	-0.0003129				9.27728	0.000130052		0.00075004		0.00043079
9.28249	-0.0003212				9.28518	0.000130054		0.000753542		0.00074456
9.29039	-0.0003296				9.29307	0.000130056		0.000753513		0.00139628
9.29828	-0.0003361				9.30097	0.000129909		0.000753485		0.0027288
9.30617	-0.0003419				9.30886	0.000130035		0.000752864		0.00532138
9.31407	-0.0003496				9.31676	0.000130723		0.00075211		0.0100316
9.32196	-0.0003556				9.32465	0.000132082		0.000751319		0.017894
9.32986	-0.0003617				9.33255	0.00013293		0.000747792		0.0300495
9.33775	-0.000369				9.34044	0.000134903		0.000748794		0.0475547
9.34565	-0.0003752				9.34834	0.00013714		0.000749389		0.0712039
9.35354	-0.0003807				9.35623	0.000139273		0.000749247		0.101602
9.36144	-0.0003859				9.36413	0.000143743		0.000749105		0.139024
9.36933	-0.0003916				9.37202	0.000147751		0.000748225		0.183324
9.37723	-0.0003975				9.37991	0.00015148		0.000745428		0.233813
9.38512	-0.0004026				9.38781	0.000155453		0.000741202		0.289436
9.39302	-0.0004082				9.3957	0.000161323		0.000737711		0.349225
9.40091	-0.0004138				9.4036	0.000166479		0.000732891		0.411767
9.40881	-0.0004169				9.41149	0.000171727		0.000728885		0.475364
9.4167	-0.0004199				9.41939	0.000178675		0.000728035		0.538822
9.4246	-0.0004238				9.42728	0.000184547		0.000727669		0.600926
9.43249	-0.0004274				9.43518	0.00018947		0.000726163		0.660435
9.44039	-0.0004312				9.44307	0.000195714		0.000720164		0.716173
9.44828	-0.0004346				9.45097	0.000203697		0.000716098		0.76765
9.45618	-0.0004373				9.45886	0.000210387		0.000712144		0.814339
9.46407	-0.000439				9.46676	0.000216599		0.000708416		0.855678
9.47197	-0.0004406				9.47465	0.000224399		0.000702425		0.891701
9.47986	-0.0004422				9.48255	0.000232219		0.000698274		0.922287
9.48776	-0.0004436				9.49044	0.000240233		0.000694651		0.947483
9.49565	-0.0004456				9.49834	0.000247912		0.000691337		0.967555
9.50354	-0.0004475				9.50623	0.000255185		0.000686174		0.982805
9.51144	-0.0004486				9.51413	0.000263588		0.000680362		0.993494
9.51933	-0.0004508				9.52202	0.000272873		0.000679322		1
9.52723	-0.0004523				9.52992	0.000281774		0.000677731		0.999983
9.53512	-0.0004534				9.53781	0.000289817		0.000669811		0.999966
9.54302	-0.0004539				9.54571	0.000299797		0.000664175		0.998785
9.55091	-0.0004553				9.5536	0.000311226		0.000664317		0.992661
9.55881	-0.0004559				9.5615	0.000321314		0.000658692		0.984306
9.5667	-0.0004553				9.56939	0.000331217		0.00064847		0.973997
9.5746	-0.0004543				9.57728	0.000342824		0.0006425		0.962018
9.58249	-0.0004539				9.58518	0.000353478		0.000638604		0.948636
9.59039	-0.0004525				9.59307	0.000364826		0.000631383		0.934099
9.59828	-0.0004501				9.60097	0.000376317		0.000626728		0.918606
9.60618	-0.0004487				9.60886	0.000388705		0.000625737		0.902382
9.61407	-0.0004466				9.61676	0.000400974		0.000619586		0.885623
9.62197	-0.0004435				9.62465	0.000412666		0.0006157		0.868415
9.62986	-0.000442				9.63255	0.000425577		0.000613172		0.850837
9.63776	-0.0004408				9.64044	0.000438455		0.000606318		0.833043
9.64565	-0.0004381				9.64834	0.000450927		0.000594493		0.815205
9.65355	-0.0004345				9.65623	0.000463839		0.000590882		0.797354
9.66144	-0.0004322				9.66413	0.000478312		0.000587435		0.779432
9.66934	-0.0004303				9.67202	0.000493661		0.000580238		0.761567
9.67723	-0.0004275				9.67992	0.000508306		0.000573641		0.743866
9.68513	-0.000425				9.68781	0.000524505		0.000567984		0.726364
9.69302	-0.0004218				9.69571	0.000541692		0.000559942		0.709071
9.70091	-0.0004176				9.7036	0.000558475		0.000549259		0.692009
9.70881	-0.0004138				9.7115	0.00057668		0.000540957		0.675144
9.7167	-0.0004103				9.71939	0.000595329		0.000533033		0.65852
9.7246	-0.0004061				9.72729	0.000614114		0.000524543		0.642253
9.73249	-0.0004014				9.73518	0.000635017		0.00051665		0.626351
9.74039	-0.0003981				9.74308	0.000657053		0.000510119		0.610681
9.74828	-0.0003947				9.75097	0.000677822		0.000504772		0.59527
9.75618	-0.0003901				9.75887	0.00069973		0.000500728		0.580201
9.76407	-0.0003864				9.76676	0.000723592		0.0004954		0.565437
9.77197	-0.0003815				9.77465	0.00074754		0.000489722		0.550998
9.77986	-0.0003752				9.78255	0.000771503		0.000481568		0.536984
9.78776	-0.0003711				9.79044	0.000798521		0.000478091		0.523278
9.79565	-0.0003662				9.79834	0.00082718		0.000472228		0.50983
9.80355	-0.0003613				9.80623	0.000855043		0.000463061		0.496729
9.81144	-0.0003558				9.81413	0.000884639		0.00045981		0.483947
9.81934	-0.0003501				9.82202	0.00091713		0.00045774		0.471456
9.82723	-0.0003447				9.82992	0.000950815		0.000451995		0.459274
9.83513	-0.0003382				9.83781	0.000985385		0.000443638		0.447464
9.84302	-0.0003322				9.84571	0.00102097		0.000442424		0.435975
9.85092	-0.0003276				9.8536	0.00105828		0.000442361		0.424702
9.85881	-0.0003226				9.8615	0.00109641		0.000442298		0.413754
9.86671	-0.0003172				9.86939	0.0011367		0.000442224		0.403127
9.8746	-0.0003112				9.87729	0.0011799		0.000442201		0.392712
9.8825	-0.0003046				9.88518	0.00122526		0.000442178		0.382572
9.89039	-0.0002975				9.89308	0.00127207		0.000441475		0.372747
9.89828	-0.000291				9.90097	0.00132192		0.000441634		0.363165
9.90618	-0.0002837				9.90887	0.00137495		0.000441794		0.353889
9.91407	-0.000276				9.91676	0.00142901		0.000438606		0.3449
9.92197	-0.0002685				9.92466	0.00148726		0.000440491		0.336134
9.92986	-0.0002605				9.93255	0.0015487		0.000440689		0.327601
9.93776	-0.0002515				9.94045	0.00161273		0.000440888		0.319326
9.94565	-0.0002416				9.94834	0.00168211		0.000440562		0.311283
9.95355	-0.0002316				9.95624	0.00175644		0.000443911		0.303439
9.96144	-0.0002204				9.96413	0.0018373		0.000444856		0.295801
9.96934	-0.0002091				9.97202	0.00192759		0.000445802		0.288424
9.97723	-0.0001981				9.97992	0.00203011		0.000446705		0.281249
9.98513	-0.0001864				9.98781	0.00215082		0.000447035		0.27426
9.99302	-0.0001719				9.99571	0.00229463		0.000447364		0.267535
10.0009	-0.000158				10.0036	0.00247223		0.000453505		0.261045
10.0088	-0.000144				10.0115	0.00269383		0.00045747		0.254719
10.0167	-0.0001289				10.0194	0.00297328		0.000459253		0.248585
10.0246	-0.0001134				10.0273	0.00333173		0.000461503		0.242646
10.0325	-9.63e-05				10.0352	0.00379364		0.000462026		0.236889
10.0404	-7.77e-05				10.0431	0.00438384		0.0004632		0.231306
10.0483	-5.82e-05				10.051	0.00513365		0.000464923		0.225925
10.0562	-3.71e-05				10.0589	0.00608147		0.000468419		0.220701
10.0641	-1.52e-05				10.0668	0.00726251		0.000472272		0.215609
10.072	9.19e-06				10.0747	0.0087174		0.000477292		0.210704
10.0799	3.42e-05				10.0826	0.0104933		0.000477526		0.205962
10.0878	6.15e-05				10.0904	0.0126464		0.00047761		0.201381
10.0957	9.24e-05				10.0983	0.0152799		0.000477695		0.196966
10.1035	0.00012509				10.1062	0.0184174		0.000478197		0.192709
10.1114	0.00015967				10.1141	0.0220852		0.000478397		0.18862
10.1193	0.00019753				10.122	0.0264254		0.000478597		0.184658
10.1272	0.00023985				10.1299	0.0315691		0.000476095		0.180846
10.1351	0.00028627				10.1378	0.037635		0.000474919		0.177181
10.143	0.0003386				10.1457	0.0447353		0.000473743		0.173647
10.1509	0.00039896				10.1536	0.0530303		0.000468904		0.170236
10.1588	0.00046733				10.1615	0.0627221		0.000467256		0.166936
10.1667	0.00054713				10.1694	0.0740648		0.000466526		0.163726
10.1746	0.00064165				10.1773	0.0872463		0.000465797		0.160615
10.1825	0.00075332				10.1852	0.102442		0.000463466		0.157613
10.1904	0.00088759				10.1931	0.120041		0.000461975		0.154672
10.1983	0.00105079				10.201	0.140324		0.000457087		0.151794
10.2062	0.00125197				10.2089	0.163301		0.000453002		0.149012
10.2141	0.00149998				10.2168	0.189165		0.000452483		0.146285
10.222	0.00180871				10.2247	0.218064		0.000450853		0.143596
10.2299	0.00219344				10.2326	0.250047		0.00045044		0.140945
10.2378	0.00267551				10.2404	0.285013		0.000450642		0.138328
10.2457	0.00327708				10.2483	0.322874		0.000445216		0.135724
10.2536	0.00402652				10.2562	0.3634		0.000439612		0.133125
10.2614	0.00496533				10.2641	0.406125		0.000437598		0.130542
10.2693	0.00615338				10.272	0.450776		0.000437069		0.127928
10.2772	0.00765445				10.2799	0.496884		0.000432158		0.125281
10.2851	0.00948447				10.2878	0.543686		0.000424554		0.12266
10.293	0.011719				10.2957	0.590753		0.000423603		0.120028
10.3009	0.0144636				10.3036	0.63749		0.000422006		0.117317
10.3088	0.0178511				10.3115	0.683255		0.000415666		0.114592
10.3167	0.0220129				10.3194	0.727209		0.000411867		0.11189
10.3246	0.0270423				10.3273	0.769207		0.000407301		0.109153
10.3325	0.033061				10.3352	0.80852		0.0004001		0.106369
10.3404	0.0402921				10.3431	0.844664		0.000396229		0.103558
10.3483	0.0489301				10.351	0.877627		0.000393261		0.100747
10.3562	0.0591131				10.3589	0.906864		0.000384468		0.097915
10.3641	0.071046				10.3668	0.932163		0.000380457		0.0950795
10.372	0.0850087				10.3747	0.953565		0.000379071		0.0922488
10.3799	0.101209				10.3826	0.971068		0.00037262		0.0893995
10.3878	0.119808				10.3904	0.984601		0.00036313		0.0865535
10.3957	0.140945				10.3983	0.99418		0.000361933		0.0837356
10.4036	0.164726				10.4062	1		0.000361733		0.0809221
10.4114	0.191283				10.4141	0.999338		0.000358353		0.0781132
10.4193	0.220697				10.422	0.998677		0.000353656		0.075327
10.4272	0.252919				10.4299	0.996788		0.000353721		0.0725688
10.4351	0.287788				10.4378	0.989537		0.000352874		0.0698443
10.443	0.32513				10.4457	0.979606		0.00034959		0.0671669
10.4509	0.364967				10.4536	0.967203		0.000348632		0.0645341
10.4588	0.406657				10.4615	0.952563		0.000348605		0.061942
10.4667	0.449946				10.4694	0.935955		0.000349045		0.059415
10.4746	0.494584				10.4773	0.917697		0.00034953		0.0569678
10.4825	0.539885				10.4852	0.897952		0.00034973		0.0545808
10.4904	0.585315				10.4931	0.876851		0.000349931		0.0522596
10.4983	0.630503				10.501	0.854664		0.000351488		0.0500255
10.5062	0.674932				10.5089	0.831475		0.000351323		0.0478654
10.5141	0.717935				10.5168	0.807598		0.000351158		0.0457797
10.522	0.75906				10.5247	0.783189		0.000350234		0.0437776
10.5299	0.798136				10.5326	0.758205		0.000350018		0.041864
10.5378	0.83448				10.5405	0.732819		0.000346369		0.0400292
10.5457	0.867702				10.5483	0.707332		0.000344055		0.0382729
10.5536	0.897666				10.5562	0.681781		0.000343088		0.0365891
10.5614	0.92417				10.5641	0.656132		0.000348148		0.0349667
10.5693	0.946814				10.572	0.630493		0.000349654		0.0334351
10.5772	0.965575				10.5799	0.605132		0.00035116		0.0320032
10.5851	0.980534				10.5878	0.580061		0.000351444		0.0306468
10.593	0.991681				10.5957	0.555212		0.000355011		0.0293577
10.6009	0.998978				10.6036	0.530751		0.000357707		0.0281295
10.6088	1				10.6115	0.506791		0.000360874		0.0269427
10.6167	0.999731				10.6194	0.48329		0.000363514		0.0258377
10.6246	0.999462				10.6273	0.460335		0.000365331		0.0248195
10.6325	0.993058				10.6352	0.437916		0.000367273		0.023865
10.6404	0.983748				10.6431	0.416015		0.000369215		0.02297
10.6483	0.971848				10.651	0.394802		0.00036965		0.0221231
10.6562	0.957567				10.6589	0.374317		0.000370085		0.0213301
10.6641	0.941148				10.6668	0.354474		0.000371277		0.0205892
10.672	0.922905				10.6747	0.335249		0.000373284		0.0198884
10.6799	0.902945				10.6826	0.31667		0.000376781		0.0192299
10.6878	0.881499				10.6905	0.298909		0.000378274		0.0186164
10.6957	0.859006				10.6983	0.281867		0.000378745		0.018037
10.7036	0.83556				10.7062	0.265526		0.000379215		0.0174921
10.7114	0.811219				10.7141	0.249951		0.000381438		0.0169835
10.7193	0.786288				10.722	0.235008		0.000383718		0.0165062
10.7272	0.76103				10.7299	0.220722		0.000384083		0.0160542
10.7351	0.735426				10.7378	0.207214		0.000385049		0.0156293
10.743	0.709626				10.7457	0.194451		0.000393714		0.0152315
10.7509	0.683889				10.7536	0.182357		0.000395026		0.0148558
10.7588	0.658229				10.7615	0.170871		0.000396337		0.0145005
10.7667	0.632672				10.7694	0.160061		0.000397965		0.0141354
10.7746	0.607424				10.7773	0.14988		0.000398315		0.0137641
10.7825	0.582478				10.7852	0.140229		0.000399577		0.0134483
10.7904	0.557895				10.7931	0.131139		0.00040234		0.0131689
10.7983	0.533793				10.801	0.122635		0.000405839		0.0129058
10.8062	0.510174				10.8089	0.11467		0.000406209		0.0126535
10.8141	0.487071				10.8168	0.107251		0.000406579		0.0124167
10.822	0.46454				10.8247	0.100353		0.000411547		0.0121953
10.8299	0.442626				10.8326	0.0939204		0.000416034		0.0119831
10.8378	0.421356				10.8405	0.0879149		0.000417583		0.0117806
10.8457	0.400609				10.8483	0.082315		0.000418458		0.0115928
10.8536	0.380569				10.8562	0.0770981		0.000419333		0.011414
10.8615	0.36131				10.8641	0.0722253		0.000421831		0.0112398
10.8693	0.342624				10.872	0.0676974		0.000422983		0.0110781
10.8772	0.324525				10.8799	0.0635167		0.000425155		0.0109273
10.8851	0.307233				10.8878	0.0596245		0.000428532		0.0107813
10.893	0.290677				10.8957	0.0560162		0.000433373		0.0106438
10.9009	0.274752				10.9036	0.0526865		0.000434175		0.0105165
10.9088	0.259443				10.9115	0.049589		0.000434551		0.0103935
10.9167	0.244803				10.9194	0.0467116		0.000434927		0.0102754
10.9246	0.230859				10.9273	0.0440612		0.000439515		0.0101663
10.9325	0.217581				10.9352	0.0415923		0.000440433		0.0100619
10.9404	0.204969				10.9431	0.0392702		0.000441351		0.00996168
10.9483	0.192976				10.951	0.0371353		0.000442815		0.00986825
10.9562	0.181501				10.9589	0.0351864		0.000447243		0.00978131
10.9641	0.170635				10.9668	0.0333753		0.00044738		0.00969737
10.972	0.16039				10.9747	0.0316794		0.000447518		0.00961956
10.9799	0.150717				10.9826	0.0300752		0.000447438		0.00954739
10.9878	0.141612				10.9905	0.0285989		0.000447016		0.00947856
10.9957	0.13303				10.9983	0.0272549		0.000446593		0.00941415
11.0036	0.124921				11.0062	0.0260162		0.000444016		0.00935713
11.0115	0.117294				11.0141	0.0248661		0.000444315		0.00930447
11.0193	0.110138				11.022	0.0237885		0.000444428		0.00925465
11.0272	0.103394				11.0299	0.0227912		0.00044454		0.00921086
11.0351	0.097023				11.0378	0.0218697		0.000444665		0.00917236
11.043	0.0910943				11.0457	0.0210105		0.00044479		0.00913749
11.0509	0.0855779				11.0536	0.02021		0.00044458		0.00910847
11.0588	0.0804119				11.0615	0.0194681		0.000445724		0.00908581
11.0667	0.0756075				11.0694	0.0187791		0.000446313		0.00906669
11.0746	0.071157				11.0773	0.018135		0.000446902		0.00905214
11.0825	0.0670113				11.0852	0.0175387		0.000447975		0.00904366
11.0904	0.0631372				11.0931	0.0169889		0.000449049		0.00904062
11.0983	0.0595231				11.101	0.0164737		0.000450118		0.0090426
11.1062	0.0561707				11.1089	0.0159868		0.000451089		0.00905171
11.1141	0.0530498				11.1168	0.0154963		0.000452016		0.00906761
11.122	0.0501475				11.1247	0.0150316		0.000454658		0.00908813
11.1299	0.0474594				11.1326	0.0146396		0.000454964		0.00911567
11.1378	0.0449689				11.1405	0.0142898		0.00045527		0.00915153
11.1457	0.0426604				11.1484	0.0139667		0.000457647		0.00919459
11.1536	0.0405379				11.1562	0.0136661		0.000459094		0.00924508
11.1615	0.0385728				11.1641	0.01339		0.000460774		0.00930397
11.1693	0.0367498				11.172	0.0131389		0.000465303		0.00937046
11.1772	0.0350727				11.1799	0.0129062		0.000467694		0.00944434
11.1851	0.0335323				11.1878	0.0126922		0.000469575		0.00952634
11.193	0.0321088				11.1957	0.0125004		0.000473983		0.00961847
11.2009	0.0307969				11.2036	0.0123261		0.000475169		0.00971906
11.2088	0.0295963				11.2115	0.0121653		0.000477463		0.00982714
11.2167	0.0284939				11.2194	0.0120215		0.000480188		0.00994509
11.2246	0.0274774				11.2273	0.0118938		0.000482865		0.0100728
11.2325	0.0265508				11.2352	0.0117771		0.00048884		0.0102082
11.2404	0.0257068				11.2431	0.0116731		0.000493225		0.0103524
11.2483	0.0249324				11.251	0.0115828		0.000496262		0.0105062
11.2562	0.0242016				11.2589	0.0115025		0.000501264		0.0106677
11.2641	0.023537				11.2668	0.0114318		0.000508631		0.0108376
11.272	0.0229613				11.2747	0.0113716		0.000516355		0.0110163
11.2799	0.0224396				11.2826	0.0113203		0.000520685		0.0112005
11.2878	0.0219768				11.2905	0.0112742		0.000526911		0.0113909
11.2957	0.0215662				11.2984	0.011237		0.000532303		0.0115904
11.3036	0.0211986				11.3062	0.0112067		0.000539219		0.011795
11.3115	0.020875				11.3141	0.0111801		0.000544548		0.0120048
11.3193	0.020595				11.322	0.0111574		0.000551001		0.0122179
11.3272	0.0203037				11.3299	0.011141		0.00056012		0.0124357
11.3351	0.0200256				11.3378	0.011127		0.000565761		0.0126532
11.343	0.0199273				11.3457	0.011114		0.000569704		0.0128715
11.3509	0.0198579				11.3536	0.0111047		0.000582189		0.0130914
11.3588	0.019746				11.3615	0.0110964		0.000592282		0.0133085
11.3667	0.0196546				11.3694	0.0110873		0.000598752		0.0135231
11.3746	0.0195987				11.3773	0.011079		0.00060793		0.0137426
11.3825	0.0195755				11.3852	0.0110721		0.000616684		0.0139936
11.3904	0.019571				11.3931	0.0110624		0.00062562		0.014241
11.3983	0.0195878				11.401	0.0110509		0.000635454		0.0144455
11.4062	0.0196251				11.4089	0.0110394		0.000647796		0.0146314
11.4141	0.0196811				11.4168	0.0110236		0.000657945		0.0148079
11.422	0.0197576				11.4247	0.0110032		0.000664765		0.0149728
11.4299	0.019851				11.4326	0.0109819		0.000676961		0.0151255
11.4378	0.0199575				11.4405	0.0109564		0.000690037		0.0152663
11.4457	0.0200783				11.4484	0.0109256		0.000697066		0.0153908
11.4536	0.0202131				11.4562	0.0108922		0.000708227		0.0155013
11.4615	0.02036				11.4641	0.0108558		0.000723455		0.0155991
11.4694	0.0205155				11.472	0.0108115		0.000733723		0.0156796
11.4772	0.0206808				11.4799	0.0107622		0.000748704		0.0157441
11.4851	0.0208552				11.4878	0.0107095		0.00076459		0.0157939
11.493	0.0210348				11.4957	0.0106516		0.00077606		0.0158246
11.5009	0.0212226				11.5036	0.0105874		0.000786213		0.0158251
11.5088	0.0214165				11.5115	0.0105202		0.000801236		0.0158226
11.5167	0.0216142				11.5194	0.0104476		0.00082016		0.01582
11.5246	0.0218151				11.5273	0.0103692		0.000837191		0.0157861
11.5325	0.0220202				11.5352	0.0102873		0.000851093		0.0157379
11.5404	0.022228				11.5431	0.0102022		0.000867871		0.015674
11.5483	0.022438				11.551	0.0101099		0.000886098		0.0155955
11.5562	0.022651				11.5589	0.0100135		0.000900495		0.0155029
11.5641	0.0228649				11.5668	0.00991463		0.000915453		0.0153992
11.572	0.0230769				11.5747	0.00981214		0.000931887		0.015283
11.5799	0.02329				11.5826	0.00970376		0.000948552		0.0151552
11.5878	0.0235045				11.5905	0.00959392		0.000963438		0.0150195
11.5957	0.0237172				11.5984	0.009483		0.000976847		0.0148746
11.6036	0.0239359				11.6062	0.00936628		0.000989873		0.0147191
11.6115	0.0241799				11.6141	0.0092479		0.00100449		0.0145581
11.6194	0.0244129				11.622	0.00912792		0.00102006		0.0143922
11.6272	0.0246249				11.6299	0.00900518		0.00103607		0.0142097
11.6351	0.0248374				11.6378	0.00888011		0.00105195		0.0139927
11.643	0.025052				11.6457	0.00875718		0.00106525		0.0137735
11.6509	0.0252656				11.6536	0.00863349		0.0010794		0.0135844
11.6588	0.0254803				11.6615	0.00850665		0.0010954		0.013405
11.6667	0.025698				11.6694	0.00838061		0.00111218		0.0132269
11.6746	0.0259172				11.6773	0.00825669		0.00112557		0.0130488
11.6825	0.0261402				11.6852	0.00813024		0.00114005		0.0128719
11.6904	0.0263687				11.6931	0.00800503		0.00115408		0.0126993
11.6983	0.0266013				11.701	0.00788394		0.0011697		0.0125293
11.7062	0.0268406				11.7089	0.00776196		0.00118304		0.0123625
11.7141	0.027089				11.7168	0.0076392		0.00119005		0.0122007
11.722	0.0273461				11.7247	0.00751994		0.00120049		0.0120432
11.7299	0.027614				11.7326	0.00740268		0.0012164		0.0118912
11.7378	0.0278957				11.7405	0.00728565		0.00122712		0.0117454
11.7457	0.028193				11.7484	0.00717244		0.00123912		0.0116072
11.7536	0.028507				11.7562	0.00705997		0.00125245		0.0114754
11.7615	0.0288385				11.7641	0.00694888		0.00126518		0.0113499
11.7694	0.0291941				11.772	0.00684041		0.00127798		0.0112333
11.7772	0.0295739				11.7799	0.00673684		0.00128859		0.0111233
11.7851	0.0299785				11.7878	0.00663361		0.00130031		0.0110185
11.793	0.0304133				11.7957	0.0065314		0.00131532		0.0109219
11.8009	0.0308813				11.8036	0.00643406		0.00132959		0.0108355
11.8088	0.0313843				11.8115	0.00633939		0.00134395		0.0107564
11.8167	0.0319253				11.8194	0.00624513		0.0013517		0.0106832
11.8246	0.0325088				11.8273	0.00615451		0.00135979		0.0106197
11.8325	0.0331385				11.8352	0.00606645		0.00137406		0.0105645
11.8404	0.033815				11.8431	0.00597972		0.00138894		0.0105155
11.8483	0.0345447				11.851	0.00589424		0.00140245		0.0104745
11.8562	0.0353327				11.8589	0.0058117		0.00141581		0.0104418
11.8641	0.036179				11.8668	0.00573164		0.00143162		0.0104152
11.872	0.0370892				11.8747	0.00565314		0.00144433		0.0103963
11.8799	0.0380748				11.8826	0.00557874		0.00145874		0.0103844
11.8878	0.0391329				11.8905	0.00550487		0.0014741		0.010379
11.8957	0.0402704				11.8984	0.0054328		0.00149134		0.0103806
11.9036	0.0414998				11.9063	0.00536254		0.00151011		0.0103883
11.9115	0.0428218				11.9141	0.00529468		0.00153467		0.010404
11.9194	0.044242				11.922	0.00522616		0.00155981		0.0104262
11.9272	0.0457734				11.9299	0.0051597		0.00158704		0.0104544
11.9351	0.0474265				11.9378	0.00509631		0.00162434		0.0104899
11.943	0.0492122				11.9457	0.0050329		0.00166916		0.0105299
11.9509	0.051124				11.9536	0.00496978		0.00172229		0.0105758
11.9588	0.0531816				11.9615	0.00490842		0.00179432		0.0106302
11.9667	0.0553917				11.9694	0.00484832		0.00189363		0.0106889
11.9746	0.0577549				11.9773	0.00478862		0.00202126		0.0107538
11.9825	0.060301				11.9852	0.00472954		0.0021855		0.0108255
11.9904	0.0630355				11.9931	0.00467072		0.00241459		0.0109025
11.9983	0.0659388				12.001	0.00461251		0.00271929		0.0109852
12.0062	0.069025				12.0089	0.00455498		0.00312167		0.0110725
12.0141	0.0723389				12.0168	0.00449892		0.00366262		0.0111656
12.022	0.0758879				12.0247	0.00444017		0.00438868		0.0112659
12.0299	0.0796676				12.0326	0.0043837		0.00535091		0.0113715
12.0378	0.0837102				12.0405	0.0043279		0.00662173		0.0114832
12.0457	0.0880409				12.0484	0.00427225		0.00830943		0.0115999
12.0536	0.0926368				12.0563	0.00421591		0.0105265		0.0117216
12.0615	0.0975204				12.0641	0.00415994		0.013413		0.0118492
12.0694	0.102753				12.072	0.00410577		0.0171433		0.0119817
12.0772	0.108267				12.0799	0.0040494		0.0219307		0.0121198
12.0851	0.114075				12.0878	0.00399355		0.027979		0.0122642
12.093	0.120215				12.0957	0.00393993		0.0355221		0.0124145
12.1009	0.126683				12.1036	0.00388573		0.0450493		0.0125711
12.1088	0.133486				12.1115	0.00383083		0.0566109		0.0127313
12.1167	0.140639				12.1194	0.00377814		0.0702701		0.0128956
12.1246	0.148079				12.1273	0.00372548		0.086626		0.0130666
12.1325	0.155818				12.1352	0.00367185		0.105773		0.0132421
12.1404	0.163907				12.1431	0.00362014		0.127675		0.0134225
12.1483	0.17234				12.151	0.00357026		0.152441		0.0136089
12.1562	0.181062				12.1589	0.00351937		0.180124		0.0138058
12.1641	0.190009				12.1668	0.00346896		0.210692		0.014051
12.172	0.199166				12.1747	0.00342109		0.243815		0.0142969
12.1799	0.208488				12.1826	0.00337454		0.279266		0.0145026
12.1878	0.217909				12.1905	0.0033263		0.316988		0.0147091
12.1957	0.227396				12.1984	0.00328043		0.356623		0.0149175
12.2036	0.236905				12.2063	0.0032362		0.397968		0.0151295
12.2115	0.24643				12.2141	0.00319107		0.440416		0.0153455
12.2194	0.255885				12.222	0.00314771		0.483379		0.0155632
12.2273	0.26523				12.2299	0.00310734		0.526633		0.015784
12.2351	0.274364				12.2378	0.00306589		0.569755		0.0160069
12.243	0.283187				12.2457	0.00302625		0.612453		0.0162303
12.2509	0.29174				12.2536	0.00298855		0.654473		0.0164558
12.2588	0.299923				12.2615	0.00295158		0.69546		0.0166826
12.2667	0.307607				12.2694	0.00291406		0.734907		0.0169094
12.2746	0.314812				12.2773	0.00287812		0.772378		0.017136
12.2825	0.321572				12.2852	0.00284515		0.807729		0.0173624
12.2904	0.327768				12.2931	0.0028124		0.840613		0.0175883
12.2983	0.333342				12.301	0.00278045		0.870846		0.0178124
12.3062	0.338302				12.3089	0.00275044		0.898365		0.0180367
12.3141	0.342632				12.3168	0.0027209		0.922857		0.0182603
12.322	0.346278				12.3247	0.00269206		0.94424		0.0184811
12.3299	0.349257				12.3326	0.00266489		0.962342		0.0186999
12.3378	0.351551				12.3405	0.00263791		0.977116		0.0189165
12.3457	0.353133				12.3484	0.00261059		0.98858		0.0191296
12.3536	0.353542				12.3563	0.00258525		0.996585		0.0193406
12.3615	0.353703				12.3641	0.00256212		0.998887		0.0195503
12.3694	0.353261				12.372	0.00253854		1		0.019756
12.3773	0.352819				12.3799	0.00251337		0.998244		0.0199586
12.3851	0.351161				12.3878	0.00249099		0.996488		0.020159
12.393	0.348911				12.3957	0.00246985		0.989011		0.0203561
12.4009	0.346104				12.4036	0.00244959		0.978816		0.0205491
12.4088	0.342778				12.4115	0.00243002		0.966159		0.0207392
12.4167	0.338959				12.4194	0.00240957		0.951202		0.0209272
12.4246	0.334723				12.4273	0.00238828		0.934168		0.021112
12.4325	0.330076				12.4352	0.00236872		0.915388		0.0212936
12.4404	0.325027				12.4431	0.00235072		0.894968		0.0214727
12.4483	0.319664				12.451	0.00233108		0.873093		0.0216506
12.4562	0.314043				12.4589	0.00231214		0.850154		0.0218265
12.4641	0.308189				12.4668	0.00229454		0.826434		0.0220005
12.472	0.30212				12.4747	0.00227616		0.801896		0.0221739
12.4799	0.295877				12.4826	0.00225791		0.776734		0.0223446
12.4878	0.289469				12.4905	0.00223999		0.751292		0.0225145
12.4957	0.282964				12.4984	0.00222284		0.72564		0.0226851
12.5036	0.276421				12.5063	0.00220542		0.699919		0.0228548
12.5115	0.269828				12.5142	0.00218815		0.674333		0.0230253
12.5194	0.263188				12.522	0.00217319		0.648961		0.0231964
12.5273	0.256585				12.5299	0.00215798		0.623973		0.023366
12.5351	0.250068				12.5378	0.00214207		0.599613		0.0235353
12.543	0.243619				12.5457	0.00212748		0.575944		0.0237063
12.5509	0.237278				12.5536	0.0021123		0.552992		0.0238776
12.5588	0.231126				12.5615	0.00209601		0.53077		0.0240487
12.5667	0.225127				12.5694	0.00207982		0.509351		0.0242215
12.5746	0.219268				12.5773	0.00206438		0.488731		0.0243949
12.5825	0.21361				12.5852	0.00204873		0.468917		0.0245679
12.5904	0.20813				12.5931	0.00203302		0.450071		0.0247398
12.5983	0.202847				12.601	0.00201872		0.432173		0.024911
12.6062	0.197808				12.6089	0.00200394		0.415125		0.0250829
12.6141	0.193002				12.6168	0.00199057		0.398881		0.0252542
12.622	0.188411				12.6247	0.00197764		0.383545		0.0254241
12.6299	0.18403				12.6326	0.00196384		0.369057		0.0255921
12.6378	0.179884				12.6405	0.00194896		0.355491		0.0257581
12.6457	0.17599				12.6484	0.00193497		0.34287		0.0259209
12.6536	0.172363				12.6563	0.00192286		0.330984		0.02608
12.6615	0.168965				12.6642	0.00190966		0.319914		0.0262349
12.6694	0.165803				12.672	0.00189545		0.309666		0.0263847
12.6773	0.162883				12.6799	0.00188219		0.300175		0.0265286
12.6851	0.160186				12.6878	0.00186995		0.291372		0.026665
12.693	0.157698				12.6957	0.00185649		0.283184		0.0267965
12.7009	0.155417				12.7036	0.00184405		0.27562		0.0269212
12.7088	0.153331				12.7115	0.0018319		0.268653		0.0270362
12.7167	0.151431				12.7194	0.00181862		0.26221		0.0271428
12.7246	0.149708				12.7273	0.00180634		0.256247		0.0272395
12.7325	0.148148				12.7352	0.00179383		0.250693		0.0273271
12.7404	0.146726				12.7431	0.00178187		0.24552		0.0274047
12.7483	0.145421				12.751	0.00176979		0.240711		0.0274721
12.7562	0.144219				12.7589	0.00175857		0.23624		0.0275346
12.7641	0.143112				12.7668	0.00174658		0.232053		0.0276191
12.772	0.142093				12.7747	0.00173393		0.22811		0.0276872
12.7799	0.141138				12.7826	0.00172337		0.224407		0.0277143
12.7878	0.140232				12.7905	0.00171271		0.2209		0.0277148
12.7957	0.139367				12.7984	0.00169987		0.217532		0.0277133
12.8036	0.138523				12.8063	0.001688		0.214308		0.0277118
12.8115	0.137687				12.8142	0.0016777		0.211192		0.0276734
12.8194	0.136848				12.822	0.00166654		0.208144		0.027617
12.8273	0.135996				12.8299	0.00165441		0.205157		0.0275395
12.8352	0.135115				12.8378	0.00164389		0.202217		0.0274615
12.843	0.134195				12.8457	0.00163357		0.199248		0.0273923
12.8509	0.133231				12.8536	0.00162155		0.196283		0.0273113
12.8588	0.132213				12.8615	0.00161034		0.193361		0.0272219
12.8667	0.131129				12.8694	0.00160048		0.190426		0.0271216
12.8746	0.129979				12.8773	0.00159005		0.187451		0.0270091
12.8825	0.128742				12.8852	0.0015788		0.18445		0.0268869
12.8904	0.127426				12.8931	0.00156824		0.181425		0.026755
12.8983	0.126043				12.901	0.00155857		0.178352		0.026612
12.9062	0.12458				12.9089	0.00154739		0.175235		0.0264601
12.9141	0.123027				12.9168	0.00153674		0.172091		0.0262992
12.922	0.121394				12.9247	0.00152567		0.1689		0.0261258
12.9299	0.119683				12.9326	0.00151465		0.165667		0.0259438
12.9378	0.117892				12.9405	0.00150456		0.162399		0.0257533
12.9457	0.116016				12.9484	0.00149535		0.159101		0.0255516
12.9536	0.11407				12.9563	0.00148752		0.155772		0.0253413
12.9615	0.112055				12.9642	0.00147886		0.152419		0.0251226
12.9694	0.109965				12.972	0.0014703		0.14905		0.0248939
12.9773	0.107816				12.9799	0.00146231		0.145665		0.0246553
12.9852	0.105594				12.9878	0.00145421		0.142268		0.0244076
12.993	0.103302				12.9957	0.00144632		0.13888		0.0241516
13.0009	0.100985				13.0036	0.00143929		0.135483		0.0238857
13.0088	0.0986022				13.0115	0.00143186		0.132087		0.023612
13.0167	0.0961923				13.0194	0.00142427		0.128719		0.0233313
13.0246	0.0937842				13.0273	0.00141734		0.125366		0.0230413
13.0325	0.0913563				13.0352	0.00140973		0.122025		0.0227444
13.0404	0.0888966				13.0431	0.0014022		0.118716		0.0224414
13.0483	0.0864097				13.051	0.00139642		0.115449		0.0221309
13.0562	0.0839407				13.0589	0.00138988		0.112106		0.0218149
13.0641	0.0814874				13.0668	0.00138283		0.108807		0.0214938
13.072	0.0790294				13.0747	0.00137538		0.105665		0.0211688
13.0799	0.0765896				13.0826	0.00136946		0.102576		0.0208378
13.0878	0.0741777				13.0905	0.00136466		0.0995276		0.0205028
13.0957	0.0717784				13.0984	0.00135793		0.0965409		0.0201656
13.1036	0.0694089				13.1063	0.00135177		0.0936247		0.019827
13.1115	0.0670908				13.1142	0.00134622		0.0907605		0.0194869
13.1194	0.0647954				13.1221	0.00134055		0.0878536		0.0191472
13.1273	0.0625166				13.1299	0.0013359		0.0849919		0.0188069
13.1352	0.0602791				13.1378	0.0013304		0.0823226		0.0184657
13.143	0.0580938				13.1457	0.00132589		0.0797366		0.018127
13.1509	0.0559547				13.1536	0.00132165		0.0772293		0.0177915
13.1588	0.0538618				13.1615	0.00131678		0.0747969		0.0174585
13.1667	0.0518307				13.1694	0.00131235		0.072436		0.0171281
13.1746	0.04985				13.1773	0.00130696		0.0701552		0.0168015
13.1825	0.0479084				13.1852	0.00130237		0.0679601		0.0164799
13.1904	0.0460348				13.1931	0.00129791		0.0658294		0.0161614
13.1983	0.0442316				13.201	0.0012928		0.063774		0.0158492
13.2062	0.0424836				13.2089	0.00128789		0.0618062		0.0155448
13.2141	0.0407997				13.2168	0.00128224		0.0599076		0.0152444
13.222	0.03918				13.2247	0.00127684		0.0580769		0.0149514
13.2299	0.0376212				13.2326	0.00127215		0.0563295		0.0146664
13.2378	0.0361195				13.2405	0.00126723		0.0546517		0.0143811
13.2457	0.0346837				13.2484	0.00126243		0.0530394		0.014065
13.2536	0.033311				13.2563	0.00125738		0.051497		0.0137518
13.2615	0.0319911				13.2642	0.00125275		0.0500271		0.0134838
13.2694	0.0307324				13.2721	0.00124732		0.0486255		0.0132338
13.2773	0.0295378				13.2799	0.00124132		0.047288		0.0129919
13.2852	0.0283946				13.2878	0.0012382		0.0459924		0.0127588
13.293	0.0273075				13.2957	0.00123344		0.044622		0.012532
13.3009	0.026279				13.3036	0.00122823		0.0433258		0.0123126
13.3088	0.0253039				13.3115	0.00122416		0.0422265		0.0121023
13.3167	0.0243674				13.3194	0.00121895		0.0411986		0.0118984
13.3246	0.0234676				13.3273	0.00120833		0.0402201		0.0116667
13.3325	0.0226367				13.3352	0.00106951		0.0392951		0.0113993
13.3404	0.0218673				13.3431	0.00105879		0.0384253		0.0112782
13.3483	0.0211461				13.351	0.00113161		0.0376039		0.0111749
13.3562	0.0204752				13.3589	0.00116642		0.0368283		0.0110001
13.3641	0.0198471				13.3668	0.00117865		0.036107		0.0108304
13.372	0.0192624				13.3747	0.0011805		0.0354333		0.0106712
13.3799	0.0186855				13.3826	0.00117814		0.0348012		0.010522
13.3878	0.0181574				13.3905	0.00117579		0.0342172		0.0103779
13.3957	0.0177073				13.3984	0.00117021		0.0336818		0.0102397
13.4036	0.0173005				13.4063	0.00116387		0.0331844		0.0101063
13.4115	0.016938				13.4142	0.00115749		0.0327275		0.009979
13.4194	0.0166164				13.4221	0.00115317		0.0323196		0.00985727
13.4273	0.0163347				13.4299	0.00114851		0.0319544		0.00973912
13.4352	0.0160971				13.4378	0.00114226		0.0316284		0.00962658
13.4431	0.0159028				13.4457	0.00113738		0.0313522		0.00952025
13.4509	0.0157476				13.4536	0.00113238		0.0311236		0.00941752
13.4588	0.0156339				13.4615	0.00112609		0.030937		0.00931843
13.4667	0.0155638				13.4694	0.00112066		0.0307936		0.00922478
13.4746	0.0155333				13.4773	0.0011162		0.0307021		0.00913693
13.4825	0.0155444				13.4852	0.00111126		0.0306592		0.00905102
13.4904	0.0155991				13.4931	0.00110524		0.0306634		0.00896989
13.4983	0.0156942				13.501	0.00110123		0.0307199		0.0088947
13.5062	0.0158308				13.5089	0.00109728		0.0308275		0.00882186
13.5141	0.0160085				13.5168	0.00109165		0.0309875		0.0087514
13.522	0.0162284				13.5247	0.00108645		0.0312068		0.00868808
13.5299	0.0164887				13.5326	0.00108269		0.0314838		0.00862833
13.5378	0.0167884				13.5405	0.00107905		0.031816		0.00857081
13.5457	0.0171286				13.5484	0.0010743		0.032206		0.00851756
13.5536	0.0175071				13.5563	0.00106964		0.0326592		0.00846892
13.5615	0.017921				13.5642	0.00106491		0.0331732		0.00842165
13.5694	0.0183788				13.5721	0.00105904		0.0337424		0.00837757
13.5773	0.0189026				13.5799	0.00105551		0.0343694		0.00833947
13.5852	0.0194445				13.5878	0.00105265		0.0350509		0.00830295
13.5931	0.0199875				13.5957	0.00104856		0.0357855		0.00826938
13.6009	0.0205589				13.6036	0.00104417		0.0365763		0.00823961
13.6088	0.0211545				13.6115	0.00104038		0.0374283		0.00821098
13.6167	0.021771				13.6194	0.00103686		0.0383213		0.0081838
13.6246	0.0224066				13.6273	0.00103194		0.0392508		0.00816007
13.6325	0.0230556				13.6352	0.00102925		0.0402207		0.00813908
13.6404	0.0237272				13.6431	0.00102457		0.0412256		0.00811889
13.6483	0.0244247				13.651	0.00101878		0.0422535		0.00809933
13.6562	0.0251096				13.6589	0.00101581		0.0433124		0.00808076
13.6641	0.0257797				13.6668	0.00101135		0.0445297		0.00806221
13.672	0.0264448				13.6747	0.00100638		0.0457585		0.00804311
13.6799	0.0271035				13.6826	0.00100322		0.0468475		0.00802386
13.6878	0.0277493				13.6905	0.00100015		0.0479082		0.00800419
13.6957	0.0283774				13.6984	0.000995896		0.0489526		0.00798422
13.7036	0.0289884				13.7063	0.000991895		0.0499681		0.00796333
13.7115	0.029577				13.7142	0.000989514		0.0509508		0.00793982
13.7194	0.0301378				13.7221	0.000987552		0.051895		0.00791344
13.7273	0.0306696				13.7299	0.00098472		0.0527891		0.00788442
13.7352	0.0311702				13.7378	0.000983099		0.0536331		0.00785275
13.7431	0.0316364				13.7457	0.000981152		0.0544123		0.00781704
13.7509	0.0320643				13.7536	0.000977187		0.055125		0.00777746
13.7588	0.0324551				13.7615	0.000973763		0.0557693		0.00773462
13.7667	0.0328068				13.7694	0.00097151		0.0563382		0.00768861
13.7746	0.033116				13.7773	0.000968245		0.0568231		0.00763895
13.7825	0.0333826				13.7852	0.000965451		0.0572246		0.00758574
13.7904	0.0336063				13.7931	0.000963206		0.0575468		0.00752932
13.7983	0.0337869				13.801	0.000959023		0.0577829		0.00746799
13.8062	0.0339247				13.8089	0.00095385		0.0579329		0.00740302
13.8141	0.0340196				13.8168	0.000949941		0.0579347		0.00733591
13.822	0.0340423				13.8247	0.000946853		0.0579213		0.00726436
13.8299	0.03405				13.8326	0.000942761		0.0579079		0.00719046
13.8378	0.0340204				13.8405	0.000939026		0.0577388		0.00711422
13.8457	0.0339908				13.8484	0.0009356		0.0575002		0.00703566
13.8536	0.0338867				13.8563	0.000933271		0.0571887		0.00695456
13.8615	0.0337481				13.8642	0.000930251		0.0568134		0.00687114
13.8694	0.033574				13.8721	0.000928396		0.0563746		0.00678665
13.8773	0.0333674				13.88	0.00092517		0.055879		0.00670106
13.8852	0.0331322				13.8878	0.000920803		0.0553304		0.00661444
13.8931	0.0328681				13.8957	0.000918375		0.0547344		0.0065286
13.9009	0.032577				13.9036	0.000915876		0.0540987		0.00644203
13.9088	0.0322624				13.9115	0.000912783		0.0534174		0.00635536
13.9167	0.0319252				13.9194	0.000909261		0.0527042		0.00626894
13.9246	0.0315677				13.9273	0.000906174		0.0519655		0.00618267
13.9325	0.0311911				13.9352	0.000902557		0.051191		0.00609757
13.9404	0.0307975				13.9431	0.000898925		0.050393		0.00601308
13.9483	0.0303888				13.951	0.000894906		0.0495786		0.00593046
13.9562	0.0299653				13.9589	0.000889997		0.0487474		0.00585029
13.9641	0.0295316				13.9668	0.000885817		0.0478996		0.00577059
13.972	0.029086				13.9747	0.000881311		0.0470409		0.00569426
13.9799	0.0286285				13.9826	0.000876898		0.0461728		0.00562005
13.9878	0.0281661				13.9905	0.000872233		0.0452495		0.00554644
13.9957	0.0276962				13.9984	0.000869567		0.0442184		0.00547532
14.0036	0.0272187				14.0063	0.000866332		0.0432098		0.00540798
14.0115	0.0267384				14.0142	0.000862812		0.0422994		0.00534354
14.0194	0.0262547				14.0221	0.000858318		0.0414104		0.00527993
14.0273	0.0257664				14.03	0.000855108		0.0405238		0.00522042
14.0352	0.0252769				14.0378	0.000852056		0.039638		0.00516433
14.0431	0.0247876				14.0457	0.000848389		0.0387538		0.00510901
14.0509	0.0242855				14.0536	0.000844502		0.0378715		0.00505804
14.0588	0.0237652				14.0615	0.00083906		0.0369996		0.00501024
14.0667	0.0232648				14.0694	0.00083334		0.0361353		0.00496334
14.0746	0.0227808				14.0773	0.000826726		0.0352794		0.00492002
14.0825	0.0222977				14.0852	0.000820921		0.0344345		0.00487942
14.0904	0.0218183				14.0931	0.000816243		0.0336025		0.0048409
14.0983	0.0213457				14.101	0.000811993		0.0327758		0.00480475
14.1062	0.0208765				14.1089	0.000806031		0.0319613		0.00477235
14.1141	0.0204129				14.1168	0.00080093		0.0311658		0.00474206
14.122	0.0199561				14.1247	0.000796684		0.0303882		0.00471309
14.1299	0.0195073				14.1326	0.000791528		0.0296251		0.00468746
14.1378	0.0190655				14.1405	0.000786269		0.0288789		0.00466416
14.1457	0.0185969				14.1484	0.000780301		0.0281524		0.00464304
14.1536	0.0181349				14.1563	0.000775048		0.0274467		0.00462397
14.1615	0.017721				14.1642	0.00077176		0.0267677		0.0046077
14.1694	0.0173176				14.1721	0.00076704		0.0261102		0.00459274
14.1773	0.0169271				14.18	0.000761316		0.0254659		0.00457878
14.1852	0.0165466				14.1878	0.000756693		0.0248531		0.00456706
14.1931	0.0161796				14.1957	0.00075203		0.0242664		0.00455836
14.201	0.0158287				14.2036	0.000746619		0.0236979		0.00455051
14.2088	0.015491				14.2115	0.000741282		0.023153		0.00454486
14.2167	0.0151678				14.2194	0.00073663		0.0226347		0.0045408
14.2246	0.0148598				14.2273	0.00073105		0.0221368		0.00453686
14.2325	0.0145699				14.2352	0.000725162		0.0216632		0.00453466
14.2404	0.0142959				14.2431	0.000720634		0.0212161		0.00453409
14.2483	0.0140393				14.251	0.000717112		0.0207948		0.00453403
14.2562	0.0138021				14.2589	0.000712205		0.0203923		0.00453405
14.2641	0.0135847				14.2668	0.000707388		0.0200148		0.00453532
14.272	0.0133854				14.2747	0.000704521		0.0196647		0.00453714
14.2799	0.0132067				14.2826	0.000699641		0.0193294		0.00453953
14.2878	0.013051				14.2905	0.000694915		0.0190161		0.00454186
14.2957	0.0129185				14.2984	0.000692572		0.0187254		0.00454402
14.3036	0.0128071				14.3063	0.00068732		0.01845		0.00454681
14.3115	0.0127189				14.3142	0.000681017		0.0181912		0.00455085
14.3194	0.0126547				14.3221	0.00067829		0.017955		0.00455566
14.3273	0.012612				14.33	0.000674322		0.0177372		0.00455961
14.3352	0.012593				14.3378	0.000670228		0.0175355		0.00456385
14.3431	0.0125996				14.3457	0.000667178		0.0173516		0.00456918
14.351	0.0126286				14.3536	0.000662884		0.0171858		0.00457296
14.3588	0.0126808				14.3615	0.000659209		0.0170319		0.00457637
14.3667	0.0127557				14.3694	0.000655892		0.0168938		0.00458054
14.3746	0.0128534				14.3773	0.000652765		0.0167792		0.00458476
14.3825	0.0129711				14.3852	0.000649514		0.0166789		0.00458711
14.3904	0.0131098				14.3931	0.000645254		0.0165925		0.004589
14.3983	0.0132684				14.401	0.00064201		0.0165242		0.0045932
14.4062	0.0134435				14.4089	0.000638963		0.016472		0.00459652
14.4141	0.0136355				14.4168	0.000635714		0.0164336		0.00459903
14.422	0.0138428				14.4247	0.000632665		0.0164127		0.00460317
14.4299	0.0140617				14.4326	0.000630382		0.0164104		0.00460684
14.4378	0.0142913				14.4405	0.000626573		0.0164249		0.00461008
14.4457	0.0145298				14.4484	0.000623092		0.0164556		0.00461375
14.4536	0.014775				14.4563	0.000621612		0.0165059		0.0046175
14.4615	0.0150246				14.4642	0.000619331		0.0165735		0.00462133
14.4694	0.0152757				14.4721	0.000616137		0.0166563		0.00462504
14.4773	0.0155279				14.48	0.000613656		0.0167571		0.0046308
14.4852	0.0157775				14.4879	0.000611452		0.0168774		0.00463619
14.4931	0.016022				14.4957	0.000608699		0.0170127		0.00464082
14.501	0.0162608				14.5036	0.000606633		0.0171612		0.00464671
14.5088	0.0164906				14.5115	0.000605293		0.0173271		0.00465312
14.5167	0.0167103				14.5194	0.000603752		0.01751		0.00466071
14.5246	0.0169185				14.5273	0.00060237		0.0177024		0.00467032
14.5325	0.0171131				14.5352	0.000601763		0.0179055		0.00468211
14.5404	0.0172939				14.5431	0.000600457		0.0181236		0.00469568
14.5483	0.0174594				14.551	0.000598687		0.0183501		0.00470864
14.5562	0.0176085				14.5589	0.000597245		0.01858		0.00472286
14.5641	0.0177394				14.5668	0.000596882		0.018823		0.00473872
14.572	0.0178517				14.5747	0.000596519		0.019069		0.00475543
14.5799	0.0179466				14.5826	0.000594902		0.0193183		0.00477424
14.5878	0.018024				14.5905	0.000594119		0.0195763		0.00479472
14.5957	0.0180829				14.5984	0.000591976		0.0198377		0.00481658
14.6036	0.0181239				14.6063	0.000590182		0.0200952		0.00484006
14.6115	0.0181489				14.6142	0.000589423		0.0203526		0.00486572
14.6194	0.0181445				14.6221	0.000587017		0.0206075		0.00489247
14.6273	0.0181401				14.63	0.000583619		0.0208609		0.00491983
14.6352	0.0181303				14.6379	0.000581866		0.0211124		0.00494863
14.6431	0.0180957				14.6457	0.000579863		0.0213606		0.00498
14.651	0.0180502				14.6536	0.00057727		0.0216059		0.00501296
14.6588	0.0179933				14.6615	0.000574576		0.021844		0.00504803
14.6667	0.0179263				14.6694	0.000572394		0.0220822		0.00508428
14.6746	0.0178524				14.6773	0.000570167		0.022315		0.00512149
14.6825	0.0177718				14.6852	0.000567567		0.0225415		0.00516194
14.6904	0.0176855				14.6931	0.000565704		0.0227638		0.00520541
14.6983	0.0175952				14.701	0.000563995		0.0229815		0.00524904
14.7062	0.0175024				14.7089	0.000561572		0.0231898		0.00529509
14.7141	0.0174073				14.7168	0.000558427		0.0233933		0.00534288
14.722	0.017311				14.7247	0.000555519		0.0235933		0.00539163
14.7299	0.0172163				14.7326	0.000552178		0.0237859		0.0054419
14.7378	0.0171238				14.7405	0.000548533		0.0239743		0.00549466
14.7457	0.0170339				14.7484	0.000545871		0.0241634		0.00554889
14.7536	0.0169478				14.7563	0.000541448		0.0243425		0.00560468
14.7615	0.0168661				14.7642	0.000536455		0.0245089		0.00566066
14.7694	0.016788				14.7721	0.000532284		0.024673		0.00571667
14.7773	0.0167147				14.78	0.00052841		0.0248345		0.00577433
14.7852	0.0166475				14.7879	0.000523344		0.0249892		0.00583166
14.7931	0.016587				14.7957	0.00051872		0.0251344		0.0058885
14.801	0.0165321				14.8036	0.000515946		0.0252742		0.00594443
14.8089	0.0164822				14.8115	0.00051209		0.025335		0.00600008
14.8167	0.0164384				14.8194	0.000506732		0.0253634		0.00605436
14.8246	0.0163983				14.8273	0.000502595		0.0253716		0.00610699
14.8325	0.016362				14.8352	0.000498872		0.0253798		0.00615633
14.8404	0.0163296				14.8431	0.000493933		0.0257577		0.00620306
14.8483	0.0162999				14.851	0.000488658		0.0258916		0.00624714
14.8562	0.0162713				14.8589	0.00048396		0.0259009		0.00628645
14.8641	0.0162446				14.8668	0.000479236		0.0259049		0.00632238
14.872	0.0162188				14.8747	0.000474895		0.0258945		0.00635314
14.8799	0.0161934				14.8826	0.000471376		0.0258841		0.00637718
14.8878	0.0161676				14.8905	0.000466491		0.0258393		0.00639575
14.8957	0.01614				14.8984	0.000461492		0.0257727		0.00640829
14.9036	0.016109				14.9063	0.000457835		0.0256844		0.00641028
14.9115	0.0160743				14.9142	0.000453878		0.0255699		0.0064096
14.9194	0.0160359				14.9221	0.000449485		0.0254294		0.00640891
14.9273	0.0159933				14.93	0.000445279		0.0252664		0.00639682
14.9352	0.0159449				14.9379	0.000442189		0.025081		0.00637698
14.9431	0.0158911				14.9457	0.00043881		0.0248757		0.00635134
14.951	0.0158326				14.9536	0.000434748		0.0246518		0.00632018
14.9589	0.0157676				14.9615	0.000430635		0.0244085		0.00628302
14.9667	0.0156968				14.9694	0.000426548		0.0241419		0.00624098
14.9746	0.0156228				14.9773	0.000423146		0.0238644		0.00619727
14.9825	0.0155434				14.9852	0.000422622		0.0235774		0.00614972
14.9904	0.0154577				14.9931	0.000420222		0.0232771		0.00609921
14.9983	0.0153693				15.001	0.000416315		0.0229655		0.00604735
15.0062	0.015278				15.0089	0.000413687		0.022657		0.00599509
15.0141	0.0151827				15.0168	0.000411545		0.0223484		0.00594258
15.022	0.0150872				15.0247	0.000409321		0.0220387		0.00589101
15.0299	0.0149917				15.0326	0.00040675		0.0217377		0.00584254
15.0378	0.0148951				15.0405	0.000405697		0.021447		0.00579658
15.0457	0.0147992				15.0484	0.000404019		0.0211667		0.00575529
15.0536	0.0147078				15.0563	0.000401334		0.0209024		0.00571928
15.0615	0.0146185				15.0642	0.000399953		0.0206554		0.00568861
15.0694	0.0145318				15.0721	0.000397766		0.0204281		0.00566384
15.0773	0.0144526				15.08	0.000394556		0.0202187		0.00564616
15.0852	0.0143777				15.0879	0.00039445		0.0200336		0.00563684
15.0931	0.0143083				15.0958	0.000393814		0.0198785		0.00563465
15.101	0.0142472				15.1036	0.000391498		0.0197441		0.00563904
15.1089	0.0141942				15.1115	0.000389025		0.0196335		0.00565369
15.1167	0.0141498				15.1194	0.000387676		0.0195523		0.00567644
15.1246	0.0141148				15.1273	0.000386075		0.0194964		0.00570682
15.1325	0.014089				15.1352	0.000384686		0.0194603		0.00574529
15.1404	0.0140714				15.1431	0.000384245		0.0194493		0.00579367
15.1483	0.0140625				15.151	0.000383228		0.0194641		0.00584889
15.1562	0.0140621				15.1589	0.000380097		0.0195014		0.00590992
15.1641	0.0140697				15.1668	0.00037858		0.019557		0.00597779
15.172	0.0140848				15.1747	0.00037747		0.0196285		0.00605105
15.1799	0.0141086				15.1826	0.000375628		0.0197173		0.00612861
15.1878	0.0141406				15.1905	0.000374132		0.0198208		0.00621043
15.1957	0.0141781				15.1984	0.000373993		0.0199396		0.0062961
15.2036	0.0142217				15.2063	0.000373252		0.0200657		0.00638384
15.2115	0.014271				15.2142	0.000370897		0.0201968		0.00647359
15.2194	0.0143272				15.2221	0.000369052		0.0203336		0.00656449
15.2273	0.0143868				15.23	0.000367747		0.0204715		0.00665596
15.2352	0.0144499				15.2379	0.000365039		0.0206109		0.00674701
15.2431	0.014518				15.2458	0.000361547		0.0207523		0.00683784
15.251	0.0145891				15.2536	0.00036017		0.0208949		0.00692975
15.2589	0.0146625				15.2615	0.000358353		0.0210291		0.00701926
15.2667	0.0147394				15.2694	0.000356127		0.0211549		0.00710692
15.2746	0.0148213				15.2773	0.00035525		0.0212801		0.00719426
15.2825	0.0149057				15.2852	0.000353867		0.0214069		0.00727948
15.2904	0.014993				15.2931	0.000351414		0.0215282		0.00736298
15.2983	0.0150836				15.301	0.000349709		0.0216414		0.00744742
15.3062	0.0151776				15.3089	0.000348376		0.0217564		0.00753104
15.3141	0.0152761				15.3168	0.000346376		0.0218703		0.00761355
15.322	0.0153796				15.3247	0.00034387		0.0219824		0.00769747
15.3299	0.0154878				15.3326	0.000343089		0.0221		0.00778373
15.3378	0.0156014				15.3405	0.000341883		0.0222183		0.00787202
15.3457	0.015721				15.3484	0.000339552		0.0223388		0.00796122
15.3536	0.015847				15.3563	0.000338524		0.0224706		0.00805363
15.3615	0.0159812				15.3642	0.000337723		0.0226158		0.00814967
15.3694	0.0161228				15.3721	0.000335958		0.0227694		0.00825023
15.3773	0.0162726				15.38	0.000334972		0.0229384		0.00835672
15.3852	0.0164299				15.3879	0.000333749		0.0231252		0.00846914
15.3931	0.0165957				15.3958	0.000332131		0.0233192		0.00858457
15.401	0.0167714				15.4036	0.000330829		0.0235305		0.00870633
15.4089	0.0169532				15.4115	0.000329912		0.0237634		0.00883503
15.4168	0.0171418				15.4194	0.000328315		0.0240133		0.00896866
15.4246	0.0173392				15.4273	0.000325681		0.0242787		0.00910843
15.4325	0.017543				15.4352	0.000324025		0.0245595		0.0092542
15.4404	0.0177511				15.4431	0.000323856		0.024855		0.00940392
15.4483	0.017964				15.451	0.000323608		0.025165		0.00955758
15.4562	0.01818				15.4589	0.000323484		0.025483		0.00971425
15.4641	0.0184148				15.4668	0.000323361		0.0258116		0.0098731
15.472	0.0186704				15.4747	0.00032235		0.0261474		0.0100305
15.4799	0.0189035				15.4826	0.000321186		0.0264825		0.0101869
15.4878	0.019117				15.4905	0.000320418		0.0268186		0.0103427
15.4957	0.0193237				15.4984	0.00031965		0.0271499		0.0104951
15.5036	0.0195237				15.5063	0.000317849		0.0274733		0.0106397
15.5115	0.0197165				15.5142	0.000317268		0.0277878		0.0107766
15.5194	0.0198964				15.5221	0.000317574		0.0280892		0.0109055
15.5273	0.0200638				15.53	0.000317881		0.0283706		0.011024
15.5352	0.0202175				15.5379	0.000317862		0.0286317		0.0111318
15.5431	0.0203534				15.5458	0.000317843		0.0288686		0.0112268
15.551	0.0204703				15.5536	0.000317787		0.0290748		0.0113063
[truncated: 1,758 more rows]

## Sheet: Figure 4a-c
Figure 4a	Flourescent anisotropy data											Figure 4b	Flourescent anisotropy data								Figure 4c	Flourescent anisotropy data
[Protein] (µM)	unphosphorylated Mad1CTD anisotropy (mR)			phosphorylated Mad1CTD anisotropy (mR)								[Protein] (µM)	unphosphorylated Mad1CTD anisotropy (mR)			phosphorylated Mad1CTD anisotropy (mR)					[Protein] (µM)	phosphorylated Mad1CTD anisotropy (mR)
6.25	142.6	134.8	133.5									34	144.4	145.1	143.9						12	152	149.7	140.8
3.125	133.1	124.3	129.6									17	136.7	136.8	135.9						6	138.9	141.1	135
1.5625	117.5	108	119.4									8.5	129.4	130.2	128.6						3	123.9	124.6	124
0.78125	108.1	111.1	111.4									4.25	126.4	124.3	125.6						1.5	115.6	114.1	111
0.390625	99.7	93.9	98.6									2.125	125.6	124.1	124.4						0.75	100.9	108.6	106.9
0.195313	85.7	92.3	91.8									1.0625	126	123.5	123.2						0.375	96.5	102.3	99.5
0.097656	82.4	86.2	84.2									0.53125	122.6	123.1	124.3						0.1875	98	98.1	87
0.048828	80.8	81.1	79.8									0.265625	123.9	123.5	123						0.09375	88.3	93.8	92.5
0.024414	78.2	79.3	76.1									0.132813	124.6	122.6	123.2						0.046875	90.6	91.9	79.2
0.012207	77.5	75.5	76									0.066406	123.7	123.8	122.6						0.023438	80.2	85	74.5
0.006104	76.8	74.1	75.5									0.033203	124.3	122.2	122						0.011719	85.3	84.8	86
0.003052	75.4	74.2	74.4									0.016602	124.5	122.9	122.6						0.005859	90	88.6	87.4
0.001526	74.3	74.4	72.1									0.008301	125.6	122.8	121.6						0.00293	87.5	82.1	86.2
												0.00415		121.2	118.6						0.001465	80.2	82.5	78.6
6.25				137.8	136.6	137															0.000732	73.4	73.6
3.125				124.6	123.2	122.4						50				151.4	152	151
1.5625				113.1	113	112.7						25				154.2	150.4	150.5
0.78125				103.8	103.1	104.2						12.5				152.9	149.4	148.5
0.390625				91.4	92.3	92						6.25				143.1	143.6	142.1
0.195313				83.5	83.3	81.9						3.125				135.6	135.7	134.7
0.048828				76.6	76.5	74.7						1.5625				126.2	127.3	125.7
0.024414				75.3	73.7	75.5						0.78125				121.3	122.3	119.7
0.012207				74.3	74.3	74.3						0.390625				120.7	119.8	116.9
0.006104				75.4	73.6	73.5						0.195313				117	118.4	115.9
0.003052				74.8	74.2	73.9						0.097656				118.9	115.7	115.4
0.001526				75.4	73.1	74.7						0.048828				116.9	116.5	115.3
												0.024414				116.3	118.8	115.9
												0.012207				118.9	117.2	117.1
												0.006104				118.1	116.9	115.7
												0.003052				118	116.4	115.6

## Sheet: Fig5b,d
Figure 5b	Flourescent Anisotropy Data																Figure 5d	SEC-MALS
[Protein] (µM)	unphosphorylated Mad1CTD + Cdc20N WT			phosphorylated Mad1CTD + Cdc20N WT			phosphorylated Mad1CTD + Cdc20N RRK/SSS			unphosphorylated Mad1CTD + Cdc20N RRK/SSS			phosphorylated Mad1CTD + Cdc20N E7R/D9K				volume (mL)	phosphorylated Mad1CTD + Cdc20N WT	mass	unphosphorylated Mad1 + Cdc20N WT	mass	phosphorylated Mad1 CTD + Cdc20N RRK/SSS	mass	phosphorylated Mad1CTD + Cdc20N E7R/D9K	mass	phosphorylated Mad1CTD R617E/K619D + Cdc20 WTN	mass
17	136.7	136.8	135.9														-0.212268	-0.0004904
8.5	129.4	130.2	128.6														-0.204373	-0.0002998
4.25	126.4	124.3	125.6														-0.196478	-0.0002113
2.125	125.6	124.1	124.4														-0.188583	-0.0002014
1.0625	126	123.5	123.2														-0.180689	-0.0002007
0.53125	122.6	123.1	124.3														-0.172794	-0.0002007
0.265625	123.9	123.5	123														-0.164899	-0.0002016
0.132813	124.6	122.6	123.2														-0.157004	-0.0002025
0.066406	123.7	123.8	122.6														-0.149109	-0.0002015
0.033203	124.3	122.2	122														-0.141214	-0.0002009
0.016602	124.5	122.9	122.6														-0.13332	-0.0002008
0.008301	125.6	122.8	121.6														-0.125425	-0.0002012
0.00415		121.2	118.6														-0.11753	-0.0002017
																	-0.109635	-0.0002034
50				150.7	150.8	150.3											-0.10174	-0.0002049
25				151.4	152	151											-0.0938457	-0.0002056
12.5				154.2	150.4	150.5											-0.0859509	-0.0002062
6.25				152.9	149.4	148.5											-0.0780561	-0.000208
3.125				143.1	143.6	142.1											-0.0701613	-0.0002094
1.5625				135.6	135.7	134.7											-0.0622665	-0.0002102
0.78125				126.2	127.3	125.7											-0.0543717	-0.0002119
0.390625				121.3	122.3	119.7											-0.0464769	-0.000213
0.195313				120.7	119.8	116.9											-0.0385821	-0.0002136
0.097656				117	118.4	115.9											-0.0306873	-0.0002143
0.048828				118.9	115.7	115.4											-0.0227925	-0.0002154
0.024414				116.9	116.5	115.3											-0.0148977	-0.0002157
0.012207				116.3	118.8	115.9											-0.0070029	-0.0002163
0.006104				118.9	117.2	117.1											0.00089194	-0.0002166
0.003052				118.1	116.9	115.7											0.00878674	-0.000217
0.00152588				118	116.4	115.6											0.0166815	-0.0002174
																	0.0245763	-0.000218
																	0.0324711	-0.0002181
50										152.9	154.8	151.9					0.0403659	-0.0002174
25							140.1	141.6	141.6	139.5	150.4	145.7	117	105.2	117		0.0482607	-0.0002162
12.5							133.3	133.1	134.2	138.6	138.5	135.4	117.9	115	114.1		0.0561555	-0.0002157
6.25							125.8	125.6	127.7	133	128	120.1	117.7	115.3	116.2		0.0640504	-0.0002162
3.125							120.5	122.2	119.2	123	126.2	125.7	117.7	115.2	115.2		0.0719451	-0.0002167
1.5625							116.7	117.4	120.1	124.9	125.2	119.5	116.2	116.1	111.7		0.07984	-0.0002175
0.78125							115.2	116.4	114.5	122	119.9	123.3	116.5	114.4	114.9		0.0877348	-0.0002182
0.390625							116.7	115.6	114.7	120.7	115.6	120.3	116.2	115.1	114.7		0.0956295	-0.0002192
0.195313							116.5	115.7	115.7	119.5	119.7	120.5	117.7	113.2	113.8		0.103524	-0.0002197
0.097656							117.2	114.6	116.1	121.8	121.8	123.2	118.1	115.3	115.2		0.111419	-0.0002205
0.048828							117.1	113.8	116	122	120.2	125.5	116	114.9	114.3		0.119314	-0.0002212
0.024414							116.1	116	115.4	122.5	122.7	123	117.9	117.5	104.8		0.127209	-0.0002209
0.012207							115.9	115.5	114.6	121.6	122.5	121.5	115.8	109.1	110.8		0.135104	-0.0002195
0.006104							114.7	115.6	116.5	123.1	120.7	120.3	116.4	116.7	115.4		0.142998	-0.0002175
0.003052							115	115.2	115.1	119.6	120.6	120.7	126.8	106.6	115.5		0.150893	-0.0002149
0.00152588							115.4	114.3	114.8	120.4	119.3	118.5	118.1	114.9	114.3		0.158788	-0.000212
																	0.166683	-0.0002095
																	0.174578	-0.000207
																	0.182472	-0.0002036
																	0.190367	-0.0002007
																	0.198262	-0.0001988
																	0.206157	-0.0001973
																	0.214052	-0.0001963
																	0.221946	-0.0001948
																	0.229841	-0.0001929
																	0.237736	-0.0001907
																	0.245631	-0.0001885
																	0.253526	-0.0001865
																	0.26142	-0.0001848
																	0.269315	-0.0001837
																	0.27721	-0.0001826
																	0.285105	-0.0001814
																	0.293	-0.0001805
																	0.300894	-0.0001801
																	0.308789	-0.0001787
																	0.316684	-0.0001769
																	0.324579	-0.0001754
																	0.332474	-0.0001751
																	0.340368	-0.0001751
																	0.348263	-0.0001735
																	0.356158	-0.0001719
																	0.364053	-0.0001703
																	0.371948	-0.0001693
																	0.379842	-0.0001689
																	0.387737	-0.0001686
																	0.395632	-0.0001688
																	0.403527	-0.0001693
																	0.411422	-0.0001699
																	0.419316	-0.0001713
																	0.427211	-0.0001725
																	0.435106	-0.000172
																	0.443001	-0.000172
																	0.450896	-0.000172
																	0.45879	-0.000172
																	0.466685	-0.0001721
																	0.47458	-0.0001726
																	0.482475	-0.000173
																	0.49037	-0.0001741
																	0.498264	-0.0001752
																	0.506159	-0.0001756
																	0.514054	-0.0001765
																	0.521949	-0.0001775
																	0.529844	-0.0001795
																	0.537738	-0.0001811
																	0.545633	-0.0001822
																	0.553528	-0.0001831
																	0.561423	-0.0001857
																	0.569318	-0.0001887
																	0.577212	-0.0001907
																	0.585107	-0.0001921
																	0.593002	-0.0001941
																	0.600897	-0.0001964
																	0.608792	-0.0001985
																	0.616686	-0.0001993
																	0.624581	-0.0002
																	0.632476	-0.0002025
																	0.640371	-0.0002052
																	0.648266	-0.0002079
																	0.65616	-0.0002104
																	0.664055	-0.000212
																	0.67195	-0.0002141
																	0.679845	-0.0002162
																	0.68774	-0.0002178
																	0.695634	-0.0002192
																	0.703529	-0.0002205
																	0.711424	-0.0002217
																	0.719319	-0.000222
																	0.727214	-0.0002224
																	0.735108	-0.0002249
																	0.743003	-0.0002262
																	0.750898	-0.0002269
																	0.758793	-0.0002276
																	0.766688	-0.0002289
																	0.774582	-0.0002298
																	0.782477	-0.0002308
																	0.790372	-0.0002315
																	0.798267	-0.0002313
																	0.806162	-0.0002317
																	0.814056	-0.0002321
																	0.821951	-0.0002326
																	0.829846	-0.000233
																	0.837741	-0.0002333
																	0.845636	-0.0002338
																	0.85353	-0.0002343
																	0.861425	-0.0002344
																	0.86932	-0.0002346
																	0.877215	-0.0002349
																	0.88511	-0.0002353
																	0.893004	-0.0002358
																	0.900899	-0.0002365
																	0.908794	-0.0002369
																	0.916689	-0.0002372
																	0.924584	-0.000237
																	0.932478	-0.0002373
																	0.940373	-0.0002377
																	0.948268	-0.0002382
																	0.956163	-0.0002386
																	0.964058	-0.0002379
																	0.971952	-0.0002382
																	0.979847	-0.0002385
																	0.987742	-0.0002388
																	0.995637	-0.0002384
																	1.00353	-0.0002382
																	1.01143	-0.0002381
																	1.01932	-0.0002377
																	1.02722	-0.0002378
																	1.03511	-0.0002371
																	1.04301	-0.0002345
																	1.0509	-0.0002332
																	1.0588	-0.0002331
																	1.06669	-0.0002317
																	1.07458	-0.0002318
																	1.08248	-0.000232
																	1.09037	-0.000232
																	1.09827	-0.0002303
																	1.10616	-0.0002304
																	1.11406	-0.0002298
																	1.12195	-0.0002274
																	1.12985	-0.0002261
																	1.13774	-0.0002258
																	1.14564	-0.0002237
																	1.15353	-0.0002216
																	1.16143	-0.0002201
																	1.16932	-0.0002192
																	1.17722	-0.0002186
																	1.18511	-0.0002188
																	1.19301	-0.0002189
																	1.2009	-0.0002175
																	1.2088	-0.0002158
																	1.21669	-0.0002142
																	1.22459	-0.0002126
																	1.23248	-0.0002111
																	1.24038	-0.0002099
																	1.24827	-0.0002088
																	1.25617	-0.0002078
																	1.26406	-0.0002071
																	1.27195	-0.0002058
																	1.27985	-0.0002044
																	1.28774	-0.0002042
																	1.29564	-0.0002036
																	1.30353	-0.0002016
																	1.31143	-0.0002002
																	1.31932	-0.0001998
																	1.32722	-0.0001985
																	1.33511	-0.0001384
																	1.34301	2.41e-07
																	1.3509	1.46e-05
																	1.3588	1.32e-05
																	1.36669	1.17e-05
																	1.37459	8.08e-06
																	1.38248	4.39e-06
																	1.39038	2.65e-06
																	1.39827	9.77e-07
																	1.40617	-1.17e-06
																	1.41406	-2.59e-06
																	1.42196	-3.2e-06
																	1.42985	-3.82e-06
																	1.43775	-3.52e-06
																	1.44564	-3.33e-06
																	1.45354	-3.14e-06
																	1.46143	-2.85e-06
																	1.46932	-1.49e-06
																	1.47722	-1.34e-06
																	1.48511	-1.19e-06
																	1.49301	-1.23e-06
																	1.5009	-1.45e-06
																	1.5088	-1.68e-06
																	1.51669	-1.07e-06
																	1.52459	-4.56e-07
																	1.53248	2.25e-08
																	1.54038	8.1e-07
																	1.54827	1.38e-06
																	1.55617	1.88e-06
																	1.56406	2.64e-06
																	1.57196	3.7e-06
																	1.57985	5.01e-06
																	1.58775	5.86e-06
																	1.59564	6.82e-06
																	1.60354	8.12e-06
																	1.61143	8.52e-06
																	1.61933	1.04e-05
																	1.62722	1.24e-05
																	1.63512	1.35e-05
																	1.64301	1.4e-05
																	1.65091	1.5e-05
																	1.6588	1.7e-05
																	1.66669	1.81e-05
																	1.67459	1.89e-05
																	1.68248	2e-05
																	1.69038	2.13e-05
																	1.69827	2.24e-05
																	1.70617	2.36e-05
																	1.71406	2.33e-05
																	1.72196	2.31e-05
																	1.72985	2.32e-05
																	1.73775	2.29e-05
																	1.74564	2.26e-05
																	1.75354	2.12e-05
																	1.76143	2.04e-05
																	1.76933	2.03e-05
																	1.77722	1.98e-05
																	1.78512	1.93e-05
																	1.79301	1.85e-05
																	1.80091	1.78e-05
																	1.8088	1.73e-05
																	1.8167	1.54e-05
																	1.82459	1.35e-05
																	1.83249	1.31e-05
																	1.84038	1.28e-05
																	1.84828	1.16e-05
																	1.85617	9.14e-06
																	1.86406	8.87e-06
																	1.87196	8.29e-06
																	1.87985	7.71e-06
																	1.88775	6.26e-06
																	1.89564	5.63e-06
																	1.90354	4.82e-06
																	1.91143	3.32e-06
																	1.91933	2.3e-06
																	1.92722	1.53e-06
																	1.93512	-2.61e-07
																	1.94301	-9.84e-07
																	1.95091	-1.53e-06
																	1.9588	-2.17e-06
																	1.9667	-2.52e-06
																	1.97459	-2.85e-06
																	1.98249	-3.18e-06
																	1.99038	-3.66e-06
																	1.99828	-2.6e-06
																	2.00617	-2.85e-06
																	2.01407	-3.09e-06
																	2.02196	-2.99e-06
																	2.02986	-2.98e-06
																	2.03775	-2.54e-06
																	2.04565	-1.23e-06
																	2.05354	5.56e-07
																	2.06143	1.31e-06
																	2.06933	2.89e-06
																	2.07722	4.67e-06
																	2.08512	5.65e-06
																	2.09301	6.51e-06
																	2.10091	7.8e-06
																	2.1088	9.59e-06
																	2.1167	1.13e-05
																	2.12459	1.28e-05
																	2.13249	1.47e-05
																	2.14038	1.65e-05
																	2.14828	1.75e-05
																	2.15617	1.97e-05
																	2.16407	2.2e-05
																	2.17196	2.26e-05
																	2.17986	2.44e-05
																	2.18775	2.68e-05
																	2.19565	2.81e-05
																	2.20354	2.95e-05
																	2.21144	3.23e-05
																	2.21933	3.36e-05
																	2.22723	3.43e-05
																	2.23512	3.64e-05
																	2.24302	3.73e-05
																	2.25091	3.8e-05
																	2.2588	4.01e-05
																	2.2667	4.13e-05
																	2.27459	4.23e-05
																	2.28249	4.34e-05
																	2.29038	4.42e-05
																	2.29828	4.43e-05
																	2.30617	4.42e-05
																	2.31407	4.39e-05
																	2.32196	4.31e-05
																	2.32986	4.23e-05
																	2.33775	4.19e-05
																	2.34565	4.16e-05
																	2.35354	4.13e-05
																	2.36144	4.11e-05
																	2.36933	4.07e-05
																	2.37723	4.04e-05
																	2.38512	3.96e-05
																	2.39302	3.92e-05
																	2.40091	3.87e-05
																	2.40881	3.8e-05
																	2.4167	3.61e-05
																	2.4246	3.33e-05
																	2.43249	3.08e-05
																	2.44039	2.86e-05
																	2.44828	2.77e-05
																	2.45617	2.61e-05
																	2.46407	2.41e-05
																	2.47196	2.29e-05
																	2.47986	2.1e-05
																	2.48775	1.95e-05
																	2.49565	1.74e-05
																	2.50354	1.57e-05
																	2.51144	1.3e-05
																	2.51933	9.79e-06
																	2.52723	7.95e-06
																	2.53512	5.26e-06
																	2.54302	2.54e-06
																	2.55091	-1.03e-07
																	2.55881	-2.22e-06
																	2.5667	-4.18e-06
																	2.5746	-6.44e-06
																	2.58249	-9.6e-06
																	2.59039	-1.25e-05
																	2.59828	-1.51e-05
																	2.60618	-1.6e-05
																	2.61407	-1.68e-05
																	2.62197	-1.86e-05
																	2.62986	-1.93e-05
																	2.63776	-2e-05
																	2.64565	-2.08e-05
																	2.65354	-2.17e-05
																	2.66144	-2.27e-05
																	2.66933	-2.38e-05
																	2.67723	-2.44e-05
																	2.68512	-2.53e-05
																	2.69302	-2.64e-05
																	2.70091	-2.76e-05
																	2.70881	-2.83e-05
																	2.7167	-2.95e-05
																	2.7246	-2.98e-05
																	2.73249	-3.02e-05
																	2.74039	-3.05e-05
																	2.74828	-3e-05
																	2.75618	-2.98e-05
																	2.76407	-3e-05
																	2.77197	-2.98e-05
																	2.77986	-2.91e-05
																	2.78776	-2.89e-05
																	2.79565	-2.85e-05
																	2.80355	-2.8e-05
																	2.81144	-2.73e-05
																	2.81934	-2.6e-05
																	2.82723	-2.6e-05
																	2.83513	-2.6e-05
																	2.84302	-2.61e-05
																	2.85091	-2.54e-05
																	2.85881	-2.43e-05
																	2.8667	-2.38e-05
																	2.8746	-2.24e-05
																	2.88249	-2.08e-05
																	2.89039	-1.96e-05
																	2.89828	-1.87e-05
																	2.90618	-1.78e-05
																	2.91407	-1.72e-05
																	2.92197	-1.65e-05
																	2.92986	-1.54e-05
																	2.93776	-1.34e-05
																	2.94565	-1.22e-05
																	2.95355	-1.07e-05
																	2.96144	-8.45e-06
																	2.96934	-6.9e-06
																	2.97723	-5.69e-06
																	2.98513	-4.54e-06
																	2.99302	-3.43e-06
																	3.00092	-2.03e-06
																	3.00881	-5.79e-07
																	3.01671	7.72e-08
																	3.0246	-5.4e-08
																	3.0325	4.01e-07
																	3.04039	1.8e-07
																	3.04828	-4.04e-08
																	3.05618	-2.45e-07
																	3.06407	-4.83e-07
																	3.07197	-7.2e-07
																	3.07986	-8.71e-07
																	3.08776	-2.76e-07
																	3.09565	-4.76e-07
																	3.10355	-8.04e-07
																	3.11144	-1.13e-06
																	3.11934	-1.97e-06
																	3.12723	-1.39e-06
																	3.13513	-1.63e-06
																	3.14302	-1.88e-06
																	3.15092	-2.18e-06
																	3.15881	-2.49e-06
																	3.16671	-2.88e-06
																	3.1746	-4.59e-06
																	3.1825	-5.55e-06
																	3.19039	-6.03e-06
																	3.19829	-6.51e-06
																	3.20618	-7.49e-06
																	3.21408	-8.69e-06
																	3.22197	-9.75e-06
																	3.22987	-9.35e-06
																	3.23776	-9.13e-06
																	3.24565	-9.3e-06
																	3.25355	-9.54e-06
																	3.26144	-9.85e-06
																	3.26934	-1.02e-05
																	3.27723	-1.06e-05
																	3.28513	-1.09e-05
																	3.29302	-1.12e-05
																	3.30092	-1.15e-05
																	3.30881	-1.19e-05
																	3.31671	-1.29e-05
																	3.3246	-1.25e-05
																	3.3325	-1.24e-05
																	3.34039	-1.26e-05
																	3.34829	-1.3e-05
																	3.35618	-1.34e-05
																	3.36408	-1.4e-05
																	3.37197	-1.46e-05
																	3.37987	-1.49e-05
																	3.38776	-1.53e-05
																	3.39566	-1.58e-05
																	3.40355	-1.71e-05
																	3.41145	-1.75e-05
																	3.41934	-1.85e-05
																	3.42724	-1.88e-05
																	3.43513	-1.91e-05
																	3.44302	-1.94e-05
																	3.45092	-1.99e-05
																	3.45881	-2.03e-05
																	3.46671	-2.16e-05
																	3.4746	-2.19e-05
																	3.4825	-2.22e-05
																	3.49039	-2.25e-05
																	3.49829	-2.43e-05
																	3.50618	-2.43e-05
																	3.51408	-2.43e-05
																	3.52197	-2.43e-05
																	3.52987	-2.44e-05
																	3.53776	-2.48e-05
																	3.54566	-2.51e-05
																	3.55355	-2.57e-05
																	3.56145	-2.59e-05
																	3.56934	-2.61e-05
																	3.57724	-2.64e-05
																	3.58513	-2.69e-05
																	3.59303	-2.74e-05
																	3.60092	-2.81e-05
																	3.60882	-2.96e-05
																	3.61671	-3e-05
																	3.62461	-3.05e-05
																	3.6325	-3.19e-05
																	3.64039	-3.29e-05
																	3.64829	-3.39e-05
																	3.65618	-3.51e-05
																	3.66408	-3.54e-05
																	3.67197	-3.57e-05
																	3.67987	-3.63e-05
																	3.68776	-3.69e-05
																	3.69566	-3.78e-05
																	3.70355	-3.89e-05
																	3.71145	-4.04e-05
																	3.71934	-4.1e-05
																	3.72724	-4.19e-05
																	3.73513	-4.33e-05
																	3.74303	-4.36e-05
																	3.75092	-4.39e-05
																	3.75882	-4.47e-05
																	3.76671	-4.5e-05
																	3.77461	-4.53e-05
																	3.7825	-4.59e-05
																	3.7904	-4.61e-05
																	3.79829	-4.59e-05
																	3.80619	-4.57e-05
																	3.81408	-4.6e-05
																	3.82198	-4.63e-05
																	3.82987	-4.68e-05
																	3.83776	-4.72e-05
																	3.84566	-4.6e-05
																	3.85355	-4.55e-05
																	3.86145	-4.49e-05
																	3.86934	-4.51e-05
																	3.87724	-4.42e-05
																	3.88513	-4.41e-05
																	3.89303	-4.37e-05
																	3.90092	-4.18e-05
																	3.90882	-4.14e-05
																	3.91671	-4.13e-05
																	3.92461	-4.12e-05
																	3.9325	-4.08e-05
																	3.9404	-4.03e-05
																	3.94829	-4.01e-05
																	3.95619	-3.82e-05
																	3.96408	-3.65e-05
																	3.97198	-3.65e-05
																	3.97987	-3.47e-05
																	3.98777	-3.22e-05
																	3.99566	-3.22e-05
																	4.00356	-3.14e-05
																	4.01145	-2.91e-05
																	4.01935	-2.82e-05
																	4.02724	-2.8e-05
																	4.03513	-2.66e-05
																	4.04303	-2.54e-05
																	4.05092	-2.44e-05
																	4.05882	-2.33e-05
																	4.06671	-2.23e-05
																	4.07461	-2.13e-05
																	4.0825	-2.12e-05
																	4.0904	-1.98e-05
																	4.09829	-1.87e-05
																	4.10619	-1.84e-05
																	4.11408	-1.65e-05
																	4.12198	-1.5e-05
																	4.12987	-1.49e-05
																	4.13777	-1.44e-05
																	4.14566	-1.33e-05
																	4.15356	-1.15e-05
																	4.16145	-1.04e-05
																	4.16935	-9.97e-06
																	4.17724	-9.06e-06
																	4.18514	-7.48e-06
																	4.19303	-6.72e-06
																	4.20093	-6.39e-06
																	4.20882	-5.29e-06
																	4.21672	-4.25e-06
																	4.22461	-2.07e-06
																	4.2325	-1.75e-07
																	4.2404	8.19e-07
																	4.24829	2.05e-06
																	4.25619	2.53e-06
																	4.26408	3.21e-06
																	4.27198	4.82e-06
																	4.27987	6.47e-06
																	4.28777	7.09e-06
																	4.29566	7.65e-06
																	4.30356	9.19e-06
																	4.31145	1.05e-05
																	4.31935	1.12e-05
																	4.32724	1.17e-05
																	4.33514	1.26e-05
																	4.34303	1.34e-05
																	4.35093	1.46e-05
																	4.35882	1.45e-05
																	4.36672	1.44e-05
																	4.37461	1.53e-05
																	4.38251	1.67e-05
																	4.3904	1.71e-05
																	4.3983	1.74e-05
																	4.40619	1.88e-05
																	4.41409	1.98e-05
																	4.42198	2.09e-05
																	4.42987	2.15e-05
																	4.43777	2.27e-05
																	4.44566	2.36e-05
																	4.45356	2.46e-05
																	4.46145	2.58e-05
																	4.46935	2.59e-05
																	4.47724	2.65e-05
																	4.48514	2.77e-05
																	4.49303	2.83e-05
																	4.50093	2.94e-05
																	4.50882	3.04e-05
																	4.51672	3.17e-05
																	4.52461	3.3e-05
																	4.53251	3.46e-05
																	4.5404	3.66e-05
																	4.5483	3.78e-05
																	4.55619	3.87e-05
																	4.56409	3.96e-05
																	4.57198	4.02e-05
																	4.57988	4.05e-05
																	4.58777	4.08e-05
																	4.59567	4.27e-05
																	4.60356	4.28e-05
																	4.61146	4.3e-05
																	4.61935	4.32e-05
																	4.62724	4.32e-05
																	4.63514	4.31e-05
																	4.64303	4.3e-05
																	4.65093	4.27e-05
																	4.65882	4.24e-05
																	4.66672	4.21e-05
																	4.67461	4.1e-05
																	4.68251	4.05e-05
																	4.6904	3.99e-05
																	4.6983	4e-05
																	4.70619	3.94e-05
																	4.71409	3.89e-05
																	4.72198	3.8e-05
																	4.72988	3.76e-05
																	4.73777	3.72e-05
																	4.74567	3.48e-05
																	4.75356	3.5e-05
																	4.76146	3.53e-05
																	4.76935	3.51e-05
																	4.77725	3.49e-05
																	4.78514	3.47e-05
																	4.79304	3.42e-05
																	4.80093	3.38e-05
																	4.80883	3.31e-05
																	4.81672	3.2e-05
																	4.82461	3.1e-05
																	4.83251	3.14e-05
																	4.8404	3.15e-05
																	4.8483	3.13e-05
																	4.85619	3.1e-05
																	4.86409	3.07e-05
																	4.87198	3.04e-05
																	4.87988	2.99e-05
																	4.88777	2.96e-05
																	4.89567	2.93e-05
																	4.90356	2.85e-05
																	4.91146	2.93e-05
																	4.91935	2.91e-05
																	4.92725	2.89e-05
																	4.93514	2.92e-05
																	4.94304	2.95e-05
																	4.95093	2.93e-05
																	4.95883	2.9e-05
																	4.96672	2.89e-05
																	4.97462	2.89e-05
																	4.98251	2.88e-05
																	4.99041	2.87e-05
																	4.9983	2.85e-05
																	5.0062	2.84e-05
																	5.01409	2.92e-05
																	5.02198	2.9e-05
																	5.02988	2.87e-05
																	5.03777	2.84e-05
																	5.04567	2.8e-05
																	5.05356	2.8e-05
																	5.06146	2.78e-05
																	5.06935	2.75e-05
																	5.07725	2.72e-05
																	5.08514	2.62e-05
																	5.09304	2.56e-05
																	5.10093	2.54e-05
																	5.10883	2.51e-05
																	5.11672	2.45e-05
																	5.12462	2.4e-05
																	5.13251	2.31e-05
																	5.14041	2.27e-05
																	5.1483	2.12e-05
																	5.1562	1.99e-05
																	5.16409	1.91e-05
																	5.17199	1.84e-05
																	5.17988	1.8e-05
																	5.18778	1.77e-05
																	5.19567	1.62e-05
																	5.20357	1.49e-05
																	5.21146	1.35e-05
																	5.21935	1.24e-05
																	5.22725	1.15e-05
																	5.23514	1.11e-05
																	5.24304	1.04e-05
																	5.25093	8.91e-06
																	5.25883	8.53e-06
																	5.26672	7.23e-06
																	5.27462	4.63e-06
																	5.28251	2.48e-06
																	5.29041	1.87e-06
																	5.2983	1.26e-06
																	5.3062	-1.08e-06
																	5.31409	-1.32e-06
																	5.32199	-1.65e-06
																	5.32988	-1.98e-06
																	5.33778	-2.31e-06
																	5.34567	-2.63e-06
																	5.35357	-4.7e-06
																	5.36146	-5.59e-06
																	5.36936	-7.03e-06
																	5.37725	-8.29e-06
																	5.38515	-8.85e-06
																	5.39304	-9.87e-06
																	5.40094	-1.08e-05
																	5.40883	-1.11e-05
																	5.41672	-1.19e-05
																	5.42462	-1.31e-05
																	5.43251	-1.47e-05
																	5.44041	-1.53e-05
																	5.4483	-1.62e-05
																	5.4562	-1.75e-05
																	5.46409	-1.97e-05
																	5.47199	-2.07e-05
																	5.47988	-2.26e-05
																	5.48778	-2.42e-05
																	5.49567	-2.43e-05
																	5.50357	-2.45e-05
																	5.51146	-2.48e-05
																	5.51936	-2.52e-05
																	5.52725	-2.61e-05
																	5.53515	-2.6e-05
																	5.54304	-2.6e-05
																	5.55094	-2.65e-05
																	5.55883	-2.71e-05
																	5.56673	-2.81e-05
																	5.57462	-2.93e-05
																	5.58252	-3.11e-05
																	5.59041	-3.26e-05
																	5.59831	-3.33e-05
																	5.6062	-3.4e-05
																	5.61409	-3.52e-05
																	5.62199	-3.64e-05
																	5.62988	-3.67e-05
																	5.63778	-3.71e-05
																	5.64567	-3.76e-05
																	5.65357	-3.79e-05
																	5.66146	-3.82e-05
																	5.66936	-3.85e-05
																	5.67725	-3.9e-05
																	5.68515	-3.94e-05
																	5.69304	-3.99e-05
																	5.70094	-4.03e-05
																	5.70883	-4.08e-05
																	5.71673	-4.12e-05
																	5.72462	-4.27e-05
																	5.73252	-4.36e-05
																	5.74041	-4.42e-05
																	5.74831	-4.46e-05
																	5.7562	-4.5e-05
																	5.7641	-4.6e-05
																	5.77199	-4.72e-05
																	5.77989	-4.77e-05
																	5.78778	-4.86e-05
																	5.79568	-4.98e-05
																	5.80357	-5.14e-05
																	5.81147	-5.12e-05
																	5.81936	-5.15e-05
																	5.82725	-5.17e-05
																	5.83515	-5.19e-05
																	5.84304	-5.21e-05
																	5.85094	-5.29e-05
																	5.85883	-5.37e-05
																	5.86673	-5.37e-05
																	5.87462	-5.38e-05
																	5.88252	-5.4e-05
																	5.89041	-5.42e-05
																	5.89831	-5.44e-05
																	5.9062	-5.47e-05
																	5.9141	-5.5e-05
																	5.92199	-5.67e-05
																	5.92989	-5.72e-05
																	5.93778	-5.69e-05
																	5.94568	-5.67e-05
																	5.95357	-5.64e-05
																	5.96147	-5.65e-05
																	5.96936	-5.65e-05
																	5.97726	-5.68e-05
																	5.98515	-5.72e-05
																	5.99305	-5.77e-05
																	6.00094	-5.8e-05
																	6.00884	-5.83e-05
																	6.01673	-5.92e-05
																	6.02462	-5.96e-05
																	6.03252	-6e-05
																	6.04041	-6.04e-05
																	6.04831	-6.06e-05
																	6.0562	-5.98e-05
																	6.0641	-5.91e-05
																	6.07199	-5.93e-05
																	6.07989	-5.95e-05
																	6.08778	-5.99e-05
																	6.09568	-6.02e-05
																	6.10357	-6.01e-05
																	6.11147	-6.03e-05
																	6.11936	-6.05e-05
																	6.12726	-6.03e-05
																	6.13515	-6.04e-05
																	6.14305	-6.06e-05
																	6.15094	-6.05e-05
																	6.15884	-6.08e-05
																	6.16673	-6.11e-05
																	6.17463	-6.17e-05
																	6.18252	-6.14e-05
																	6.19042	-6.03e-05
																	6.19831	-6.02e-05
																	6.20621	-5.96e-05
																	6.2141	-5.78e-05
																	6.22199	-5.74e-05
																	6.22989	-5.75e-05
																	6.23778	-5.62e-05
																	6.24568	-5.63e-05
																	6.25357	-5.64e-05
																	6.26147	-5.64e-05
																	6.26936	-5.67e-05
																	6.27726	-5.69e-05
																	6.28515	-5.73e-05
																	6.29305	-5.74e-05
																	6.30094	-5.76e-05
																	6.30884	-5.78e-05
																	6.31673	-5.83e-05
																	6.32463	-5.87e-05
																	6.33252	-5.96e-05
																	6.34042	-5.97e-05
																	6.34831	-5.99e-05
																	6.35621	-6.04e-05
																	6.3641	-6.08e-05
																	6.372	-6.14e-05
																	6.37989	-6.27e-05
																	6.38779	-6.3e-05
																	6.39568	-6.36e-05
																	6.40358	-6.42e-05
																	6.41147	-6.65e-05
																	6.41936	-6.67e-05
																	6.42726	-6.79e-05
																	6.43515	-6.85e-05
																	6.44305	-6.95e-05
																	6.45094	-7.02e-05
																	6.45884	-7.08e-05
																	6.46673	-7.21e-05
																	6.47463	-7.35e-05
																	6.48252	-7.53e-05
																	6.49042	-7.67e-05
																	6.49831	-7.75e-05
																	6.50621	-7.89e-05
																	6.5141	-7.95e-05
																	6.522	-8.1e-05
																	6.52989	-8.27e-05
																	6.53779	-8.4e-05
																	6.54568	-8.56e-05
																	6.55358	-8.77e-05
																	6.56147	-9.02e-05
																	6.56937	-9.25e-05
																	6.57726	-9.46e-05
																	6.58516	-9.52e-05
																	6.59305	-9.68e-05
																	6.60095	-9.95e-05
																	6.60884	-9.99e-05
																	6.61673	-0.0001007
																	6.62463	-0.0001028
																	6.63252	-0.0001034
																	6.64042	-0.0001041
																	6.64831	-0.0001071
																	6.65621	-0.0001093
																	6.6641	-0.00011
																	6.672	-0.0001116
																	6.67989	-0.0001126
																	6.68779	-0.0001129
																	6.69568	-0.0001132
																	6.70358	-0.0001139
																	6.71147	-0.0001147
																	6.71937	-0.0001158
																	6.72726	-0.0001156
																	6.73516	-0.0001154
																	6.74305	-0.0001158
																	6.75095	-0.0001163
																	6.75884	-0.000117
																	6.76674	-0.0001174
																	6.77463	-0.0001177
																	6.78253	-0.000118
																	6.79042	-0.0001176
																	6.79832	-0.0001176
																	6.80621	-0.0001181
																	6.8141	-0.0001186
																	6.822	-0.0001172
																	6.82989	-0.0001175
																	6.83779	-0.0001177
																	6.84568	-0.0001179
																	6.85358	-0.0001182
																	6.86147	-0.0001186
																	6.86937	-0.0001191
																	6.87726	-0.0001193
																	6.88516	-0.0001196
																	6.89305	-0.0001199
																	6.90095	-0.0001196
																	6.90884	-0.0001191
																	6.91674	-0.000119
																	6.92463	-0.0001189
																	6.93253	-0.0001192
																	6.94042	-0.0001195
																	6.94832	-0.0001198
																	6.95621	-0.0001198
																	6.96411	-0.00012
																	6.972	-0.0001202
																	6.9799	-0.0001186
																	6.98779	-0.0001186
																	6.99569	-0.0001187
																	7.00358	-0.0001187
																	7.01147	-0.0001189
																	7.01937	-0.0001191
																	7.02726	-0.0001192
																	7.03516	-0.0001174
																	7.04305	-0.0001164
																	7.05095	-0.0001163
																	7.05884	-0.0001145
																	7.06674	-0.0001143
																	7.07463	-0.000114
																	7.08253	-0.0001136
																	7.09042	-0.0001137
																	7.09832	-0.0001129
																	7.10621	-0.000111
																	7.11411	-0.0001085
																	7.122	-0.0001072
																	7.1299	-0.0001069
																	7.13779	-0.0001069
																	7.14569	-0.0001071
																	7.15358	-0.0001074
																	7.16148	-0.0001065
																	7.16937	-0.000105
																	7.17727	-0.0001044
																	7.18516	-0.0001043
																	7.19306	-0.0001039
																	7.20095	-0.0001033
																	7.20884	-0.0001017
																	7.21674	-0.0001007
																	7.22463	-0.000101
																	7.23253	-0.0001002
																	7.24042	-9.91e-05
																	7.24832	-9.77e-05
																	7.25621	-9.67e-05
																	7.26411	-9.48e-05
																	7.272	-9.18e-05
																	7.2799	-9.07e-05
																	7.28779	-8.96e-05
																	7.29569	-8.61e-05
																	7.30358	-8.39e-05
																	7.31148	-8.23e-05
																	7.31937	-0.000104
																	7.32727	-0.0001257
																	7.33516	-0.000172
																	7.34306	-0.0001828
																	7.35095	-5.61e-05
																	7.35885	-4.96e-05
																	7.36674	-4.32e-05
																	7.37464	-4.07e-05
																	7.38253	-3.75e-05
																	7.39043	-3.28e-05
																	7.39832	-2.6e-05
																	7.40621	-1.77e-05
																	7.41411	-9.14e-06
																	7.422	-1.82e-06
																	7.4299	5.99e-06
																	7.43779	1.55e-05
																	7.44569	2.61e-05
																	7.45358	3.68e-05
																	7.46148	4.7e-05
																	7.46937	5.78e-05
																	7.47727	6.99e-05
																	7.48516	8.12e-05
																	7.49306	9.34e-05
																	7.50095	0.00010656
																	7.50885	0.00011983
																	7.51674	0.00013188
																	7.52464	0.00014321
																	7.53253	0.00015528
																	7.54043	0.00016651
																	7.54832	0.00017807
																	7.55622	0.00019048
																	7.56411	0.00020305
																	7.57201	0.0002139
																	7.5799	0.00022462
																	7.5878	0.00023377
																	7.59569	0.00024243
																	7.60358	0.00025
																	7.61148	0.00025801
																	7.61937	0.00026452
																	7.62727	0.00026949
																	7.63516	0.00027351
																	7.64306	0.00027712
																	7.65095	0.00027885
																	7.65885	0.00027893
																	7.66674	0.00027814
																	7.67464	0.00027734
																	7.68253	0.00027569
																	7.69043	0.00027263
																	7.69832	0.0002681
																	7.70622	0.0002611
																	7.71411	0.00025397
																	7.72201	0.0002461
																	7.7299	0.0002369
																	7.7378	0.00022761
																	7.74569	0.0002187
																	7.75359	0.00020912
																	7.76148	0.00019829
																	7.76938	0.00018818
																	7.77727	0.00017757
																	7.78517	0.00016678
																	7.79306	0.00015618
																	7.80095	0.00014608
																	7.80885	0.00013439
																	7.81674	0.00012229
																	7.82464	0.0001125
																	7.83253	0.00010315
																	7.84043	9.16e-05
																	7.84832	8.11e-05
																	7.85622	7.26e-05
																	7.86411	6.28e-05
																	7.87201	5.41e-05
																	7.8799	4.7e-05
																	7.8878	3.93e-05
																	7.89569	3.21e-05
																	7.90359	2.48e-05
																	7.91148	1.77e-05
																	7.91938	1.1e-05
																	7.92727	4.84e-06
																	7.93517	-5.16e-07
																	7.94306	-5.49e-06
																	7.95096	-1.01e-05
																	7.95885	-1.46e-05
																	7.96675	-1.98e-05
																	7.97464	-2.48e-05
																	7.98254	-2.86e-05
																	7.99043	-3.16e-05
																	7.99832	-3.51e-05
																	8.00622	-3.82e-05
																	8.01411	-4.01e-05
																	8.02201	-4.25e-05
																	8.0299	-4.49e-05
																	8.0378	-4.72e-05
																	8.04569	-4.98e-05
																	8.05359	-5.16e-05
																	8.06148	-5.3e-05
																	8.06938	-5.33e-05
																	8.07727	-5.36e-05
																	8.08517	-5.47e-05
																	8.09306	-5.49e-05
																	8.10096	-5.51e-05
																	8.10885	-5.48e-05
																	8.11675	-5.48e-05
																	8.12464	-5.5e-05
																	8.13254	-5.51e-05
																	8.14043	-5.44e-05
																	8.14833	-5.45e-05
																	8.15622	-5.46e-05
																	8.16412	-5.4e-05
																	8.17201	-5.15e-05
																	8.17991	-4.95e-05
																	8.1878	-4.88e-05
																	8.19569	-4.72e-05
																	8.20359	-4.55e-05
																	8.21148	-4.48e-05
																	8.21938	-4.34e-05
																	8.22727	-4.12e-05
																	8.23517	-4.1e-05
																	8.24306	-4.07e-05
																	8.25096	-3.86e-05
																	8.25885	-3.74e-05
																	8.26675	-3.58e-05
																	8.27464	-3.44e-05
																	8.28254	-3.41e-05
																	8.29043	-3.36e-05
																	8.29833	-3.25e-05
																	8.30622	-3.25e-05
																	8.31412	-3.25e-05
																	8.32201	-3.21e-05
																	8.32991	-3.08e-05
																	8.3378	-3.02e-05
																	8.3457	-3e-05
																	8.35359	-2.96e-05
																	8.36149	-2.95e-05
																	8.36938	-2.97e-05
																	8.37728	-2.98e-05
																	8.38517	-3e-05
																	8.39306	-3.04e-05
																	8.40096	-3.08e-05
																	8.40885	-3.15e-05
																	8.41675	-3.19e-05
																	8.42464	-3.22e-05
																	8.43254	-3.38e-05
																	8.44043	-3.48e-05
																	8.44833	-3.63e-05
																	8.45622	-3.71e-05
																	8.46412	-3.78e-05
																	8.47201	-3.85e-05
																	8.47991	-3.99e-05
																	8.4878	-4.03e-05
																	8.4957	-4.06e-05
																	8.50359	-4.12e-05
																	8.51149	-4.13e-05
																	8.51938	-4.01e-05
																	8.52728	-4.03e-05
																	8.53517	-4.04e-05
																	8.54307	-3.98e-05
																	8.55096	-3.97e-05
																	8.55886	-3.97e-05
																	8.56675	-3.91e-05
																	8.57465	-3.83e-05
																	8.58254	-3.85e-05
																	8.59043	-3.76e-05
																	8.59833	-3.5e-05
																	8.60622	-3.44e-05
																	8.61412	-3.33e-05
																	8.62201	-3.03e-05
																	8.62991	-2.8e-05
																	8.6378	-2.7e-05
																	8.6457	-2.34e-05
																	8.65359	-2e-05
																	8.66149	-1.9e-05
																	8.66938	-1.55e-05
																	8.67728	-1.11e-05
																	8.68517	-7.3e-06
																	8.69307	-3.73e-06
																	8.70096	9.02e-07
																	8.70886	4.19e-06
																	8.71675	6.94e-06
																	8.72465	1.12e-05
																	8.73254	1.6e-05
																	8.74044	2.01e-05
																	8.74833	2.47e-05
																	8.75623	2.98e-05
																	8.76412	3.35e-05
																	8.77202	3.83e-05
																	8.77991	4.33e-05
																	8.7878	4.81e-05
																	8.7957	5.3e-05
																	8.80359	5.76e-05
																	8.81149	6.37e-05
																	8.81938	6.91e-05
																	8.82728	7.22e-05
																	8.83517	7.7e-05
																	8.84307	8.12e-05
																	8.85096	8.5e-05
																	8.85886	8.94e-05
																	8.86675	9.35e-05
																	8.87465	9.79e-05
																	8.88254	0.00010219
																	8.89044	0.00010514
																	8.89833	0.00010612
																	8.90623	0.00010816
																	8.91412	0.00011038
																	8.92202	0.00011202
																	8.92991	0.00011243
																	8.93781	0.00011239
																	8.9457	0.00011183
																	8.9536	0.00011127
																	8.96149	0.00010988
																	8.96939	0.00010641
																	8.97728	0.00010452
																	8.98517	0.00010249
																	8.99307	9.87e-05
																	9.00096	9.49e-05
																	9.00886	9.11e-05
																	9.01675	8.68e-05
																	9.02465	8.17e-05
																	9.03254	7.67e-05
																	9.04044	7.14e-05
																	9.04833	6.66e-05
																	9.05623	6.18e-05
																	9.06412	5.66e-05
																	9.07202	5.23e-05
																	9.07991	4.88e-05
																	9.08781	4.41e-05
																	9.0957	3.92e-05
																	9.1036	3.65e-05
																	9.11149	3.18e-05
																	9.11939	2.75e-05
																	9.12728	2.51e-05
																	9.13518	2.25e-05
																	9.14307	2.01e-05
																	9.15097	1.97e-05
																	9.15886	1.97e-05
																	9.16676	2.03e-05
																	9.17465	2.21e-05
																	9.18254	2.39e-05
																	9.19044	2.77e-05
																	9.19833	3.22e-05
																	9.20623	3.78e-05
																	9.21412	4.54e-05
																	9.22202	5.42e-05
																	9.22991	6.54e-05
																	9.23781	8.14e-05
																	9.2457	0.00010229
																	9.2536	0.00013353
																	9.26149	0.00018485
																	9.26939	0.00027216
																	9.27728	0.00043079
																	9.28518	0.00074456
																	9.29307	0.00139628
																	9.30097	0.0027288
																	9.30886	0.00532138
																	9.31676	0.0100316
																	9.32465	0.017894
																	9.33255	0.0300495
																	9.34044	0.0475547
																	9.34834	0.0712039
																	9.35623	0.101602
																	9.36413	0.139024
																	9.37202	0.183324
																	9.37991	0.233813
																	9.38781	0.289436
																	9.3957	0.349225
																	9.4036	0.411767
																	9.41149	0.475364
																	9.41939	0.538822
																	9.42728	0.600926
																	9.43518	0.660435
																	9.44307	0.716173
																	9.45097	0.76765
																	9.45886	0.814339
																	9.46676	0.855678
																	9.47465	0.891701
																	9.48255	0.922287
																	9.49044	0.947483
																	9.49834	0.967555
																	9.50623	0.982805
																	9.51413	0.993494
																	9.52202	1
																	9.52992	0.999983
																	9.53781	0.999966
																	9.54571	0.998785
																	9.5536	0.992661
																	9.5615	0.984306
																	9.56939	0.973997
																	9.57728	0.962018
																	9.58518	0.948636
																	9.59307	0.934099
																	9.60097	0.918606
																	9.60886	0.902382
																	9.61676	0.885623
																	9.62465	0.868415
																	9.63255	0.850837
																	9.64044	0.833043
																	9.64834	0.815205
																	9.65623	0.797354
																	9.66413	0.779432
																	9.67202	0.761567
																	9.67992	0.743866
																	9.68781	0.726364
																	9.69571	0.709071
																	9.7036	0.692009
																	9.7115	0.675144
																	9.71939	0.65852
																	9.72729	0.642253
																	9.73518	0.626351
																	9.74308	0.610681
																	9.75097	0.59527
																	9.75887	0.580201
																	9.76676	0.565437
																	9.77465	0.550998
																	9.78255	0.536984
																	9.79044	0.523278
																	9.79834	0.50983
																	9.80623	0.496729
																	9.81413	0.483947
																	9.82202	0.471456
																	9.82992	0.459274
																	9.83781	0.447464
																	9.84571	0.435975
																	9.8536	0.424702
																	9.8615	0.413754
																	9.86939	0.403127
																	9.87729	0.392712
																	9.88518	0.382572
																	9.89308	0.372747
																	9.90097	0.363165
																	9.90887	0.353889
																	9.91676	0.3449
																	9.92466	0.336134
																	9.93255	0.327601
																	9.94045	0.319326
																	9.94834	0.311283
																	9.95624	0.303439
																	9.96413	0.295801
																	9.97202	0.288424
																	9.97992	0.281249
																	9.98781	0.27426
																	9.99571	0.267535
																	10.0036	0.261045
																	10.0115	0.254719
																	10.0194	0.248585
																	10.0273	0.242646
																	10.0352	0.236889
																	10.0431	0.231306
																	10.051	0.225925
																	10.0589	0.220701
																	10.0668	0.215609
																	10.0747	0.210704
																	10.0826	0.205962
																	10.0904	0.201381
																	10.0983	0.196966
																	10.1062	0.192709
																	10.1141	0.18862
																	10.122	0.184658
																	10.1299	0.180846
																	10.1378	0.177181
																	10.1457	0.173647
																	10.1536	0.170236
																	10.1615	0.166936
																	10.1694	0.163726
																	10.1773	0.160615
																	10.1852	0.157613
																	10.1931	0.154672
																	10.201	0.151794
																	10.2089	0.149012
																	10.2168	0.146285
																	10.2247	0.143596
																	10.2326	0.140945
																	10.2404	0.138328
																	10.2483	0.135724
																	10.2562	0.133125
																	10.2641	0.130542
																	10.272	0.127928
																	10.2799	0.125281
																	10.2878	0.12266
																	10.2957	0.120028
																	10.3036	0.117317
																	10.3115	0.114592
																	10.3194	0.11189
																	10.3273	0.109153
																	10.3352	0.106369
																	10.3431	0.103558
																	10.351	0.100747
																	10.3589	0.097915
																	10.3668	0.0950795
																	10.3747	0.0922488
																	10.3826	0.0893995
																	10.3904	0.0865535
																	10.3983	0.0837356
																	10.4062	0.0809221
																	10.4141	0.0781132
																	10.422	0.075327
																	10.4299	0.0725688
																	10.4378	0.0698443
																	10.4457	0.0671669
																	10.4536	0.0645341
																	10.4615	0.061942
																	10.4694	0.059415
																	10.4773	0.0569678
																	10.4852	0.0545808
																	10.4931	0.0522596
																	10.501	0.0500255
																	10.5089	0.0478654
																	10.5168	0.0457797
																	10.5247	0.0437776
																	10.5326	0.041864
																	10.5405	0.0400292
																	10.5483	0.0382729
																	10.5562	0.0365891
																	10.5641	0.0349667
																	10.572	0.0334351
																	10.5799	0.0320032
																	10.5878	0.0306468
																	10.5957	0.0293577
																	10.6036	0.0281295
																	10.6115	0.0269427
																	10.6194	0.0258377
																	10.6273	0.0248195
																	10.6352	0.023865
																	10.6431	0.02297
																	10.651	0.0221231
																	10.6589	0.0213301
																	10.6668	0.0205892
																	10.6747	0.0198884
																	10.6826	0.0192299
																	10.6905	0.0186164
																	10.6983	0.018037
																	10.7062	0.0174921
																	10.7141	0.0169835
																	10.722	0.0165062
																	10.7299	0.0160542
																	10.7378	0.0156293
																	10.7457	0.0152315
																	10.7536	0.0148558
																	10.7615	0.0145005
																	10.7694	0.0141354
																	10.7773	0.0137641
																	10.7852	0.0134483
																	10.7931	0.0131689
																	10.801	0.0129058
																	10.8089	0.0126535
																	10.8168	0.0124167
																	10.8247	0.0121953
																	10.8326	0.0119831
																	10.8405	0.0117806
																	10.8483	0.0115928
																	10.8562	0.011414
																	10.8641	0.0112398
																	10.872	0.0110781
																	10.8799	0.0109273
																	10.8878	0.0107813
																	10.8957	0.0106438
																	10.9036	0.0105165
																	10.9115	0.0103935
																	10.9194	0.0102754
																	10.9273	0.0101663
																	10.9352	0.0100619
																	10.9431	0.00996168
																	10.951	0.00986825
																	10.9589	0.00978131
																	10.9668	0.00969737
																	10.9747	0.00961956
																	10.9826	0.00954739
																	10.9905	0.00947856
																	10.9983	0.00941415
																	11.0062	0.00935713
																	11.0141	0.00930447
																	11.022	0.00925465
																	11.0299	0.00921086
																	11.0378	0.00917236
																	11.0457	0.00913749
																	11.0536	0.00910847
																	11.0615	0.00908581
																	11.0694	0.00906669
																	11.0773	0.00905214
																	11.0852	0.00904366
																	11.0931	0.00904062
																	11.101	0.0090426
																	11.1089	0.00905171
																	11.1168	0.00906761
																	11.1247	0.00908813
																	11.1326	0.00911567
																	11.1405	0.00915153
																	11.1484	0.00919459
																	11.1562	0.00924508
																	11.1641	0.00930397
																	11.172	0.00937046
																	11.1799	0.00944434
																	11.1878	0.00952634
																	11.1957	0.00961847
																	11.2036	0.00971906
																	11.2115	0.00982714
																	11.2194	0.00994509
																	11.2273	0.0100728
																	11.2352	0.0102082
																	11.2431	0.0103524
																	11.251	0.0105062
																	11.2589	0.0106677
																	11.2668	0.0108376
																	11.2747	0.0110163
																	11.2826	0.0112005
																	11.2905	0.0113909
																	11.2984	0.0115904
																	11.3062	0.011795
																	11.3141	0.0120048
																	11.322	0.0122179
																	11.3299	0.0124357
																	11.3378	0.0126532
																	11.3457	0.0128715
																	11.3536	0.0130914
																	11.3615	0.0133085
																	11.3694	0.0135231
																	11.3773	0.0137426
																	11.3852	0.0139936
																	11.3931	0.014241
																	11.401	0.0144455
																	11.4089	0.0146314
																	11.4168	0.0148079
																	11.4247	0.0149728
																	11.4326	0.0151255
																	11.4405	0.0152663
																	11.4484	0.0153908
																	11.4562	0.0155013
																	11.4641	0.0155991
																	11.472	0.0156796
																	11.4799	0.0157441
																	11.4878	0.0157939
																	11.4957	0.0158246
																	11.5036	0.0158251
																	11.5115	0.0158226
																	11.5194	0.01582
																	11.5273	0.0157861
																	11.5352	0.0157379
																	11.5431	0.015674
																	11.551	0.0155955
																	11.5589	0.0155029
																	11.5668	0.0153992
																	11.5747	0.015283
																	11.5826	0.0151552
																	11.5905	0.0150195
																	11.5984	0.0148746
																	11.6062	0.0147191
																	11.6141	0.0145581
																	11.622	0.0143922
																	11.6299	0.0142097
																	11.6378	0.0139927
																	11.6457	0.0137735
																	11.6536	0.0135844
																	11.6615	0.013405
																	11.6694	0.0132269
																	11.6773	0.0130488
																	11.6852	0.0128719
																	11.6931	0.0126993
																	11.701	0.0125293
																	11.7089	0.0123625
																	11.7168	0.0122007
																	11.7247	0.0120432
																	11.7326	0.0118912
																	11.7405	0.0117454
																	11.7484	0.0116072
																	11.7562	0.0114754
																	11.7641	0.0113499
																	11.772	0.0112333
																	11.7799	0.0111233
																	11.7878	0.0110185
																	11.7957	0.0109219
																	11.8036	0.0108355
																	11.8115	0.0107564
																	11.8194	0.0106832
																	11.8273	0.0106197
																	11.8352	0.0105645
																	11.8431	0.0105155
																	11.851	0.0104745
																	11.8589	0.0104418
																	11.8668	0.0104152
																	11.8747	0.0103963
																	11.8826	0.0103844
																	11.8905	0.010379
																	11.8984	0.0103806
																	11.9063	0.0103883
																	11.9141	0.010404
																	11.922	0.0104262
																	11.9299	0.0104544
																	11.9378	0.0104899
																	11.9457	0.0105299
																	11.9536	0.0105758
																	11.9615	0.0106302
																	11.9694	0.0106889
																	11.9773	0.0107538
																	11.9852	0.0108255
																	11.9931	0.0109025
																	12.001	0.0109852
																	12.0089	0.0110725
																	12.0168	0.0111656
																	12.0247	0.0112659
																	12.0326	0.0113715
																	12.0405	0.0114832
																	12.0484	0.0115999
																	12.0563	0.0117216
																	12.0641	0.0118492
																	12.072	0.0119817
																	12.0799	0.0121198
																	12.0878	0.0122642
																	12.0957	0.0124145
																	12.1036	0.0125711
																	12.1115	0.0127313
																	12.1194	0.0128956
																	12.1273	0.0130666
																	12.1352	0.0132421
																	12.1431	0.0134225
																	12.151	0.0136089
																	12.1589	0.0138058
																	12.1668	0.014051
																	12.1747	0.0142969
																	12.1826	0.0145026
																	12.1905	0.0147091
																	12.1984	0.0149175
																	12.2063	0.0151295
																	12.2141	0.0153455
																	12.222	0.0155632
																	12.2299	0.015784
																	12.2378	0.0160069
																	12.2457	0.0162303
																	12.2536	0.0164558
																	12.2615	0.0166826
																	12.2694	0.0169094
																	12.2773	0.017136
																	12.2852	0.0173624
																	12.2931	0.0175883
																	12.301	0.0178124
																	12.3089	0.0180367
																	12.3168	0.0182603
																	12.3247	0.0184811
																	12.3326	0.0186999
																	12.3405	0.0189165
																	12.3484	0.0191296
																	12.3563	0.0193406
																	12.3641	0.0195503
																	12.372	0.019756
																	12.3799	0.0199586
																	12.3878	0.020159
																	12.3957	0.0203561
																	12.4036	0.0205491
																	12.4115	0.0207392
																	12.4194	0.0209272
																	12.4273	0.021112
																	12.4352	0.0212936
																	12.4431	0.0214727
																	12.451	0.0216506
																	12.4589	0.0218265
																	12.4668	0.0220005
																	12.4747	0.0221739
																	12.4826	0.0223446
																	12.4905	0.0225145
																	12.4984	0.0226851
																	12.5063	0.0228548
																	12.5142	0.0230253
																	12.522	0.0231964
																	12.5299	0.023366
																	12.5378	0.0235353
																	12.5457	0.0237063
																	12.5536	0.0238776
																	12.5615	0.0240487
																	12.5694	0.0242215
																	12.5773	0.0243949
																	12.5852	0.0245679
																	12.5931	0.0247398
																	12.601	0.024911
																	12.6089	0.0250829
																	12.6168	0.0252542
																	12.6247	0.0254241
																	12.6326	0.0255921
																	12.6405	0.0257581
																	12.6484	0.0259209
																	12.6563	0.02608
																	12.6642	0.0262349
																	12.672	0.0263847
																	12.6799	0.0265286
																	12.6878	0.026665
																	12.6957	0.0267965
																	12.7036	0.0269212
																	12.7115	0.0270362
																	12.7194	0.0271428
																	12.7273	0.0272395
																	12.7352	0.0273271
																	12.7431	0.0274047
																	12.751	0.0274721
																	12.7589	0.0275346
																	12.7668	0.0276191
																	12.7747	0.0276872
																	12.7826	0.0277143
																	12.7905	0.0277148
																	12.7984	0.0277133
																	12.8063	0.0277118
																	12.8142	0.0276734
																	12.822	0.027617
																	12.8299	0.0275395
																	12.8378	0.0274615
																	12.8457	0.0273923
																	12.8536	0.0273113
																	12.8615	0.0272219
																	12.8694	0.0271216
																	12.8773	0.0270091
																	12.8852	0.0268869
																	12.8931	0.026755
																	12.901	0.026612
																	12.9089	0.0264601
																	12.9168	0.0262992
																	12.9247	0.0261258
																	12.9326	0.0259438
																	12.9405	0.0257533
																	12.9484	0.0255516
																	12.9563	0.0253413
																	12.9642	0.0251226
																	12.972	0.0248939
																	12.9799	0.0246553
																	12.9878	0.0244076
																	12.9957	0.0241516
																	13.0036	0.0238857
																	13.0115	0.023612
																	13.0194	0.0233313
																	13.0273	0.0230413
																	13.0352	0.0227444
																	13.0431	0.0224414
																	13.051	0.0221309
																	13.0589	0.0218149
																	13.0668	0.0214938
																	13.0747	0.0211688
																	13.0826	0.0208378
																	13.0905	0.0205028
																	13.0984	0.0201656
																	13.1063	0.019827
																	13.1142	0.0194869
																	13.1221	0.0191472
																	13.1299	0.0188069
																	13.1378	0.0184657
																	13.1457	0.018127
																	13.1536	0.0177915
																	13.1615	0.0174585
																	13.1694	0.0171281
																	13.1773	0.0168015
																	13.1852	0.0164799
																	13.1931	0.0161614
																	13.201	0.0158492
																	13.2089	0.0155448
																	13.2168	0.0152444
																	13.2247	0.0149514
																	13.2326	0.0146664
																	13.2405	0.0143811
																	13.2484	0.014065
																	13.2563	0.0137518
																	13.2642	0.0134838
																	13.2721	0.0132338
																	13.2799	0.0129919
																	13.2878	0.0127588
																	13.2957	0.012532
																	13.3036	0.0123126
																	13.3115	0.0121023
																	13.3194	0.0118984
																	13.3273	0.0116667
																	13.3352	0.0113993
																	13.3431	0.0112782
																	13.351	0.0111749
																	13.3589	0.0110001
																	13.3668	0.0108304
																	13.3747	0.0106712
																	13.3826	0.010522
																	13.3905	0.0103779
																	13.3984	0.0102397
																	13.4063	0.0101063
																	13.4142	0.009979
																	13.4221	0.00985727
																	13.4299	0.00973912
																	13.4378	0.00962658
																	13.4457	0.00952025
																	13.4536	0.00941752
																	13.4615	0.00931843
																	13.4694	0.00922478
																	13.4773	0.00913693
																	13.4852	0.00905102
																	13.4931	0.00896989
																	13.501	0.0088947
																	13.5089	0.00882186
																	13.5168	0.0087514
																	13.5247	0.00868808
																	13.5326	0.00862833
																	13.5405	0.00857081
																	13.5484	0.00851756
																	13.5563	0.00846892
																	13.5642	0.00842165
																	13.5721	0.00837757
																	13.5799	0.00833947
																	13.5878	0.00830295
																	13.5957	0.00826938
																	13.6036	0.00823961
																	13.6115	0.00821098
																	13.6194	0.0081838
																	13.6273	0.00816007
																	13.6352	0.00813908
																	13.6431	0.00811889
																	13.651	0.00809933
																	13.6589	0.00808076
																	13.6668	0.00806221
																	13.6747	0.00804311
																	13.6826	0.00802386
																	13.6905	0.00800419
																	13.6984	0.00798422
																	13.7063	0.00796333
																	13.7142	0.00793982
																	13.7221	0.00791344
																	13.7299	0.00788442
																	13.7378	0.00785275
																	13.7457	0.00781704
																	13.7536	0.00777746
																	13.7615	0.00773462
																	13.7694	0.00768861
																	13.7773	0.00763895
																	13.7852	0.00758574
																	13.7931	0.00752932
																	13.801	0.00746799
																	13.8089	0.00740302
																	13.8168	0.00733591
																	13.8247	0.00726436
																	13.8326	0.00719046
																	13.8405	0.00711422
																	13.8484	0.00703566
																	13.8563	0.00695456
																	13.8642	0.00687114
																	13.8721	0.00678665
																	13.88	0.00670106
																	13.8878	0.00661444
																	13.8957	0.0065286
																	13.9036	0.00644203
																	13.9115	0.00635536
																	13.9194	0.00626894
																	13.9273	0.00618267
																	13.9352	0.00609757
																	13.9431	0.00601308
																	13.951	0.00593046
																	13.9589	0.00585029
																	13.9668	0.00577059
																	13.9747	0.00569426
																	13.9826	0.00562005
																	13.9905	0.00554644
																	13.9984	0.00547532
																	14.0063	0.00540798
																	14.0142	0.00534354
																	14.0221	0.00527993
																	14.03	0.00522042
																	14.0378	0.00516433
																	14.0457	0.00510901
																	14.0536	0.00505804
																	14.0615	0.00501024
																	14.0694	0.00496334
																	14.0773	0.00492002
																	14.0852	0.00487942
																	14.0931	0.0048409
																	14.101	0.00480475
																	14.1089	0.00477235
																	14.1168	0.00474206
																	14.1247	0.00471309
																	14.1326	0.00468746
																	14.1405	0.00466416
																	14.1484	0.00464304
																	14.1563	0.00462397
																	14.1642	0.0046077
																	14.1721	0.00459274
																	14.18	0.00457878
																	14.1878	0.00456706
																	14.1957	0.00455836
																	14.2036	0.00455051
																	14.2115	0.00454486
																	14.2194	0.0045408
																	14.2273	0.00453686
																	14.2352	0.00453466
																	14.2431	0.00453409
																	14.251	0.00453403
																	14.2589	0.00453405
																	14.2668	0.00453532
																	14.2747	0.00453714
																	14.2826	0.00453953
																	14.2905	0.00454186
																	14.2984	0.00454402
																	14.3063	0.00454681
																	14.3142	0.00455085
																	14.3221	0.00455566
																	14.33	0.00455961
																	14.3378	0.00456385
																	14.3457	0.00456918
																	14.3536	0.00457296
																	14.3615	0.00457637
																	14.3694	0.00458054
																	14.3773	0.00458476
																	14.3852	0.00458711
																	14.3931	0.004589
																	14.401	0.0045932
																	14.4089	0.00459652
																	14.4168	0.00459903
																	14.4247	0.00460317
																	14.4326	0.00460684
																	14.4405	0.00461008
																	14.4484	0.00461375
																	14.4563	0.0046175
																	14.4642	0.00462133
																	14.4721	0.00462504
																	14.48	0.0046308
																	14.4879	0.00463619
																	14.4957	0.00464082
																	14.5036	0.00464671
																	14.5115	0.00465312
																	14.5194	0.00466071
																	14.5273	0.00467032
																	14.5352	0.00468211
																	14.5431	0.00469568
																	14.551	0.00470864
																	14.5589	0.00472286
																	14.5668	0.00473872
																	14.5747	0.00475543
																	14.5826	0.00477424
																	14.5905	0.00479472
																	14.5984	0.00481658
																	14.6063	0.00484006
																	14.6142	0.00486572
																	14.6221	0.00489247
																	14.63	0.00491983
																	14.6379	0.00494863
																	14.6457	0.00498
																	14.6536	0.00501296
																	14.6615	0.00504803
																	14.6694	0.00508428
																	14.6773	0.00512149
																	14.6852	0.00516194
																	14.6931	0.00520541
																	14.701	0.00524904
																	14.7089	0.00529509
																	14.7168	0.00534288
																	14.7247	0.00539163
																	14.7326	0.0054419
																	14.7405	0.00549466
																	14.7484	0.00554889
																	14.7563	0.00560468
																	14.7642	0.00566066
																	14.7721	0.00571667
																	14.78	0.00577433
																	14.7879	0.00583166
																	14.7957	0.0058885
																	14.8036	0.00594443
																	14.8115	0.00600008
																	14.8194	0.00605436
																	14.8273	0.00610699
																	14.8352	0.00615633
																	14.8431	0.00620306
																	14.851	0.00624714
																	14.8589	0.00628645
																	14.8668	0.00632238
																	14.8747	0.00635314
																	14.8826	0.00637718
																	14.8905	0.00639575
																	14.8984	0.00640829
																	14.9063	0.00641028
																	14.9142	0.0064096
																	14.9221	0.00640891
																	14.93	0.00639682
																	14.9379	0.00637698
																	14.9457	0.00635134
																	14.9536	0.00632018
																	14.9615	0.00628302
																	14.9694	0.00624098
																	14.9773	0.00619727
																	14.9852	0.00614972
																	14.9931	0.00609921
																	15.001	0.00604735
																	15.0089	0.00599509
																	15.0168	0.00594258
																	15.0247	0.00589101
																	15.0326	0.00584254
																	15.0405	0.00579658
																	15.0484	0.00575529
																	15.0563	0.00571928
																	15.0642	0.00568861
																	15.0721	0.00566384
																	15.08	0.00564616
																	15.0879	0.00563684
																	15.0958	0.00563465
																	15.1036	0.00563904
																	15.1115	0.00565369
																	15.1194	0.00567644
																	15.1273	0.00570682
																	15.1352	0.00574529
																	15.1431	0.00579367
																	15.151	0.00584889
																	15.1589	0.00590992
																	15.1668	0.00597779
																	15.1747	0.00605105
																	15.1826	0.00612861
																	15.1905	0.00621043
																	15.1984	0.0062961
																	15.2063	0.00638384
																	15.2142	0.00647359
																	15.2221	0.00656449
																	15.23	0.00665596
																	15.2379	0.00674701
																	15.2458	0.00683784
																	15.2536	0.00692975
																	15.2615	0.00701926
																	15.2694	0.00710692
																	15.2773	0.00719426
																	15.2852	0.00727948
																	15.2931	0.00736298
																	15.301	0.00744742
																	15.3089	0.00753104
																	15.3168	0.00761355
																	15.3247	0.00769747
																	15.3326	0.00778373
																	15.3405	0.00787202
																	15.3484	0.00796122
																	15.3563	0.00805363
																	15.3642	0.00814967
																	15.3721	0.00825023
																	15.38	0.00835672
																	15.3879	0.00846914
																	15.3958	0.00858457
																	15.4036	0.00870633
																	15.4115	0.00883503
																	15.4194	0.00896866
																	15.4273	0.00910843
																	15.4352	0.0092542
																	15.4431	0.00940392
																	15.451	0.00955758
																	15.4589	0.00971425
																	15.4668	0.0098731
																	15.4747	0.0100305
																	15.4826	0.0101869
																	15.4905	0.0103427
																	15.4984	0.0104951
																	15.5063	0.0106397
																	15.5142	0.0107766
																	15.5221	0.0109055
																	15.53	0.011024
																	15.5379	0.0111318
																	15.5458	0.0112268
																	15.5536	0.0113063
[truncated: 16,180 more rows]

## Sheet: Figure5e
Figure 5e	SDS-PAGE	stained with instant blue and using SeeBlue Plus2 pre-stained protein ladder
panel: pMad1CTD + Cdc20N
panel: Mad1CTD + Cdc20N
panel: pMad1CTD + Cdc20N RRK/SSS				panel: pMad1CTD R617E/K619D + Cdc20N
panel: pMad1CTD + Cdc20N E7R/D9K

## Sheet: Supp_Figure8a-b
Supplementary Figure 8a	SEC-MALS							Supplementary Figure 8b	SDS-PAGE	stained with instant blue and using SeeBlue Plus2 pre-stained protein ladder
volume (mL)	Mad1:C-Mad2 (dRI)	mass	Mad1:C-Mad2:O-Mad2 (dRI)	mass	sub-stoichiometric Mad1:C-Mad2 (dRI)	mass		Supp Fig 8b: Panel 1			Supp Fig 8b: Panel 2					Supp Fig 8b: Panel 3
-0.208258	-0.0012035		0.00011922		-0.00441825
-0.200363	-0.0016163		-0.0006709		-0.00249562
-0.192468	-0.0015624		-0.0009006		-0.000984064
-0.184574	-0.0015176		-0.0008311		-0.000904412
-0.176679	-0.0014999		-0.0008223		-0.000846838
-0.168784	-0.0014915		-0.0008208		-0.00082585
-0.160889	-0.0014905		-0.0008271		-0.000811837
-0.152994	-0.0014816		-0.0008333		-0.000802996
-0.1451	-0.0014837		-0.0008369		-0.000790705
-0.137205	-0.0014859		-0.0008397		-0.000790259
-0.12931	-0.0014902		-0.0008546		-0.000788346
-0.121415	-0.0015045		-0.0008771		-0.000789246
-0.11352	-0.001516		-0.0008969		-0.000790146
-0.105626	-0.0015165		-0.0009236		-0.000805462
-0.0977308	-0.0015186		-0.0009542		-0.000809307
-0.089836	-0.0015327		-0.0009788		-0.000816093
-0.0819412	-0.0015399		-0.0010053		-0.00082719
-0.0740464	-0.0015488		-0.001033		-0.000831032
-0.0661516	-0.0015559		-0.0010594		-0.000843268
-0.0582568	-0.0015647		-0.0010817		-0.000857305
-0.050362	-0.0015697		-0.0011146		-0.000872373
-0.0424672	-0.001573		-0.0011453		-0.000884551			sample shown in paper
-0.0345724	-0.0015788		-0.0011575		-0.000909334			all other samples in gel are not part of paper
-0.0266776	-0.0015847		-0.0011832		-0.00093432									sample shown in paper
-0.0187828	-0.0015879		-0.0012018		-0.00095402									all other samples in gel are not part of paper						sample shown in paper
-0.010888	-0.001604		-0.0012232		-0.000975335															all other samples in gel are not part of paper
-0.0029932	-0.0016148		-0.001244		-0.000991955
0.00490157	-0.001614		-0.001262		-0.00100603
0.0127964	-0.0016057		-0.0012742		-0.00102777
0.0206912	-0.0016039		-0.0012799		-0.00104382
0.028586	-0.0016021		-0.0012984		-0.00105832
0.0364808	-0.0015911		-0.0013105		-0.00107542
0.0443756	-0.0015877		-0.0013149		-0.00108653
0.0522704	-0.001588		-0.001324		-0.00109954
0.0601652	-0.0015883		-0.0013378		-0.00111716
0.06806	-0.0015891		-0.0013402		-0.00114398
0.0759548	-0.0016017		-0.0013472		-0.00115803
0.0838496	-0.0016121		-0.0013681		-0.0011742
0.0917444	-0.0016226		-0.0013862		-0.00120857
0.0996392	-0.0016307		-0.0013961		-0.00124701
0.107534	-0.0016299		-0.0014093		-0.00127942
0.115429	-0.0016304		-0.0014273		-0.00130267
0.123324	-0.0016309		-0.001444		-0.00133749
0.131218	-0.0016432		-0.0014575		-0.00136163
0.139113	-0.0016344		-0.0014733		-0.00137241
0.147008	-0.001632		-0.0014851		-0.00138635
0.154903	-0.0016296		-0.0014921		-0.00139975
0.162798	-0.0016207		-0.0014876		-0.00140256
0.170692	-0.0016094		-0.0014836		-0.00140304
0.178587	-0.001597		-0.0014838		-0.00140352
0.186482	-0.0015889		-0.0014843		-0.00141266
0.194377	-0.001586		-0.0014848		-0.00141534
0.202272	-0.0015848		-0.0014862		-0.00142883
0.210166	-0.0015835		-0.0014877		-0.00144147
0.218061	-0.0015744		-0.0014914		-0.00144191
0.225956	-0.0015726		-0.0014928		-0.00145343
0.233851	-0.0015721		-0.0014947		-0.00146883
0.241746	-0.0015716		-0.0014966		-0.00148025
0.24964	-0.0015713		-0.0015004		-0.00148081
0.257535	-0.0015713		-0.0015064		-0.00148136
0.26543	-0.0015712		-0.0015114		-0.00148339
0.273325	-0.0015714		-0.001527		-0.00148384
0.28122	-0.0015715		-0.0015318		-0.00148519
0.289114	-0.0015711		-0.0015356		-0.00148278
0.297009	-0.0015696		-0.0015394		-0.00148297
0.304904	-0.0015704		-0.0015447		-0.00148456
0.312799	-0.0015711		-0.0015453		-0.00148616
0.320694	-0.0015734		-0.0015467		-0.00147974
0.328588	-0.0015674		-0.001548		-0.00147704
0.336483	-0.0015642		-0.0015489		-0.00147688
0.344378	-0.0015628		-0.0015497		-0.00148053
0.352273	-0.0015622		-0.0015523		-0.00148418
0.360168	-0.0015637		-0.001549		-0.00149442
0.368062	-0.0015652		-0.0015495		-0.00149503
0.375957	-0.0015668		-0.0015509		-0.0014953
0.383852	-0.0015616		-0.0015523		-0.0014957
0.391747	-0.0015499		-0.0015547		-0.0014961
0.399642	-0.0015421		-0.0015588		-0.00150199
0.407536	-0.0015376		-0.0015594		-0.00150825
0.415431	-0.0015371		-0.0015615		-0.00151735
0.423326	-0.0015385		-0.0015636		-0.00153638
0.431221	-0.0015398		-0.0015725		-0.00154983
0.439116	-0.0015426		-0.0015737		-0.00155824
0.44701	-0.001545		-0.0015764		-0.00155615
0.454905	-0.0015443		-0.0015791		-0.00155519
0.4628	-0.0015309		-0.0015804		-0.00155786
0.470695	-0.0015208		-0.0015814		-0.00156054
0.47859	-0.0015173		-0.0015825		-0.00156365
0.486484	-0.0015114		-0.001584		-0.00156677
0.494379	-0.0015092		-0.0015875		-0.00157274
0.502274	-0.0015107		-0.0015964		-0.00157879
0.510169	-0.0015122		-0.001603		-0.00158228
0.518064	-0.0015139		-0.0016052		-0.00158577
0.525958	-0.0015152		-0.0016085		-0.00159273
0.533853	-0.0015166		-0.0016117		-0.00160211
0.541748	-0.0015164		-0.0016229		-0.00160329
0.549643	-0.0015162		-0.001631		-0.00161361
0.557537	-0.0015159		-0.0016395		-0.00161762
0.565432	-0.0015154		-0.0016463		-0.00161837
0.573327	-0.0015152		-0.0016486		-0.0016305
0.581222	-0.0015155		-0.001651		-0.00164504
0.589117	-0.0015157		-0.0016653		-0.00165229
0.597011	-0.0015132		-0.0016707		-0.00165336
0.604906	-0.0015122		-0.001673		-0.00165994
0.612801	-0.0015112		-0.0016738		-0.00166397
0.620696	-0.0015006		-0.0016746		-0.00166972
0.628591	-0.0015003		-0.0016749		-0.00168186
0.636485	-0.0015		-0.0016767		-0.00169424
0.64438	-0.0014916		-0.0016784		-0.00170567
0.652275	-0.0014906		-0.0016857		-0.00172027
0.66017	-0.0014865		-0.0016866		-0.00173343
0.668065	-0.0014784		-0.0016875		-0.00173435
0.675959	-0.0014782		-0.0016836		-0.00174349
0.683854	-0.0014781		-0.0016721		-0.00175625
0.691749	-0.001476		-0.0016696		-0.00175898
0.699644	-0.0014738		-0.0016671		-0.0017601
0.707539	-0.0014735		-0.0016645		-0.00176122
0.715433	-0.0014736		-0.0016603		-0.00176628
0.723328	-0.0014736		-0.0016601		-0.00177224
0.731223	-0.0014736		-0.00166		-0.00178472
0.739118	-0.0014706		-0.0016598		-0.00179901
0.747013	-0.001468		-0.001657		-0.0017994
0.754907	-0.0014653		-0.0016514		-0.00179979
0.762802	-0.0014643		-0.0016497		-0.00181981
0.770697	-0.0014571		-0.001651		-0.00182524
0.778592	-0.0014573		-0.0016523		-0.00182617
0.786487	-0.0014576		-0.0016489		-0.00183472
0.794381	-0.0014589		-0.0016483		-0.00184473
0.802276	-0.0014619		-0.0016476		-0.00184661
0.810171	-0.0014642		-0.0016377		-0.00184264
0.818066	-0.0014665		-0.0016332		-0.00184293
0.825961	-0.0014709		-0.0016287		-0.00184247
0.833855	-0.0014656		-0.0016203		-0.00184251
0.84175	-0.0014641		-0.0016036		-0.00184255
0.849645	-0.0014651		-0.0015996		-0.00184357
0.85754	-0.0014661		-0.0015981		-0.00184459
0.865435	-0.0014684		-0.0015808		-0.00184825
0.873329	-0.0014786		-0.0015675		-0.00184897
0.881224	-0.0014812		-0.0015663		-0.00184214
0.889119	-0.0014837		-0.0015552		-0.00184058
0.897014	-0.0014873		-0.0015406		-0.00183902
0.904909	-0.0014851		-0.0015395		-0.00182583
0.912803	-0.0014848		-0.0015324		-0.00182054
0.920698	-0.0014874		-0.0015128		-0.00181499
0.928593	-0.0014901		-0.0015066		-0.00180411
0.936488	-0.0014904		-0.0014951		-0.00178998
0.944383	-0.0014961		-0.0014837		-0.00177668
0.952277	-0.0015047		-0.0014745		-0.00176874
0.960172	-0.0015129		-0.0014676		-0.00176126
0.968067	-0.0015241		-0.0014601		-0.00175576
0.975962	-0.0015372		-0.001451		-0.00175026
0.983857	-0.001549		-0.0014415		-0.00175055
0.991751	-0.001555		-0.0014323		-0.00172531
0.999646	-0.0015592		-0.0014166		-0.00171145
1.00754	-0.0015608		-0.0014051		-0.0016939
1.01544	-0.0015636		-0.0014034		-0.00167063
1.02333	-0.0015684		-0.0013857		-0.0016583
1.03123	-0.0015744		-0.0013704		-0.00164957
1.03912	-0.001574		-0.001363		-0.00164371
1.04702	-0.001574		-0.0013521		-0.00163343
1.05491	-0.0015777		-0.0013416		-0.00162365
1.0628	-0.0015815		-0.0013403		-0.001602
1.0707	-0.0015829		-0.0013385		-0.00157968
1.07859	-0.0015843		-0.0013237		-0.00156917
1.08649	-0.0015792		-0.001324		-0.00155311
1.09438	-0.0015708		-0.0013242		-0.00154249
1.10228	-0.0015667		-0.0013135		-0.00153525
1.11017	-0.0015625		-0.0013096		-0.00151011
1.11807	-0.0015562		-0.0013054		-0.00149308
1.12596	-0.0015477		-0.0013034		-0.00147973
1.13386	-0.0015447		-0.0012988		-0.00147635
1.14175	-0.0015427		-0.0012937		-0.00147351
1.14965	-0.0015299		-0.0012931		-0.0014696
1.15754	-0.0015213		-0.0012885		-0.00146568
1.16544	-0.0015143		-0.0012796		-0.00146474
1.17333	-0.0014989		-0.00128		-0.00145586
1.18123	-0.0014934		-0.001281		-0.00145608
1.18912	-0.001486		-0.001282		-0.0014563
1.19702	-0.0014779		-0.0012818		-0.00145105
1.20491	-0.0014751		-0.0012813		-0.00144919
1.21281	-0.0014723		-0.0012692		-0.00144734
1.2207	-0.0014713		-0.0012688		-0.00143363
1.2286	-0.0014693		-0.0012684		-0.00142123
1.23649	-0.0014672		-0.001259		-0.00141902
1.24438	-0.0014646		-0.0012512		-0.00140696
1.25228	-0.0014486		-0.0012505		-0.00138613
1.26017	-0.0014346		-0.00125		-0.00137936
1.26807	-0.0014279		-0.0012482		-0.00137258
1.27596	-0.0014243		-0.0012416		-0.00136492
1.28386	-0.0014237		-0.0012345		-0.00136184
1.29175	-0.0014232		-0.0012351		-0.0013609
1.29965	-0.0014171		-0.0012364		-0.00135996
1.30754	-0.001401		-0.0012376		-0.001354
1.31544	-0.0013932		-0.0012413		-0.00134176
1.32333	-0.0013908		-0.001237		-0.00133725
1.33123	-0.0013749		-0.0012329		-0.00132995
1.33912	-0.0011639		-0.0006195		-0.00129126
1.34702	-0.0007511		0.00046382		-0.000918074
1.35491	-0.0001147		0.00045432		-0.000297204
1.36281	0.00010251		0.00044483		0.000442116
1.3707	0.00012643		0.00040081		0.000552238
1.3786	0.0001368		0.0003459		0.000542449
1.38649	0.0001264		0.00030162		0.00053266
1.39439	0.00011601		0.000275		0.00050655
1.40228	8.92e-05		0.00025697		0.000458072
1.41018	7.37e-05		0.00023445		0.000425816
1.41807	6.06e-05		0.00021904		0.000407275
1.42597	4.44e-05		0.00021518		0.000401425
1.43386	3.09e-05		0.00020107		0.000386001
1.44175	2.46e-05		0.00018474		0.000379288
1.44965	1.82e-05		0.00017518		0.000375555
1.45754	7.68e-07		0.0001669		0.000364464
1.46544	-7.11e-06		0.0001557		0.000361739
1.47333	-8.6e-06		0.00015098		0.000360755
1.48123	-2.02e-05		0.00014476		0.000359771
1.48912	-2.23e-05		0.00013853		0.000342711
1.49702	-2.43e-05		0.00012881		0.000343583
1.50491	-2.96e-05		0.00012826		0.000343141
1.51281	-3.53e-05		0.00012963		0.000342699
1.5207	-4.06e-05		0.000129		0.000338827
1.5286	-4.55e-05		0.00012713		0.000328819
1.53649	-5.67e-05		0.00012526		0.000323591
1.54439	-6.47e-05		0.00012231		0.000315906
1.55228	-7.28e-05		0.00011937		0.000294397
1.56018	-8.31e-05		0.00011747		0.000298032
1.56807	-8.95e-05		0.00010559		0.00029884
1.57597	-9.16e-05		9.67e-05		0.000297063
1.58386	-0.0001071		9.62e-05		0.000295286
1.59176	-0.00012		9.51e-05		0.000286786
1.59965	-0.0001278		9.41e-05		0.00028057
1.60755	-0.000132		9.09e-05		0.000274355
1.61544	-0.0001362		8.77e-05		0.000262561
1.62334	-0.0001439		8.14e-05		0.000259953
1.63123	-0.0001379		7.27e-05		0.000248798
1.63912	-0.0001355		7.35e-05		0.000232564
1.64702	-0.0001361		7.43e-05		0.000215183
1.65491	-0.0001368		7.59e-05		0.000205478
1.66281	-0.0001374		8.21e-05		0.000202376
1.6707	-0.0001379		8.58e-05		0.00019743
1.6786	-0.0001375		8.6e-05		0.000192484
1.68649	-0.0001373		8.58e-05		0.000181922
1.69439	-0.000138		8.32e-05		0.000167363
1.70228	-0.0001388		8.07e-05		0.000165735
1.71018	-0.0001298		7.43e-05		0.000162925
1.71807	-0.0001275		6.57e-05		0.000151014
1.72597	-0.0001218		5.89e-05		0.000142422
1.73386	-0.0001196		5.96e-05		0.000139949
1.74176	-0.0001192		5.96e-05		0.000137475
1.74965	-0.0001169		5.86e-05		0.000132997
1.75755	-0.0001113		5.75e-05		0.000131533
1.76544	-0.0001091		4.27e-05		0.00013007
1.77334	-0.0001068		3.74e-05		0.000118412
1.78123	-0.0001024		3.81e-05		0.000110675
1.78913	-0.0001003		4.21e-05		0.000106307
1.79702	-0.0001012		4.1e-05		0.00010194
1.80492	-0.000102		3.98e-05		9.31e-05
1.81281	-8.38e-05		3.59e-05		9.04e-05
1.82071	-8.27e-05		3.51e-05		8.12e-05
1.8286	-8.17e-05		3.21e-05		7.43e-05
1.83649	-6.98e-05		2.38e-05		7.32e-05
1.84439	-6.44e-05		1.35e-05		6.93e-05
1.85228	-6.28e-05		1.05e-05		5.84e-05
1.86018	-4.59e-05		7.4e-06		5.7e-05
1.86807	-4.17e-05		-3.33e-07		4.89e-05
1.87597	-3.74e-05		-2.66e-06		3.97e-05
1.88386	-3.57e-05		-4.99e-06		3.34e-05
1.89176	-3.04e-05		-1e-05		3.25e-05
1.89965	-2.83e-05		-3.97e-06		3.15e-05
1.90755	-2.62e-05		-4.54e-06		2.73e-05
1.91544	-1.61e-05		-5.17e-06		2.52e-05
1.92334	-4.91e-06		-5.79e-06		2.32e-05
1.93123	-2.57e-06		-1.7e-06		1.77e-05
1.93913	-1.45e-06		2.4e-06		7.26e-06
1.94702	1.07e-05		6.11e-06		-4.62e-06
1.95492	1.43e-05		6.42e-06		-1.65e-05
1.96281	1.76e-05		5.64e-06		-2.73e-05
1.97071	1.95e-05		4.86e-06		-3e-05
1.9786	2.03e-05		6.94e-06		-3.26e-05
1.9865	2.11e-05		8.04e-06		-4.32e-05
1.99439	2.24e-05		9.15e-06		-4.62e-05
2.00229	2.26e-05		8.5e-06		-4.93e-05
2.01018	2.28e-05		8.9e-06		-5.74e-05
2.01808	2.29e-05		7.76e-06		-6.49e-05
2.02597	2.4e-05		6.63e-06		-6.73e-05
2.03386	2.51e-05		3.88e-06		-7.69e-05
2.04176	2.63e-05		-3.05e-06		-8.01e-05
2.04965	2.62e-05		-8.23e-06		-8.88e-05
2.05755	2.44e-05		-1.06e-05		-0.000106354
2.06544	2.26e-05		-1.3e-05		-0.000123665
2.07334	2.18e-05		-1.84e-05		-0.000127543
2.08123	2.11e-05		-2.49e-05		-0.000134312
2.08913	1.91e-05		-2.76e-05		-0.000155983
2.09702	1.04e-05		-3.03e-05		-0.000167949
2.10492	8.77e-06		-3.53e-05		-0.000177334
2.11281	7.11e-06		-3.55e-05		-0.000190829
2.12071	2.34e-06		-3.69e-05		-0.000196076
2.1286	1.97e-06		-3.83e-05		-0.000203745
2.1365	1.59e-06		-5.18e-05		-0.000205317
2.14439	8.72e-07		-5.25e-05		-0.000217167
2.15229	2.6e-07		-5.47e-05		-0.000223055
2.16018	-3.52e-07		-5.22e-05		-0.000224485
2.16808	-1.41e-06		-5.19e-05		-0.000237563
2.17597	-4.68e-06		-5.6e-05		-0.000251258
2.18387	-6.28e-06		-6.02e-05		-0.000266099
2.19176	-6.48e-06		-6.46e-05		-0.000280513
2.19966	-6.68e-06		-7.43e-05		-0.000286371
2.20755	-7.93e-06		-7.85e-05		-0.000291586
2.21545	-1.08e-05		-8.04e-05		-0.000292196
2.22334	-1.48e-05		-7.92e-05		-0.000292806
2.23123	-1.14e-05		-7.93e-05		-0.000295348
2.23913	-1.12e-05		-8.01e-05		-0.00029789
2.24702	-1.19e-05		-8.09e-05		-0.000303121
2.25492	-1.27e-05		-7.45e-05		-0.000304732
2.26281	-6.24e-06		-7.41e-05		-0.000306343
2.27071	8.97e-07		-6.05e-05		-0.000312873
2.2786	8.03e-06		-5.88e-05		-0.000313219
2.2865	1.9e-05		-5.71e-05		-0.000313565
2.29439	2.68e-05		-4.88e-05		-0.000315622
2.30229	2.76e-05		-4.84e-05		-0.000325083
2.31018	3.18e-05		-4.9e-05		-0.000325814
2.31808	4.41e-05		-4.95e-05		-0.000330488
2.32597	4.79e-05		-4.83e-05		-0.000335161
2.33387	5.17e-05		-4.3e-05		-0.000336656
2.34176	5.44e-05		-4.42e-05		-0.00033803
2.34966	6.01e-05		-4.55e-05		-0.000339404
2.35755	6.93e-05		-4.8e-05		-0.00034972
2.36545	7.23e-05		-4.35e-05		-0.00034651
2.37334	8.71e-05		-3.99e-05		-0.000342145
2.38124	8.91e-05		-3.68e-05		-0.000338427
2.38913	8.98e-05		-3.71e-05		-0.000328808
2.39703	9.1e-05		-3.73e-05		-0.000319336
2.40492	0.00010195		-3.33e-05		-0.000317004
2.41282	0.0001044		-3.25e-05		-0.00030782
2.42071	0.00011495		-3.17e-05		-0.000307171
2.4286	0.00011608		-2.98e-05		-0.000306523
2.4365	0.00011722		-2.93e-05		-0.000295389
2.44439	0.00012176		-3.01e-05		-0.000283095
2.45229	0.00012383		-3.1e-05		-0.000280954
2.46018	0.00012608		-3.14e-05		-0.00027487
2.46808	0.00013411		-3.26e-05		-0.000265567
2.47597	0.00014843		-3.38e-05		-0.000259275
2.48387	0.00015026		-3.16e-05		-0.000243981
2.49176	0.00015209		-2.48e-05		-0.000242514
2.49966	0.0001607		-1.79e-05		-0.000229899
2.50755	0.00018577		-7.19e-06		-0.000214008
2.51545	0.00019344		-5.53e-06		-0.000207693
2.52334	0.00020493		-3.88e-06		-0.000182533
2.53124	0.0002187		6.17e-06		-0.000165056
2.53913	0.00022645		1.77e-05		-0.000156955
2.54703	0.00023973		1.89e-05		-0.000143413
2.55492	0.00024418		1.84e-05		-0.000131844
2.56282	0.00025077		1.68e-05		-0.000120781
2.57071	0.00025562		1.52e-05		-0.000110338
2.57861	0.00025983		1.24e-05		-8.91e-05
2.5865	0.00026404		1.6e-05		-8.12e-05
2.5944	0.00026679		2.51e-05		-7.21e-05
2.60229	0.00027505		3e-05		-5.32e-05
2.61019	0.00028159		3.63e-05		-3.75e-05
2.61808	0.00028813		3.9e-05		-3.05e-05
2.62597	0.00029066		3.82e-05		-1.88e-05
2.63387	0.0003083		3.73e-05		-1.38e-06
2.64176	0.00031582		3.89e-05		1.36e-05
2.64966	0.00031814		3.77e-05		2.66e-05
2.65755	0.00033299		3.65e-05		4.64e-05
2.66545	0.00034487		3.52e-05		6.06e-05
2.67334	0.00035084		3.87e-05		7.26e-05
2.68124	0.00035991		3.91e-05		9.45e-05
2.68913	0.00036979		3.96e-05		0.000109079
2.69703	0.00037333		4.23e-05		0.000117734
2.70492	0.00037688		4.28e-05		0.000129345
2.71282	0.00038222		4.34e-05		0.000143973
2.72071	0.00038584		4.45e-05		0.000161976
2.72861	0.00038703		4.47e-05		0.000162082
2.7365	0.00038821		4.48e-05		0.000176756
2.7444	0.0003988		4.42e-05		0.000200243
2.75229	0.00039992		4.34e-05		0.000205688
2.76019	0.00040243		4.25e-05		0.000223007
2.76808	0.0004065		4.18e-05		0.000232907
2.77598	0.00041057		4.09e-05		0.000242808
2.78387	0.00041052		3.99e-05		0.00024836
2.79177	0.00041684		3.87e-05		0.000256978
2.79966	0.00041608		3.75e-05		0.000260952
2.80756	0.00041532		3.56e-05		0.000264925
2.81545	0.00041354		2.39e-05		0.000277161
2.82334	0.00041211		1.68e-05		0.000283493
2.83124	0.0004107		1.58e-05		0.000292012
2.83913	0.00039811		1.32e-05		0.000303334
2.84703	0.00039421		5.9e-06		0.000309215
2.85492	0.00038406		5.69e-06		0.000315163
2.86282	0.00037551		3.06e-06		0.000322108
2.87071	0.0003745		4.42e-07		0.000334924
2.87861	0.0003737		-5.73e-06		0.000341252
2.8865	0.00036755		-8.83e-06		0.000349482
2.8944	0.00036373		-1.19e-05		0.000364427
2.90229	0.00036056		-1.36e-05		0.000372115
2.91019	0.00035889		-1.52e-05		0.000377006
2.91808	0.00035549		-1.79e-05		0.000389139
2.92598	0.00034759		-2.66e-05		0.000405679
2.93387	0.00034042		-3.4e-05		0.000414068
2.94177	0.00032973		-2.44e-05		0.000418994
2.94966	0.00032266		-2.29e-05		0.000427518
2.95756	0.00031656		-1.7e-05		0.00043417
2.96545	0.0003032		-1.76e-05		0.000438558
2.97335	0.00029862		-1.84e-05		0.000451
2.98124	0.00029824		-1.92e-05		0.000454435
2.98914	0.00028744		-2e-05		0.000454325
2.99703	0.00027936		-2.08e-05		0.000454215
3.00493	0.00027769		-2.31e-05		0.000468907
3.01282	0.00027107		-3.24e-05		0.000472818
3.02071	0.00026445		-3.47e-05		0.000476729
3.02861	0.00025486		-5.68e-05		0.000476763
3.0365	0.0002479		-6.7e-05		0.000478394
3.0444	0.00023362		-7.22e-05		0.000481467
3.05229	0.00022278		-7.74e-05		0.000486739
3.06019	0.00022236		-9.78e-05		0.000499248
3.06808	0.00021766		-9.88e-05		0.000501794
3.07598	0.00020683		-0.0001035		0.000503042
3.08387	0.00020365		-0.0001187		0.000502496
3.09177	0.00019549		-0.0001317		0.00050195
3.09966	0.0001868		-0.0001357		0.000499633
3.10756	0.00017434		-0.0001516		0.000500415
3.11545	0.00017102		-0.0001671		0.000498745
3.12335	0.00015611		-0.0001733		0.000497074
3.13124	0.00014406		-0.0001821		0.000492718
3.13914	0.00013274		-0.000189		0.000493905
3.14703	0.0001103		-0.0001977		0.000493782
3.15493	9.16e-05		-0.0002052		0.000493329
3.16282	7.22e-05		-0.00022		0.000492876
3.17072	5.77e-05		-0.0002273		0.000482502
3.17861	3.87e-05		-0.0002344		0.00048146
3.18651	2.35e-05		-0.000245		0.000479777
3.1944	1.71e-05		-0.0002555		0.000470835
3.2023	3.13e-06		-0.0002578		0.000457767
3.21019	-4.27e-06		-0.0002602		0.000451383
3.21808	-9.8e-06		-0.0002644		0.000450823
3.22598	-2.01e-05		-0.000266		0.000450262
3.23387	-2.49e-05		-0.0002676		0.000447638
3.24177	-3.34e-05		-0.0002753		0.000445466
3.24966	-3.73e-05		-0.000279		0.000443294
3.25756	-4.8e-05		-0.000281		0.000426212
3.26545	-5.65e-05		-0.0002831		0.000424382
3.27335	-5.82e-05		-0.0002833		0.000423018
3.28124	-6.36e-05		-0.0002848		0.000421654
3.28914	-6.31e-05		-0.0002862		0.000419731
3.29703	-6.35e-05		-0.0002898		0.000418308
3.30493	-6.39e-05		-0.0002855		0.00040849
3.31282	-6.55e-05		-0.00028		0.000406396
3.32072	-6.48e-05		-0.0002759		0.000403434
3.32861	-6.49e-05		-0.0002679		0.000389646
3.33651	-6.51e-05		-0.0002687		0.000377881
3.3444	-6.6e-05		-0.0002695		0.00037391
3.3523	-6.69e-05		-0.0002738		0.000354915
3.36019	-7.21e-05		-0.0002747		0.000341729
3.36809	-7.69e-05		-0.0002755		0.000346248
3.37598	-7.7e-05		-0.0002806		0.000347793
3.38388	-7.83e-05		-0.0002868		0.00034455
3.39177	-7.95e-05		-0.0002884		0.000341307
3.39967	-7.99e-05		-0.0002966		0.000336551
3.40756	-8.02e-05		-0.0002991		0.000331796
3.41545	-8.2e-05		-0.0003015		0.000321964
3.42335	-9e-05		-0.0003181		0.000317678
3.43124	-9.08e-05		-0.0003211		0.000313392
3.43914	-9.16e-05		-0.000316		0.000304912
3.44703	-9.41e-05		-0.0003146		0.000295939
3.45493	-9.44e-05		-0.0003159		0.000294122
3.46282	-9.47e-05		-0.0003172		0.000276438
3.47072	-9.7e-05		-0.0003162		0.000261074
3.47861	-0.0001042		-0.0003154		0.000255031
3.48651	-0.0001087		-0.0003101		0.000241889
3.4944	-0.0001132		-0.0003084		0.000227486
3.5023	-0.000124		-0.0003079		0.000217449
3.51019	-0.0001336		-0.0003073		0.000210639
3.51809	-0.0001363		-0.0003077		0.000204236
3.52598	-0.0001459		-0.000309		0.000191956
3.53388	-0.0001575		-0.0003102		0.000188539
3.54177	-0.0001594		-0.0003013		0.000185122
3.54967	-0.0001668		-0.0002937		0.000167352
3.55756	-0.00017		-0.0002913		0.000165677
3.56546	-0.0001788		-0.000287		0.000164001
3.57335	-0.0001864		-0.0002835		0.000152473
3.58125	-0.0001913		-0.0002825		0.000145516
3.58914	-0.0001918		-0.0002839		0.000143152
3.59704	-0.0001923		-0.0002853		0.000134369
3.60493	-0.0001921		-0.0002795		0.000131562
3.61282	-0.0001923		-0.0002772		0.0001318
3.62072	-0.0001972		-0.0002761		0.000129281
3.62861	-0.0002021		-0.0002729		0.000126762
3.63651	-0.0002073		-0.0002719		0.00012187
3.6444	-0.0002154		-0.0002708		0.000116979
3.6523	-0.0002238		-0.0002682		0.000106343
3.66019	-0.0002263		-0.0002655		0.000105796
3.66809	-0.0002274		-0.0002647		0.000105249
3.67598	-0.0002298		-0.0002558		9.8e-05
3.68388	-0.0002322		-0.0002572		8.66e-05
3.69177	-0.0002268		-0.0002586		8.21e-05
3.69967	-0.0002288		-0.000261		6.8e-05
3.70756	-0.0002308		-0.000262		5.76e-05
3.71546	-0.0002352		-0.000263		6.42e-05
3.72335	-0.0002393		-0.0002659		6.27e-05
3.73125	-0.000249		-0.0002736		6.12e-05
3.73914	-0.000252		-0.000275		5.82e-05
3.74704	-0.0002523		-0.0002764		5.79e-05
3.75493	-0.0002526		-0.0002724		5.57e-05
3.76283	-0.0002533		-0.0002712		4.4e-05
3.77072	-0.0002537		-0.0002699		4.6e-05
3.77862	-0.000254		-0.0002698		4.57e-05
3.78651	-0.0002552		-0.0002665		4.54e-05
3.79441	-0.0002508		-0.0002659		4.49e-05
3.8023	-0.0002473		-0.0002653		4.44e-05
3.81019	-0.0002441		-0.000261		4e-05
3.81809	-0.0002414		-0.0002599		3.85e-05
3.82598	-0.0002286		-0.0002588		3.83e-05
3.83388	-0.0002278		-0.0002601		3.61e-05
3.84177	-0.0002268		-0.0002615		3.39e-05
3.84967	-0.000226		-0.0002647		3.17e-05
3.85756	-0.000223		-0.0002653		2.32e-05
3.86546	-0.00022		-0.0002669		7.14e-06
3.87335	-0.000217		-0.0002685		2.84e-06
3.88125	-0.0002101		-0.0002726		6.39e-07
3.88914	-0.0002071		-0.0002612		-1.56e-06
3.89704	-0.0001998		-0.00026		-1.27e-05
3.90493	-0.000186		-0.0002589		-7.7e-06
3.91283	-0.0001797		-0.0002567		-7.5e-06
3.92072	-0.0001704		-0.0002578		-7.31e-06
3.92862	-0.0001571		-0.0002589		-4.94e-06
3.93651	-0.0001376		-0.0002611		-2.58e-06
3.94441	-0.000111		-0.0002633		-2.55e-06
3.9523	-9.96e-05		-0.0002656		-2.53e-06
3.9602	-8.71e-05		-0.0002679		-2.79e-06
3.96809	-7.29e-05		-0.000267		-9.89e-07
3.97599	-5.61e-05		-0.0002661		2.87e-06
3.98388	-3.58e-05		-0.0002661		-3.46e-08
3.99177	-2.18e-05		-0.000264		-2.94e-06
3.99967	-1.61e-05		-0.0002638		-9.15e-06
4.00756	5.54e-06		-0.0002643		-7.41e-06
4.01546	2.66e-05		-0.0002648		-7.27e-06
4.02335	3.58e-05		-0.0002612		-7.4e-06
4.03125	4.28e-05		-0.0002577		-7.53e-06
4.03914	5.35e-05		-0.0002545		-4.64e-06
4.04704	6.02e-05		-0.0002459		-1.75e-06
4.05493	7.26e-05		-0.000241		1.07e-06
4.06283	9.03e-05		-0.0002405		1.81e-06
4.07072	0.00010269		-0.0002407		1.52e-06
4.07862	0.0001113		-0.0002413		1.22e-06
4.08651	0.00012041		-0.000242		2.06e-05
4.09441	0.00013432		-0.0002428		2.1e-05
4.1023	0.00013804		-0.0002321		2.14e-05
4.1102	0.00015185		-0.000232		3.1e-05
4.11809	0.00015694		-0.0002318		4.77e-05
4.12599	0.00016969		-0.0002265		5.99e-05
4.13388	0.00018095		-0.0002159		6.78e-05
4.14178	0.00020052		-0.0002082		7.01e-05
4.14967	0.00021		-0.0002022		7.31e-05
4.15757	0.00021816		-0.0001916		8.25e-05
4.16546	0.0002233		-0.0001902		0.000101522
4.17336	0.00022625		-0.0001889		0.000113459
4.18125	0.00022897		-0.0001847		0.000123254
4.18914	0.00022953		-0.0001837		0.000136134
4.19704	0.00023102		-0.0001826		0.000160974
4.20493	0.00023251		-0.0001753		0.000179523
4.21283	0.00023739		-0.0001664		0.000198855
4.22072	0.00024913		-0.0001649		0.000218851
4.22862	0.00024776		-0.0001641		0.000235181
4.23651	0.00024639		-0.0001607		0.000241535
4.24441	0.00024293		-0.0001574		0.000253771
4.2523	0.00023864		-0.0001471		0.000272628
4.2602	0.000235		-0.0001445		0.000294997
4.26809	0.0002303		-0.0001438		0.000308798
4.27599	0.00023241		-0.0001432		0.000323641
4.28388	0.00023226		-0.0001373		0.000337196
4.29178	0.00023212		-0.0001316		0.000345293
4.29967	0.00022732		-0.000132		0.000347827
4.30757	0.00022703		-0.0001336		0.000361359
4.31546	0.00021611		-0.0001352		0.000375947
4.32336	0.00020386		-0.0001386		0.000396364
4.33125	0.0002023		-0.0001371		0.000404553
4.33915	0.00018973		-0.0001342		0.00041061
4.34704	0.00017855		-0.0001349		0.000431886
4.35494	0.00017382		-0.0001357		0.00046085
4.36283	0.0001691		-0.0001352		0.000480741
4.37073	0.00015961		-0.0001364		0.000493773
4.37862	0.0001569		-0.0001377		0.000516538
4.38651	0.00015572		-0.000141		0.000533788
4.39441	0.0001519		-0.000134		0.000539121
4.4023	0.00014834		-0.0001299		0.00055139
4.4102	0.00014605		-0.0001287		0.000568851
4.41809	0.00014376		-0.0001297		0.000576439
4.42599	0.00013932		-0.0001306		0.000581757
4.43388	0.00013887		-0.0001337		0.000600693
4.44178	0.00013841		-0.0001344		0.00060589
4.44967	0.00012546		-0.000135		0.000611086
4.45757	0.00012048		-0.0001362		0.000622158
4.46546	0.00011987		-0.0001431		0.000623974
4.47336	0.00011958		-0.0001434		0.00062436
4.48125	0.00011482		-0.0001456		0.000624031
4.48915	0.00011263		-0.0001478		0.000618846
4.49704	0.00010822		-0.0001435		0.000613661
4.50494	0.00010381		-0.0001411		0.000612304
4.51283	0.00010362		-0.0001387		0.000618522
4.52073	0.00010123		-0.0001362		0.000618434
4.52862	9.88e-05		-0.0001345		0.000618345
4.53652	9.42e-05		-0.0001353		0.000634101
4.54441	9.98e-05		-0.0001361		0.000641194
4.55231	9.97e-05		-0.0001372		0.000644526
4.5602	9.96e-05		-0.0001371		0.00064406
4.5681	9.67e-05		-0.0001375		0.000643594
4.57599	9.37e-05		-0.0001393		0.000639329
4.58388	8.71e-05		-0.0001411		0.000628457
4.59178	8.68e-05		-0.000143		0.000625451
4.59967	8.65e-05		-0.0001461		0.000628826
4.60757	8.62e-05		-0.0001473		0.0006322
4.61546	8.61e-05		-0.0001397		0.00062881
4.62336	8.57e-05		-0.0001373		0.00062542
4.63125	8.52e-05		-0.0001352		0.00061679
4.63915	8.57e-05		-0.0001347		0.000600989
4.64704	8.51e-05		-0.0001387		0.000597634
4.65494	8.45e-05		-0.0001427		0.000594279
4.66283	8.04e-05		-0.000144		0.000589191
4.67073	7.96e-05		-0.0001453		0.000588142
4.67862	8.14e-05		-0.0001477		0.000587094
4.68652	8.17e-05		-0.0001497		0.000583434
4.69441	8.19e-05		-0.0001517		0.000586977
4.70231	8.23e-05		-0.0001629		0.000587197
4.7102	8.13e-05		-0.000162		0.000586393
4.7181	8.03e-05		-0.0001626		0.000585588
4.72599	8.26e-05		-0.0001679		0.000589932
4.73389	8.25e-05		-0.0001732		0.000589967
4.74178	8.23e-05		-0.0001797		0.000590806
4.74968	8.11e-05		-0.0001882		0.000592411
4.75757	8.07e-05		-0.000188		0.000592311
4.76547	7.42e-05		-0.0001896		0.000591625
4.77336	7.13e-05		-0.0001911		0.000590939
4.78125	6.95e-05		-0.000199		0.000588788
4.78915	6.82e-05		-0.0002033		0.000586637
4.79704	6.7e-05		-0.0002095		0.000581812
4.80494	6.98e-05		-0.0002132		0.00057881
4.81283	7.18e-05		-0.000208		0.000575808
4.82073	7.23e-05		-0.0002077		0.000568712
4.82862	7.27e-05		-0.000209		0.000563413
4.83652	7.39e-05		-0.0002104		0.00056257
4.84441	7.51e-05		-0.0002082		0.000556159
4.85231	7.63e-05		-0.0002102		0.000554424
4.8602	7.52e-05		-0.0002122		0.00055101
4.8681	7.41e-05		-0.0002166		0.000550587
4.87599	7.14e-05		-0.0002227		0.00054273
4.88389	6.62e-05		-0.0002324		0.000549681
4.89178	6.03e-05		-0.0002391		0.000549677
4.89968	5.18e-05		-0.0002401		0.000549674
4.90757	5.16e-05		-0.0002448		0.000552365
4.91547	4.85e-05		-0.0002499		0.000551664
4.92336	4.55e-05		-0.0002414		0.000550964
4.93126	3.75e-05		-0.0002377		0.000548617
4.93915	3.74e-05		-0.0002367		0.000548016
4.94705	3.72e-05		-0.0002372		0.000547415
4.95494	3.22e-05		-0.0002384		0.000531373
4.96284	3.06e-05		-0.0002395		0.000527792
4.97073	2.54e-05		-0.0002408		0.000522221
4.97862	1.25e-05		-0.000241		0.000506982
4.98652	1.81e-06		-0.0002418		0.00050193
4.99441	-5.18e-06		-0.0002427		0.000494917
5.00231	-2.57e-05		-0.0002437		0.000487904
5.0102	-3.58e-05		-0.0002448		0.000492921
5.0181	-3.81e-05		-0.0002468		0.000492862
5.02599	-4.04e-05		-0.0002547		0.000492095
5.03389	-4.94e-05		-0.0002576		0.000491329
5.04178	-5.38e-05		-0.0002589		0.000488241
5.04968	-5.54e-05		-0.0002525		0.000485154
5.05757	-5.7e-05		-0.0002511		0.000471835
5.06547	-6.03e-05		-0.000251		0.000463902
5.07336	-5.92e-05		-0.0002509		0.000461803
5.08126	-5.95e-05		-0.0002523		0.000449378
5.08915	-5.98e-05		-0.0002537		0.000436604
5.09705	-5.29e-05		-0.0002574		0.000434134
5.10494	-5.34e-05		-0.0002411		0.000431664
5.11284	-5.38e-05		-0.0002333		0.000427863
5.12073	-5.5e-05		-0.0002282		0.000429489
5.12863	-5.58e-05		-0.000229		0.000432623
5.13652	-5.67e-05		-0.0002298		0.000433922
5.14442	-6.19e-05		-0.000232		0.000434304
5.15231	-7.24e-05		-0.0002368		0.000432267
5.16021	-7.29e-05		-0.0002338		0.00043023
5.1681	-7.35e-05		-0.0002303		0.0004325
5.17599	-6.82e-05		-0.0002268		0.000432517
5.18389	-5.71e-05		-0.0002255		0.00043046
5.19178	-5.39e-05		-0.000217		0.000428403
5.19968	-4.74e-05		-0.0002128		0.000419987
5.20757	-4.83e-05		-0.0002058		0.000415361
5.21547	-4.93e-05		-0.0001932		0.000403253
5.22336	-5.1e-05		-0.0001793		0.000404146
5.23126	-3.55e-05		-0.000176		0.000402892
5.23915	-2.76e-05		-0.0001605		0.000401638
5.24705	-2.1e-05		-0.0001437		0.000384714
5.25494	-1.13e-05		-0.0001394		0.000387398
5.26284	-5.24e-06		-0.0001311		0.000390702
5.27073	7.88e-07		-0.0001242		0.000390399
5.27863	5.05e-06		-0.0001212		0.000390049
5.28652	1.62e-05		-0.0001182		0.0003897
5.29442	1.66e-05		-0.0001099		0.000388759
5.30231	1.71e-05		-9.19e-05		0.000386701
5.31021	3.06e-05		-8.28e-05		0.000383985
5.3181	3.61e-05		-6.87e-05		0.000381269
5.326	4.15e-05		-6.58e-05		0.000369766
5.33389	5.39e-05		-6.5e-05		0.000368605
5.34179	6.79e-05		-6.42e-05		-0.00052699
5.34968	7.14e-05		-6.48e-05		-0.000697593
5.35758	7.88e-05		-6.33e-05		0.000373042
5.36547	8.7e-05		-5.22e-05		0.000379675
5.37336	9.62e-05		-4.1e-05		0.000378521
5.38126	0.00010023		-4.14e-05		0.000377366
5.38915	9.97e-05		-4.18e-05		0.000356751
5.39705	9.92e-05		-3.66e-05		0.000344637
5.40494	9.78e-05		-2.63e-05		0.000334102
5.41284	0.00010682		-2.53e-05		0.000332139
5.42073	0.00010715		-1.42e-05		0.000328415
5.42863	0.00011099		-5.39e-06		0.000324562
5.43652	0.00012033		3.09e-06		0.000323368
5.44442	0.00013746		3.08e-06		0.000322175
5.45231	0.0001471		1.66e-05		0.000320773
5.46021	0.00014919		2.35e-05		0.00032922
5.4681	0.00016361		3.06e-05		0.000338867
5.476	0.00017238		3.82e-05		0.000339009
5.48389	0.00017839		4.03e-05		0.00033915
5.49179	0.00018336		3.92e-05		0.000345831
5.49968	0.00019539		3.82e-05		0.000347424
5.50758	0.00020369		3.47e-05		0.000347565
5.51547	0.00020863		2.97e-05		0.000346981
5.52337	0.00021433		1.83e-05		0.000346396
5.53126	0.00021673		1.4e-05		0.000333861
5.53916	0.00021913		1.54e-05		0.000322732
5.54705	0.00022837		1.54e-05		0.000316604
5.55495	0.0002387		1.48e-05		0.000315975
5.56284	0.00024422		1.22e-05		0.000316096
5.57073	0.00025381		9.66e-06		0.00031502
5.57863	0.00026562		-4.93e-06		0.000313943
5.58652	0.00027565		-8.46e-06		0.00031167
5.59442	0.00028325		-1.13e-05		0.000310413
5.60231	0.00028375		-2.05e-05		0.000311855
5.61021	0.00028425		-3.29e-05		0.000313296
5.6181	0.00028964		-3.73e-05		0.000313241
5.626	0.00029913		-5.06e-05		0.000310404
5.63389	0.00030312		-5.34e-05		0.000307567
5.64179	0.0003071		-5.77e-05		0.000301926
5.64968	0.00031176		-6.63e-05		0.000303824
5.65758	0.00032194		-7.28e-05		0.000304429
5.66547	0.0003237		-8.53e-05		0.000303653
5.67337	0.00032546		-9.51e-05		0.000302878
5.68126	0.00032783		-0.0001059		0.00030077
5.68916	0.00032805		-0.0001133		0.000296701
5.69705	0.00032492		-0.0001143		0.000286346
5.70495	0.0003218		-0.0001154		0.000285247
5.71284	0.00032132		-0.000119		0.000290493
5.72074	0.00032084		-0.0001174		0.000291917
5.72863	0.00031517		-0.000117		0.000287253
5.73653	0.0003069		-0.0001219		0.000282588
5.74442	0.00029198		-0.0001268		0.000273418
5.75232	0.00028319		-0.0001304		0.00026253
5.76021	0.00028004		-0.0001431		0.00025761
5.7681	0.00027676		-0.0001441		0.000246605
5.776	0.00026104		-0.0001364		0.000243526
5.78389	0.00025923		-0.000128		0.000240645
5.79179	0.00025488		-0.0001252		0.000237763
5.79968	0.00025053		-0.0001218		0.000229429
5.80758	0.00024177		-0.0001212		0.000224583
5.81547	0.00023424		-0.0001214		0.000218737
5.82337	0.00023106		-0.0001221		0.000212891
5.83126	0.00022755		-0.0001229		0.000208574
5.83916	0.00022619		-0.0001241		0.000207242
5.84705	0.00022483		-0.0001245		0.000193295
5.85495	0.00021717		-0.0001261		0.000183719
5.86284	0.00020406		-0.0001278		0.000180011
5.87074	0.00019902		-0.0001323		0.000178993
5.87863	0.0001881		-0.0001311		0.000170445
5.88653	0.00018307		-0.0001316		0.000163158
5.89442	0.00017607		-0.000132		0.000155282
5.90232	0.00017484		-0.0001307		0.000143857
5.91021	0.00016426		-0.0001305		0.000139293
5.91811	0.00016269		-0.0001302		0.00015214
5.926	0.00016112		-0.0001252		0.000151841
5.9339	0.00015243		-0.0001242		0.000151543
5.94179	0.00014374		-0.0001249		0.000151161
5.94969	0.00014242		-0.0001257		0.00015078
5.95758	0.00014111		-0.0001269		0.000149307
5.96547	0.00013375		-0.0001274		0.000150905
5.97337	0.00012738		-0.0001279		0.00015102
5.98126	0.0001211		-0.0001254		0.00014943
5.98916	0.00011432		-0.0001229		0.000147839
5.99705	0.00011253		-0.0001206		0.000151921
6.00495	0.00011136		-0.0001083		0.000156788
6.01284	0.00011019		-0.0001055		0.000158888
6.02074	0.00010979		-0.000105		0.000169434
6.02863	0.00010939		-0.0001045		0.000166777
6.03653	0.00010696		-8.7e-05		0.000164121
6.04442	9.39e-05		-8.21e-05		0.000158318
6.05232	9.13e-05		-8.09e-05		0.000162756
6.06021	8.05e-05		-8.16e-05		0.000163942
6.06811	6.99e-05		-8.23e-05		0.000165128
6.076	6.2e-05		-8.49e-05		0.000178151
6.0839	5.36e-05		-8.09e-05		0.000194355
6.09179	4.82e-05		-6.82e-05		0.0002012
6.09969	4.8e-05		-6.55e-05		0.000210678
6.10758	4.68e-05		-6.27e-05		0.000220478
6.11548	4.57e-05		-4.78e-05		0.000235337
6.12337	3.52e-05		-3.81e-05		0.000244324
6.13127	2.83e-05		-3.63e-05		0.000253897
6.13916	2.38e-05		-3.28e-05		0.000264985
6.14706	8.07e-06		-1.5e-05		0.00027002
6.15495	2.26e-06		5.28e-06		0.000278058
6.16284	-1.03e-05		1.64e-05		0.000290885
6.17074	-1.78e-05		1.93e-05		0.000295933
6.17863	-1.5e-05		3.14e-05		0.000303743
6.18653	-1.33e-05		3.76e-05		0.000319044
6.19442	-1.26e-05		4.61e-05		0.000318887
6.20232	-1.19e-05		5.21e-05		0.000323808
6.21021	-1.4e-05		5.19e-05		0.00034961
6.21811	-1.61e-05		5.54e-05		0.000370963
6.226	-2.02e-05		6.17e-05		0.000372177
6.2339	-2.59e-05		6.58e-05		0.000378925
6.24179	-3e-05		7.17e-05		0.000391311
6.24969	-3.42e-05		8.06e-05		0.000401548
6.25758	-4.51e-05		8.06e-05		0.000411974
6.26548	-5.28e-05		8.05e-05		0.000422779
6.27337	-5.84e-05		8.19e-05		0.000425037
6.28127	-6.4e-05		8.97e-05		0.00043401
6.28916	-5.79e-05		9.05e-05		0.000451064
6.29706	-5.84e-05		8.99e-05		0.000461517
6.30495	-5.88e-05		9.92e-05		0.000461905
6.31285	-6.09e-05		0.00010321		0.000467209
6.32074	-6.13e-05		0.0001068		0.000475543
6.32864	-7.11e-05		0.00010867		0.000476606
6.33653	-7.74e-05		0.00011055		0.00047624
6.34443	-7.51e-05		0.00011302		0.000475874
6.35232	-7.53e-05		0.00011562		0.000479397
6.36021	-7.55e-05		0.00011555		0.000481699
6.36811	-8.69e-05		0.00011464		0.000480173
6.376	-9.05e-05		0.00011373		0.000478647
6.3839	-9.54e-05		0.00011506		0.000471398
6.39179	-9.53e-05		0.00011568		0.000462054
6.39969	-9.56e-05		0.00011631		0.000463408
6.40758	-9.58e-05		0.00011694		0.000463043
6.41548	-0.000104		0.00012326		0.000462678
6.42337	-0.0001075		0.00012403		0.000461885
6.43127	-0.000111		0.00013406		0.000454271
6.43916	-0.0001172		0.00014288		0.000451146
6.44706	-0.0001188		0.00014787		0.00044841
6.45495	-0.0001208		0.00015467		0.000445673
6.46285	-0.0001229		0.00016247		0.000441957
6.47074	-0.0001292		0.00016476		0.000442357
6.47864	-0.0001327		0.00016857		0.000450003
6.48653	-0.0001387		0.0001788		0.000450662
6.49443	-0.0001416		0.00019833		0.000452389
6.50232	-0.0001401		0.00020588		0.00045827
6.51022	-0.00014		0.00021503		0.000461518
6.51811	-0.0001398		0.00022476		0.00046243
6.52601	-0.0001398		0.00023192		0.000462274
6.5339	-0.0001389		0.0002317		0.000461583
6.5418	-0.0001389		0.0002364		0.000460892
6.54969	-0.0001389		0.0002411		0.000464177
6.55758	-0.000134		0.00024275		0.000464224
6.56548	-0.000132		0.00025515		0.00046355
6.57337	-0.00013		0.00026213		0.000462876
6.58127	-0.000128		0.00027503		0.000479673
6.58916	-0.0001196		0.00028295		0.00049374
6.59706	-0.0001133		0.00029291		0.000497784
6.60495	-0.0001072		0.00029593		0.000497683
6.61285	-0.0001024		0.00030075		0.000497268
6.62074	-0.0001023		0.00031472		0.000496853
6.62864	-0.0001022		0.00032507		0.000505938
6.63653	-9.84e-05		0.00032613		0.000524261
6.64443	-9.17e-05		0.00033703		0.000526058
6.65232	-8.58e-05		0.00034444		0.000529002
6.66022	-7.89e-05		0.00035259		0.000537313
6.66811	-7.05e-05		0.00035876		0.000541565
6.67601	-6.67e-05		0.00036192		0.000556292
6.6839	-6.34e-05		0.00036507		0.000572466
6.6918	-4.12e-05		0.00036922		0.000583811
6.69969	-2.58e-05		0.00037703		0.000594528
6.70759	-2.12e-05		0.00038932		0.000602036
6.71548	-1.31e-05		0.00038951		0.000611726
6.72338	-2.24e-06		0.00040148		0.000623328
6.73127	5.93e-06		0.0004055		0.000629984
6.73916	1.72e-05		0.00040951		0.000639884
6.74706	2.69e-05		0.00041095		0.000640149
6.75495	3.88e-05		0.00041474		0.000640414
6.76285	4.24e-05		0.00042159		0.000649406
6.77074	5.33e-05		0.00043083		0.000654116
6.77864	6.28e-05		0.00045229		0.000653831
6.78653	7.57e-05		0.00046569		0.000653546
6.79443	9.44e-05		0.00047456		0.000653189
6.80232	0.00010199		0.00047714		0.000652832
6.81022	0.00010428		0.00048606		0.000650936
6.81811	0.00011484		0.00049025		0.000654922
6.82601	0.00012433		0.00049544		0.000656083
6.8339	0.00013277		0.00049971		0.000657244
6.8418	0.00013795		0.00051132		0.000657266
6.84969	0.00014834		0.00051705		0.000658289
6.85759	0.00014936		0.00053699		0.000661094
6.86548	0.00015038		0.00055431		0.000662437
6.87338	0.00016351		0.0005599		0.0006776
6.88127	0.00016583		0.00056535		0.00069118
6.88917	0.00016837		0.00056906		0.000696142
6.89706	0.00017402		0.00057368		0.000697891
6.90496	0.00017993		0.00057926		0.000696795
6.91285	0.00018012		0.00058533		0.000695698
6.92075	0.00018733		0.00058685		0.000691756
6.92864	0.00019451		0.00058837		0.000687861
6.93653	0.00019803		0.00059212		0.000683965
6.94443	0.00020155		0.00059984		0.000680789
6.95232	0.00020979		0.00060101		0.000676184
6.96022	0.00021964		0.00060884		0.000671579
6.96811	0.00022505		0.0006134		0.000656338
6.97601	0.00023186		0.00061484		0.000655075
6.9839	0.00023943		0.00061629		0.000645516
6.9918	0.00024701		0.00062258		0.000635768
6.99969	0.00025158		0.00062888		0.000632808
7.00759	0.00026164		0.00062936		0.000629438
7.01548	0.0002665		0.00063172		0.000628672
7.02338	0.00027136		0.00063656		0.000628538
7.03127	0.00028187		0.00063796		0.000627816
7.03917	0.00028511		0.00064777		0.000627094
7.04706	0.00028585		0.00064923		0.000619381
7.05496	0.00029562		0.00065069		0.000609615
7.06285	0.00030665		0.00065109		0.000604382
7.07075	0.00031579		0.00065341		0.00059586
7.07864	0.00032049		0.0006538		0.000581062
7.08654	0.00032478		0.0006542		0.00056948
7.09443	0.0003265		0.00066144		0.000559646
7.10233	0.00032724		0.0006594		0.000539274
7.11022	0.00032797		0.00065737		0.000532423
7.11812	0.00033423		0.00065333		0.000528238
7.12601	0.00033443		0.0006514		0.000517722
7.1339	0.00033767		0.00064947		0.000503419
7.1418	0.00034753		0.00064655		0.000499586
7.14969	0.00035482		0.00064632		0.000490753
7.15759	0.00035516		0.00064501		0.000486967
7.16548	0.00036452		0.00064369		0.000486034
7.17338	0.00037252		0.00064025		0.000465352
7.18127	0.00037239		0.00062893		0.000442371
7.18917	0.00037482		0.00061499		0.000438592
7.19706	0.00037839		0.00060556		0.000434812
7.20496	0.00037961		0.00060025		0.000409981
7.21285	0.00038082		0.00058941		0.000398164
7.22075	0.00038197		0.00058824		0.000392949
7.22864	0.0003861		0.0005848		0.000387734
7.23654	0.00039023		0.00058135		0.000379364
7.24443	0.00039365		0.00056945		0.000377586
7.25233	0.00039791		0.00056734		0.000375809
7.26022	0.00040217		0.00056069		0.000370344
7.26812	0.00040855		0.00055403		0.000367621
7.27601	0.0004204		0.00054413		0.000364898
7.28391	0.00042331		0.00054247		0.000358219
7.2918	0.00042622		0.0005408		0.000356209
7.2997	0.00043248		0.00053758		0.000354199
7.30759	0.0004349		0.00053553		0.000350273
7.31549	0.00034397		0.0005312		0.00034336
7.32338	0.00025305		0.00052686		0.00035156
7.33127	7.04e-05		0.00051228		0.000351831
7.33917	-0.0003698		-0.0003305		0.000352101
7.34706	0.00019941		-0.0002537		0.000352908
7.35496	0.00036959		0.00018688		0.000352422
7.36285	0.00043944		0.00039684		0.000351937
7.37075	0.00047042		0.00048399		0.000354016
7.37864	0.00048303		0.00051979		0.000356393
7.38654	0.00049564		0.00055559		0.000356653
7.39443	0.00050265		0.00055464		0.000356913
7.40233	0.00050291		0.0005537		0.000354222
7.41022	0.00050463		0.00055217		0.00035153
7.41812	0.00050419		0.00054716		0.000344953
7.42601	0.00050376		0.00054214		0.000351801
7.43391	0.00050473		0.00053698		0.000361593
7.4418	0.00050461		0.00053592		0.00036182
7.4497	0.0005045		0.00052896		0.000364054
7.45759	0.0005124		0.00052285		0.000369985
7.46549	0.00051238		0.00052179		0.000372537
7.47338	0.00051236		0.00052073		0.000373069
7.48128	0.0005253		0.00050801		0.000376265
7.48917	0.00053908		0.00049633		0.000375887
7.49707	0.00054352		0.00048909		0.00037551
7.50496	0.00054813		0.0004798		0.0003752
7.51286	0.00055535		0.00046345		0.000374764
7.52075	0.00055576		0.00045806		0.000374329
7.52864	0.00055618		0.00045329		0.000369931
7.53654	0.00055831		0.00044851		0.000369254
7.54443	0.00055852		0.00044186		0.000368576
7.55233	0.00055785		0.00044858		0.000369708
7.56022	0.00055718		0.00044848		0.000376432
7.56812	0.00055779		0.00044838		0.000377769
7.57601	0.00055841		0.00044615		0.000379105
7.58391	0.00055837		0.00044391		0.000386446
7.5918	0.00056546		0.00043899		0.000386154
7.5997	0.00056866		0.00044375		0.000385861
7.60759	0.00057186		0.00044903		0.000392482
7.61549	0.0005806		0.00044868		0.000402156
7.62338	0.00059667		0.00045587		0.000405341
7.63128	0.00059775		0.00046392		0.00041018
7.63917	0.00060186		0.00046438		0.000409363
7.64707	0.00061341		0.00046529		0.000408545
7.65496	0.00061473		0.0004733		0.000405975
7.66286	0.00061605		0.00047673		0.000400922
7.67075	0.00062299		0.00048016		0.000411457
7.67865	0.00062605		0.00048504		0.000421275
7.68654	0.00063144		0.00048454		0.000421069
7.69444	0.00063559		0.00048404		0.000431148
7.70233	0.00063755		0.00048874		0.000452307
7.71023	0.00063838		0.00048762		0.000455598
7.71812	0.00063921		0.0004865		0.000465706
7.72601	0.00063877		0.00048336		0.000482122
7.73391	0.00063833		0.00048798		0.000502524
7.7418	0.00063636		0.00048822		0.000515837
7.7497	0.00063605		0.00048701		0.000532787
7.75759	0.00063336		0.00048581		0.00054884
7.76549	0.00063066		0.00048573		0.000554377
7.77338	0.00062944		0.00048564		0.000562735
7.78128	0.00062823		0.00048805		0.00057477
7.78917	0.00062574		0.00048854		0.000585116
7.79707	0.00061264		0.00048742		0.000601123
7.80496	0.0006116		0.0004863		0.000621145
7.81286	0.00061055		0.00049519		0.000628462
7.82075	0.00059351		0.00050427		0.000647431
7.82865	0.00058755		0.00051247		0.00066318
7.83654	0.00058711		0.00051341		0.000671663
7.84444	0.00056673		0.000523		0.000680162
7.85233	0.00056481		0.00053647		0.000694426
7.86023	0.00055899		0.00054023		0.000707128
7.86812	0.00054193		0.0005516		0.000718809
7.87602	0.00053433		0.00055724		0.00072811
7.88391	0.00053156		0.00055843		0.00074639
7.89181	0.00052209		0.00057202		0.000761034
7.8997	0.00050812		0.00058758		0.000777109
7.9076	0.00050051		0.00059775		0.000788871
7.91549	0.00048979		0.00061755		0.000792314
7.92338	0.00048168		0.00063085		0.000801423
7.93128	0.00047728		0.00063769		0.000824113
7.93917	0.00047336		0.00064933		0.00083659
7.94707	0.00045331		0.00066931		0.000853248
7.95496	0.00044278		0.00068489		0.000874478
7.96286	0.00043841		0.00069854		0.000900449
7.97075	0.00043245		0.00071327		0.000928504
7.97865	0.000419		0.00074107		0.000949591
7.98654	0.0004147		0.00075079		0.000974331
7.99444	0.00041041		0.00076907		0.00100095
8.00233	0.00040102		0.00080005		0.00101439
8.01023	0.00039828		0.00082707		0.00103885
8.01812	0.00039554		0.00085831		0.00106919
8.02602	0.00038117		0.00089157		0.00109612
8.03391	0.000376		0.00091711		0.00112345
8.04181	0.00037453		0.00093854		0.00115815
8.0497	0.00037306		0.00096273		0.0011834
8.0576	0.00037017		0.00098975		0.00122426
8.06549	0.00036096		0.00101113		0.00125838
8.07339	0.00035764		0.00103648		0.00129589
8.08128	0.00033715		0.00106623		0.00132582
8.08918	0.00033151		0.00109355		0.00135587
8.09707	0.00032896		0.00112273		0.00139135
8.10497	0.00032741		0.00115209		0.0014144
8.11286	0.0003043		0.00116944		0.00144195
8.12075	0.00030124		0.00118601		0.00147369
8.12865	0.00029818		0.00121552		0.00150287
8.13654	0.0002922		0.00124408		0.00153107
8.14444	0.00029175		0.00125874		0.00157197
8.15233	0.00028214		0.00126773		0.00159428
8.16023	0.00027279		0.00128207		0.00160083
8.16812	0.0002585		0.00129557		0.00161856
8.17602	0.00025124		0.00130072		0.00162324
8.18391	0.00024347		0.00130276		0.00162495
8.19181	0.0002357		0.00130479		0.00162519
8.1997	0.00023252		0.00130596		0.00162474
8.2076	0.00022685		0.00130618		0.00162429
8.21549	0.00021445		0.00130136		0.00162315
8.22339	0.00020949		0.00129653		0.00162257
8.23128	0.00020453		0.00129569		0.0016108
8.23918	0.00019987		0.00128731		0.0015925
8.24707	0.00018572		0.00127704		0.00158348
8.25497	0.00017901		0.00125369		0.00157691
8.26286	0.00017634		0.00124296		0.00157035
8.27076	0.00017368		0.00122974		0.00155591
8.27865	0.00017532		0.00120076		0.0015509
8.28655	0.0001756		0.00117305		0.00153558
8.29444	0.00017588		0.00116288		0.00150031
8.30234	0.00017757		0.00114174		0.00149709
8.31023	0.00017608		0.00111867		0.00148471
8.31812	0.00017458		0.00110467		0.0014585
8.32602	0.0001699		0.00108546		0.00143779
8.33391	0.0001709		0.00105525		0.00141939
8.34181	0.00016876		0.00105158		0.00138291
8.3497	0.00016662		0.0010381		0.0013551
8.3576	0.00015449		0.00101537		0.00134745
8.36549	0.00014323		0.00099285		0.0013359
8.37339	0.00014332		0.00097832		0.0013165
8.38128	0.00014342		0.00095349		0.0012966
8.38918	0.00014593		0.00092544		0.00128137
8.39707	0.00014683		0.00090943		0.00125382
8.40497	0.00014363		0.00089483		0.00122794
8.41286	0.00014043		0.00087039		0.00121541
8.42076	0.00013313		0.00085293		0.00120726
8.42865	0.00012769		0.00084246		0.00120131
8.43655	0.00013274		0.00082917		0.00119084
8.44444	0.00013508		0.00081146		0.00117511
8.45234	0.00013742		0.00080544		0.00116979
8.46023	0.00013768		0.00079135		0.00116434
8.46813	0.00013764		0.00077496		0.00115721
8.47602	0.00013727		0.00077378		0.00114407
8.48392	0.0001369		0.00076834		0.00113661
8.49181	0.0001362		0.00075391		0.00113266
8.49971	0.00013196		0.00074983		0.00112871
8.5076	0.00012678		0.00074065		0.00111774
8.51549	0.0001216		0.00072897		0.00111315
8.52339	0.00011603		0.00072313		0.00110989
8.53128	0.00011047		0.00071435		0.00109691
8.53918	0.00011194		0.0007037		0.00108919
8.54707	0.00011139		0.00069777		0.00109091
8.55497	0.00011083		0.00069574		0.00109085
8.56286	0.00010738		0.00069004		0.00109049
8.57076	0.00010476		0.00067965		0.00109012
8.57865	0.00010551		0.00067895		0.00108645
8.58655	0.00010422		0.00067519		0.00107587
8.59444	0.00010294		0.00067379		0.00106953
8.60234	0.0001008		0.00067126		0.00106358
8.61023	9.87e-05		0.0006716		0.00105301
8.61813	0.00010743		0.00067023		0.00104873
8.62602	0.00011183		0.00066886		0.00104324
8.63392	0.00011448		0.00066721		0.00103775
8.64181	0.00011433		0.00066555		0.00102921
8.64971	0.00011419		0.00066226		0.00102693
8.6576	0.00011399		0.00066358		0.00102465
8.6655	9.29e-05		0.00066187		0.00101885
8.67339	9.22e-05		0.00066016		0.00101787
8.68129	9.14e-05		0.00065501		0.00101473
8.68918	9.17e-05		0.00065144		0.0010116
8.69708	9.18e-05		0.00064787		0.00100828
8.70497	9.01e-05		0.00063428		0.0010085
8.71286	8.83e-05		0.00063009		0.00100714
8.72076	8.49e-05		0.00062593		0.00100579
8.72865	9.83e-05		0.00062521		0.00100168
8.73655	0.0001019		0.00061749		0.00100852
8.74444	0.00010549		0.00062013		0.00100891
8.75234	0.00010642		0.00061857		0.0010088
8.76023	0.00011065		0.00061702		0.00100319
8.76813	0.00011354		0.00061395		0.000997587
8.77602	0.00011643		0.00060923		0.000989325
8.78392	0.00012989		0.00059795		0.000990253
8.79181	0.00013203		0.0005883		0.000990737
8.79971	0.00013418		0.00058557		0.000989849
8.8076	0.0001388		0.00058306		0.000988961
8.8155	0.00014342		0.00057783		0.0009856
8.82339	0.00015834		0.00056937		0.000982504
8.83129	0.00016536		0.00055703		0.000978349
8.83918	0.00016798		0.00055028		0.000965613
8.84708	0.00016839		0.00054293		0.00096099
8.85497	0.00016881		0.00053319		0.000956242
8.86287	0.00018189		0.00053073		0.00095574
8.87076	0.00018785		0.00052454		0.000955237
8.87866	0.00019382		0.00052313		0.000949945
8.88655	0.00019543		0.00052171		0.00094552
8.89445	0.00019591		0.00051061		0.000939986
8.90234	0.00019259		0.00050349		0.000934451
8.91023	0.00018927		0.00049884		0.000933505
8.91813	0.00019238		0.00048778		0.000932558
8.92602	0.00019344		0.00048787		0.00093061
8.93392	0.00019451		0.00048691		0.000926668
8.94181	0.00020054		0.00048595		0.000926599
8.94971	0.00020657		0.0004847		0.000926263
8.9576	0.0002137		0.00048345		0.000925928
8.9655	0.00021892		0.00048139		0.000929329
8.97339	0.00022396		0.0004721		0.000930712
8.98129	0.00022615		0.00047038		0.000929333
8.98918	0.00022835		0.00046867		0.000927955
8.99708	0.00025161		0.00046487		0.000926198
9.00497	0.00025195		0.00047201		0.000922226
9.01287	0.00025757		0.00047223		0.0009153
9.02076	0.00027305		0.00047111		0.000912657
9.02866	0.00027665		0.00046999		0.000901046
9.03655	0.00027909		0.00047033		0.000903705
9.04445	0.00028154		0.0004699		0.000915637
9.05234	0.00029856		0.0004684		0.000916821
9.06024	0.00030485		0.0004669		0.000918006
9.06813	0.00031236		0.00046431		0.000922475
9.07603	0.00032963		0.00045296		0.000924434
9.08392	0.00032989		0.00044772		0.000922986
9.09182	0.00033665		0.00044597		0.000921537
9.09971	0.00033696		0.00044421		0.000916411
9.1076	0.00034377		0.00044074		0.000915814
9.1155	0.00034697		0.00043434		0.000915217
9.12339	0.00035018		0.00042625		0.000920898
9.13129	0.00035654		0.00041744		0.000921281
9.13918	0.00036291		0.00041699		0.000921665
9.14708	0.00037183		0.00041546		0.000923534
9.15497	0.00038602		0.00041393		0.000925765
9.16287	0.00038798		0.0004136		0.000933342
9.17076	0.0003877		0.00041314		0.000936153
9.17866	0.00038742		0.00041256		0.000938616
9.18655	0.00039004		0.00041198		0.000942682
9.19445	0.00039267		0.00040837		0.000943262
9.20234	0.00039832		0.00040477		0.000949467
9.21024	0.00040062		0.0003978		0.000952256
9.21813	0.00040293		0.00041107		0.000955045
9.22603	0.00041828		0.00041265		0.000963376
9.23392	0.00041951		0.00041422		0.000969113
9.24182	0.00042522		0.00041792		0.000974849
9.24971	0.00043093		0.00042035		0.000976097
9.25761	0.00043716		0.00042112		0.000979224
9.2655	0.00044842		0.00042105		0.000980487
9.2734	0.00045968		0.00041599		0.000981751
9.28129	0.00048094		0.00041093		0.000988722
9.28919	0.00048762		0.00041221		0.00100016
9.29708	0.00049856		0.00041264		0.00100983
9.30497	0.00050051		0.00041231		0.00102073
9.31287	0.00050246		0.00041198		0.00102302
9.32076	0.00050993		0.00041268		0.0010234
9.32866	0.0005174		0.00042469		0.00102378
9.33655	0.00053017		0.00042729		0.00104106
9.34445	0.0005427		0.00042976		0.00105562
9.35234	0.00054383		0.00043476		0.00106516
9.36024	0.00056145		0.00043626		0.00108544
9.36813	0.00057942		0.00043777		0.00108769
9.37603	0.00059845		0.00044055		0.00109073
9.38392	0.00060633		0.00044333		0.00110075
9.39182	0.00061334		0.00044525		0.00112207
9.39971	0.00062569		0.00046297		0.00114004
9.40761	0.00063085		0.00048004		0.00115243
9.4155	0.00064282		0.00048919		0.0011648
9.4234	0.00064715		0.00049269		0.00117749
9.43129	0.00066566		0.00050599		0.00119153
9.43919	0.00067006		0.00051155		0.00120347
9.44708	0.00067319		0.00051733		0.00121981
9.45498	0.00068091		0.00052779		0.0012297
9.46287	0.00068863		0.00053169		0.00124156
9.47077	0.00070257		0.00053792		0.00124734
9.47866	0.00070555		0.00055631		0.00126263
9.48655	0.00070854		0.0005712		0.0012741
9.49445	0.00071475		0.00057635		0.00129717
9.50234	0.00072096		0.00058467		0.00130973
9.51024	0.0007315		0.00059675		0.00131469
9.51813	0.00073295		0.0006075		0.00132101
9.52603	0.00074364		0.00061568		0.00132717
9.53392	0.00074426		0.00063554		0.00133333
9.54182	0.00074307		0.00065304		0.00133588
9.54971	0.00074187		0.00066332		0.00134593
9.55761	0.00073886		0.00067826		0.00135922
9.5655	0.00074922		0.00068294		0.00135919
9.5734	0.00074962		0.00068836		0.00136897
9.58129	0.00074799		0.00070353		0.00137812
9.58919	0.00074635		0.00072441		0.00137979
9.59708	0.00074269		0.00073651		0.00138956
9.60498	0.00074173		0.00074769		0.00139671
9.61287	0.00074077		0.00075697		0.00140003
9.62077	0.00073806		0.00076995		0.00140336
9.62866	0.00073884		0.00078004		0.00140332
9.63656	0.00073636		0.00078814		0.00140642
9.64445	0.00073387		0.00081332		0.00140758
9.65235	0.0007281		0.00082911		0.00140804
9.66024	0.00073389		0.00084904		0.00141003
9.66814	0.00073639		0.0008765		0.00140982
9.67603	0.00073889		0.00090566		0.00140902
9.68392	0.00074235		0.00092093		0.00140822
9.69182	0.00074197		0.00094605		0.00140153
9.69971	0.00074159		0.00097487		0.00139056
9.70761	0.00074031		0.00100111		0.00138908
9.7155	0.0007422		0.0010313		0.00138761
9.7234	0.00074154		0.00107631		0.00138486
9.73129	0.00074087		0.00111213		0.00139314
9.73919	0.00075418		0.0011299		0.00139324
9.74708	0.00075774		0.00117009		0.00139192
9.75498	0.00076505		0.00121465		0.0013906
9.76287	0.00077452		0.00125016		0.00138753
9.77077	0.0007786		0.00129865		0.00138446
9.77866	0.00077947		0.00133742		0.00137823
9.78656	0.00078034		0.00138931		0.00137678
9.79445	0.00079646		0.00144025		0.00137533
9.80235	0.00080181		0.00149891		0.00136893
9.81024	0.00080283		0.00155489		0.00136924
9.81814	0.00081527		0.00161465		0.00137568
9.82603	0.00082349		0.00170358		0.00138212
9.83393	0.00084293		0.00177272		0.00138388
9.84182	0.00085035		0.0018417		0.0013893
9.84972	0.00086256		0.0019254		0.00138939
9.85761	0.00087595		0.00201495		0.00138947
9.86551	0.00088366		0.00209141		0.00140208
9.8734	0.0009099		0.00217758		0.001415
9.88129	0.00092526		0.0022642		0.00142389
9.88919	0.00095431		0.00235698		0.00144038
9.89708	0.0009801		0.00243687		0.00146022
9.90498	0.00101024		0.00252846		0.00147164
9.91287	0.00104661		0.00263057		0.00148864
9.92077	0.001075		0.00272418		0.00151473
9.92866	0.00112084		0.00282703		0.00154135
9.93656	0.00114596		0.00293195		0.00156777
9.94445	0.00119252		0.00302369		0.00159921
9.95235	0.00124113		0.00311423		0.00162696
9.96024	0.00127952		0.00322072		0.00165725
9.96814	0.00132937		0.00333084		0.00169583
9.97603	0.00136819		0.00341666		0.0017477
9.98393	0.00143256		0.00350622		0.00180014
9.99182	0.00148473		0.00360777		0.00184315
9.99972	0.00154292		0.00370176		0.00189754
10.0076	0.00162012		0.00379487		0.00197129
10.0155	0.00167973		0.00389627		0.0020447
10.0234	0.00175708		0.00398499		0.00212404
10.0313	0.00184047		0.00406233		0.00221362
10.0392	0.00193835		0.00413695		0.0023063
10.0471	0.00202327		0.0042069		0.00240716
10.055	0.00211429		0.00427144		0.00253122
10.0629	0.00221683		0.00433357		0.00264446
10.0708	0.00229679		0.0043988		0.00276343
10.0787	0.00240243		0.00445341		0.00289709
10.0866	0.00250592		0.00451042		0.00302558
10.0945	0.00262073		0.00456324		0.00315264
10.1023	0.00273722		0.00460697		0.00328155
10.1102	0.002855		0.00464025		0.00342832
10.1181	0.00299655		0.00467606		0.00357258
10.126	0.0031171		0.00470502		0.00372288
10.1339	0.00326615		0.00472704		0.00389241
10.1418	0.0034226		0.00474963		0.0040671
10.1497	0.00356996		0.0047691		0.0042285
10.1576	0.00372969		0.00478374		0.00441285
10.1655	0.00388118		0.00479166		0.00459711
10.1734	0.00406033		0.00479985		0.0047677
10.1813	0.00423891		0.0048022		0.00494971
10.1892	0.0044389		0.00480456		0.00514815
10.1971	0.00464315		0.00481745		0.00533972
10.205	0.00483455		0.00482931		0.00552954
10.2129	0.0050591		0.00483126		0.00573474
10.2208	0.00527773		0.0048332		0.00593664
10.2287	0.00551016		0.00483441		0.00612295
10.2366	0.00575087		0.00483258		0.00631444
10.2445	0.0060075		0.00483076		0.00650796
10.2524	0.00627008		0.00483185		0.0066959
10.2602	0.00651832		0.00483471		0.00688136
10.2681	0.00680751		0.00483756		0.00706539
10.276	0.00709324		0.00484746		0.00724428
10.2839	0.00738684		0.00486288		0.00741492
10.2918	0.00769144		0.00486413		0.00757829
10.2997	0.0079846		0.00486537		0.00773677
10.3076	0.00829701		0.00487675		0.00788213
10.3155	0.00860947		0.00488234		0.00803754
10.3234	0.00894316		0.00488586		0.00817945
10.3313	0.0092732		0.00490622		0.00830666
10.3392	0.00959552		0.00492538		0.00842319
10.3471	0.0099381		0.00493963		0.00854457
10.355	0.010264		0.00496253		0.00865831
10.3629	0.010597		0.00498852		0.00875332
10.3708	0.0109211		0.00501571		0.00885047
10.3787	0.0112633		0.00503694		0.00893173
10.3866	0.0116055		0.00506311		0.00899432
10.3945	0.0119314		0.0050915		0.009065
10.4024	0.012271		0.00511182		0.00912933
10.4102	0.0125826		0.00513581		0.0091738
10.4181	0.0128994		0.00516803		0.00921426
10.426	0.0132144		0.00519071		0.00925807
10.4339	0.0135125		0.0052228		0.00927739
10.4418	0.013805		0.00526326		0.00929013
10.4497	0.01408		0.00530249		0.00929238
10.4576	0.0143625		0.00534219		0.00929214
10.4655	0.0146248		0.00538989		0.0092919
10.4734	0.0148764		0.00543342		0.00928956
10.4813	0.0151155		0.00547098		0.00928722
10.4892	0.0153317		0.00550329		0.00927851
10.4971	0.0155436		0.00553573		0.00924978
10.505	0.0157324		0.00557523		0.0092239
10.5129	0.0159222		0.00562365		0.00918551
10.5208	0.0160771		0.00566618		0.00914102
10.5287	0.0162173		0.00570892		0.00910043
10.5366	0.0163556		0.0057575		0.0090559
10.5445	0.0164527		0.00581268		0.00900507
10.5524	0.0165471		0.00585856		0.00895227
10.5602	0.0166253		0.00589899		0.00890889
10.5681	0.0166994		0.00594949		0.008857
10.576	0.0167447		0.00600378		0.00879536
10.5839	0.0167758		0.00605696		0.00873768
10.5918	0.0167979		0.0061171		0.0086714
10.5997	0.01682		0.00617598		0.00860456
10.6076	0.016813		0.00622919		0.00854701
10.6155	0.0168061		0.00629491		0.00848
10.6234	0.0167897		0.00637032		0.008415
10.6313	0.0167518		0.00644557		0.00834419
10.6392	0.0166945		0.00653091		0.00827776
10.6471	0.0166434		0.00664653		0.00820396
10.655	0.0165731		0.00679499		0.00812214
10.6629	0.0164971		0.00697616		0.008041
10.6708	0.0164148		0.0072265		0.00795708
10.6787	0.0163132		0.00757237		0.00786827
10.6866	0.0162212		0.00800976		0.00778291
10.6945	0.016112		0.00859712		0.00769091
10.7024	0.0160087		0.00940741		0.00760195
10.7102	0.0158914		0.0104867		0.00751617
10.7181	0.0157711		0.0118926		0.00743128
10.726	0.0156569		0.0137341		0.00734034
10.7339	0.0155192		0.0161159		0.00724252
10.7418	0.0154006		0.0191134		0.00714513
10.7497	0.0152712		0.0228263		0.00703838
10.7576	0.0151434		0.0274071		0.00692218
10.7655	0.0150257		0.0329433		0.00681149
10.7734	0.0149062		0.0395197		0.00669697
10.7813	0.0148016		0.0472936		0.00658121
10.7892	0.0146769		0.0563512		0.00646592
10.7971	0.0145784		0.0670215		0.00636007
10.805	0.0144925		0.0791689		0.00625064
10.8129	0.0143878		0.0925451		0.00613446
10.8208	0.0143084		0.107465		0.00601476
10.8287	0.0142279		0.123917		0.00590308
10.8366	0.0141601		0.14203		0.00578179
10.8445	0.014096		0.161808		0.00566787
10.8524	0.0140525		0.183069		0.00555323
10.8603	0.0140244		0.205935		0.00543484
10.8681	0.0140053		0.230392		0.0053161
10.876	0.0140281		0.256457		0.00520207
10.8839	0.0140549		0.283817		0.00508496
10.8918	0.0141102		0.312261		0.00496604
10.8997	0.0142036		0.34178		0.00486475
10.9076	0.014324		0.372215		0.00477164
10.9155	0.014486		0.403487		0.00466449
10.9234	0.0146613		0.435496		0.00456179
10.9313	0.0148872		0.467908		0.00447764
10.9392	0.0151618		0.500568		0.00437689
10.9471	0.0154683		0.533189		0.0042821
10.955	0.0158329		0.565671		0.00420003
10.9629	0.0162397		0.598005		0.00412091
10.9708	0.0167056		0.630001		0.00403301
10.9787	0.0172203		0.661355		0.00396744
10.9866	0.0177917		0.69196		0.00388976
10.9945	0.0184223		0.721872		0.00381548
11.0024	0.0190889		0.750678		0.00374016
11.0103	0.0198344		0.778159		0.00366775
11.0181	0.020626		0.80459		0.00359627
11.026	0.0214659		0.829877		0.00353382
11.0339	0.0223786		0.853382		0.003491
11.0418	0.023342		0.875167		0.00344204
11.0497	0.0243774		0.895396		0.0033882
11.0576	0.0254584		0.913972		0.00334245
11.0655	0.0266237		0.930708		0.00331592
11.0734	0.0278557		0.945707		0.00327614
11.0813	0.0291362		0.958944		0.00324445
11.0892	0.0305121		0.970339		0.0032249
11.0971	0.0319493		0.979881		0.00321543
11.105	0.0334653		0.987653		0.00319837
11.1129	0.0350604		0.993843		0.00319923
11.1208	0.0367421		0.998277		0.00320818
11.1287	0.0385202		0.999458		0.00322314
11.1366	0.0403734		1		0.00323119
11.1445	0.0423302		0.998988		0.00326208
11.1524	0.0443792		0.997975		0.00329952
11.1603	0.0465181		0.993623		0.00335094
11.1681	0.0487579		0.987715		0.00341847
11.176	0.0510746		0.980592		0.00349153
11.1839	0.0534848		0.972124		0.00357688
11.1918	0.0559668		0.962361		0.00370435
11.1997	0.0585448		0.951396		0.0038376
11.2076	0.0613479		0.939272		0.00398453
11.2155	0.0643398		0.926051		0.0041706
11.2234	0.0672044		0.911886		0.0043925
11.2313	0.0700011		0.896821		0.00464683
11.2392	0.0728551		0.880855		0.00493416
11.2471	0.0757363		0.864172		0.00528253
11.255	0.078646		0.846898		0.00567665
11.2629	0.0815508		0.828962		0.00612537
11.2708	0.0844362		0.810322		0.00665072
11.2787	0.0873363		0.791151		0.00726052
11.2866	0.090191		0.771822		0.00794455
11.2945	0.0930023		0.752275		0.00872744
11.3024	0.0957722		0.732548		0.00962056
11.3103	0.0984965		0.712538		0.010624
11.3181	0.101135		0.69227		0.0117589
11.326	0.103687		0.672123		0.0130795
11.3339	0.106186		0.652166		0.0143227
11.3418	0.108576		0.63213		0.0152808
11.3497	0.11087		0.61217		0.0176875
11.3576	0.113084		0.592519		0.0205803
11.3655	0.115215		0.572936		0.0230208
11.3734	0.117267		0.553529		0.025783
11.3813	0.119233		0.534575		0.0289463
11.3892	0.121161		0.515973		0.0326127
11.3971	0.123033		0.497555		0.0366865
11.405	0.124896		0.479256		0.0412334
11.4129	0.126787		0.461383		0.0463805
11.4208	0.128715		0.443959		0.0521667
11.4287	0.130738		0.426865		0.0586785
11.4366	0.132915		0.410264		0.0659776
11.4445	0.135292		0.39408		0.0740812
11.4524	0.13789		0.378242		0.08332
11.4603	0.140797		0.362898		0.093436
11.4681	0.144072		0.348013		0.104222
11.476	0.14776		0.333491		0.115952
11.4839	0.151947		0.31942		0.128731
11.4918	0.156727		0.305855		0.142579
11.4997	0.162145		0.292684		0.157406
11.5076	0.168227		0.279916		0.173276
11.5155	0.175133		0.267632		0.1902
11.5234	0.182875		0.255723		0.208086
11.5313	0.191485		0.243952		0.226872
11.5392	0.201092		0.232712		0.24659
11.5471	0.211731		0.222109		0.267175
11.555	0.223408		0.211866		0.288688
11.5629	0.2364		0.202008		0.310842
11.5708	0.250567		0.192592		0.333317
11.5787	0.265666		0.183517		0.356148
11.5866	0.281835		0.174793		0.379267
11.5945	0.299267		0.166464		0.402621
11.6024	0.3179		0.158501		0.42599
11.6103	0.337541		0.150843		0.4492
11.6182	0.358294		0.143518		0.472216
11.626	0.380197		0.136535		0.494942
11.6339	0.402999		0.129848		0.51711
11.6418	0.426663		0.123436		0.538712
11.6497	0.451309		0.117376		0.559748
11.6576	0.476596		0.111583		0.579737
11.6655	0.502158		0.106041		0.598531
11.6734	0.528391		0.100788		0.61649
11.6813	0.555202		0.0957952		0.633491
11.6892	0.582149		0.0910237		0.649349
11.6971	0.609215		0.0865008		0.664062
11.705	0.636398		0.0822177		0.67759
11.7129	0.663595		0.078142		0.689879
11.7208	0.690408		0.0742672		0.701067
11.7287	0.716774		0.0706218		0.711128
11.7366	0.742797		0.0669924		0.719969
11.7445	0.768159		0.0633829		0.727703
11.7524	0.792511		0.0601748		0.7345
11.7603	0.815992		0.0572599		0.740374
11.7682	0.838336		0.0544959		0.745365
11.776	0.859476		0.05188		0.749638
11.7839	0.879502		0.0494352		0.753282
11.7918	0.89818		0.0471199		0.756371
11.7997	0.915426		0.0449226		0.759045
11.8076	0.931461		0.0428585		0.761447
11.8155	0.945866		0.0409283		0.763651
11.8234	0.958495		0.0390979		0.765775
11.8313	0.969527		0.0373861		0.767974
11.8392	0.978958		0.035788		0.77032
11.8471	0.986705		0.034273		0.772904
11.855	0.992761		0.032849		0.775867
11.8629	0.997194		0.0315287		0.779285
11.8708	1		0.0302802		0.783185
11.8787	0.999788		0.0291026		0.787663
11.8866	0.999576		0.0280051		0.793007
11.8945	0.998783		0.0269726		0.799053
11.9024	0.995317		0.0259939		0.805514
11.9103	0.99039		0.025073		0.812669
11.9182	0.984049		0.0242218		0.820498
11.926	0.976384		0.0234154		0.828939
11.9339	0.967432		0.0226555		0.838001
11.9418	0.957256		0.0219493		0.84766
11.9497	0.945922		0.0212883		0.857779
11.9576	0.933536		0.0206633		0.868272
11.9655	0.919903		0.0200727		0.879137
11.9734	0.905367		0.0195153		0.890211
11.9813	0.890225		0.0189957		0.901578
11.9892	0.87433		0.0184851		0.913109
11.9971	0.857655		0.0180268		0.924232
12.005	0.840383		0.0175926		0.934963
12.0129	0.822574		0.0171657		0.945313
12.0208	0.80419		0.016755		0.95517
12.0287	0.785376		0.0163876		0.964355
12.0366	0.766261		0.016028		0.972745
12.0445	0.746535		0.0156822		0.980272
12.0524	0.726513		0.0153453		0.986817
12.0603	0.706681		0.0150222		0.992228
12.0682	0.686774		0.014717		0.996461
12.076	0.666602		0.0144269		0.999436
12.0839	0.646289		0.0141524		0.999985
12.0918	0.626249		0.0138753		1
12.0997	0.606291		0.0136132		0.998656
12.1076	0.586361		0.0133633		0.997313
12.1155	0.566705		0.0131319		0.993098
12.1234	0.547261		0.0128995		0.987359
12.1313	0.527945		0.0126823		0.980112
12.1392	0.508937		0.0124708		0.971424
12.1471	0.490395		0.012266		0.961278
12.155	0.4721		0.0120583		0.949682
12.1629	0.453955		0.0118659		0.936755
12.1708	0.436181		0.0116725		0.922544
12.1787	0.41882		0.01149		0.906781
12.1866	0.401836		0.0113229		0.88977
12.1945	0.385382		0.0111608		0.872026
12.2024	0.369336		0.011003		0.853327
12.2103	0.353686		0.0108437		0.833719
12.2182	0.338546		0.0106962		0.813359
12.2261	0.323922		0.0105544		0.791987
12.2339	0.309705		0.0104295		0.769991
12.2418	0.295964		0.0102901		0.747769
12.2497	0.282766		0.010154		0.725182
12.2576	0.270043		0.0100216		0.702087
12.2655	0.257754		0.00990035		0.678791
12.2734	0.246001		0.00977568		0.655498
12.2813	0.234601		0.00965713		0.632025
12.2892	0.223506		0.00955254		0.60861
12.2971	0.213064		0.00945912		0.585525
12.305	0.203209		0.0093537		0.562517
12.3129	0.193758		0.00924716		0.539472
12.3208	0.184754		0.00914471		0.516759
12.3287	0.176227		0.00904666		0.494568
12.3366	0.168102		0.00895668		0.472744
12.3445	0.160368		0.00887165		0.451337
12.3524	0.153053		0.00879536		0.430533
12.3603	0.14614		0.00871559		0.410264
12.3682	0.139566		0.00863967		0.390433
12.3761	0.133363		0.00857311		0.371323
12.3839	0.127545		0.00850786		0.352896
12.3918	0.122028		0.00843841		0.335033
12.3997	0.116818		0.00838284		0.317871
12.4076	0.111943		0.00832908		0.301425
12.4155	0.107352		0.0082773		0.285342
12.4234	0.103023		0.00821857		0.269854
12.4313	0.0989893		0.00816516		0.255379
12.4392	0.0952084		0.00811271		0.241597
12.4471	0.091651		0.00806094		0.228393
12.455	0.0882978		0.00802079		0.215892
12.4629	0.0851895		0.00798067		0.204073
12.4708	0.0822636		0.00794021		0.192815
12.4787	0.0795146		0.00791062		0.182165
12.4866	0.0769471		0.00788207		0.172165
12.4945	0.0745446		0.00785513		0.162708
12.5024	0.0722824		0.00782731		0.153794
12.5103	0.070164		0.00781354		0.145448
12.5182	0.0681769		0.0077918		0.137634
12.5261	0.066311		0.00777322		0.130289
12.5339	0.064572		0.00776617		0.123432
12.5418	0.0627183		0.00776236		0.117077
12.5497	0.0608756		0.00775855		0.111132
12.5576	0.0593394		0.00775608		0.105601
12.5655	0.0579519		0.00775478		0.100522
12.5734	0.0566472		0.00775349		0.0958205
12.5813	0.0553982		0.00774952		0.0914807
12.5892	0.0542279		0.00774898		0.0875244
12.5971	0.0531166		0.00774844		0.0839207
12.605	0.0520731		0.00775713		0.0803352
12.6129	0.0510664		0.0077667		0.0769814
12.6208	0.0501236		0.00777618		0.0742536
12.6287	0.0492276		0.00778467		0.0718432
12.6366	0.0483714		0.00780479		0.0696823
12.6445	0.0475727		0.0078243		0.0677734
12.6524	0.0468116		0.00783229		0.0660944
12.6603	0.0460953		0.00784826		0.0646177
12.6682	0.0454084		0.00787423		0.0633511
12.6761	0.044774		0.00790009		0.0622725
12.6839	0.0441842		0.00792115		0.0613627
12.6918	0.0436327		0.00794191		0.0605955
12.6997	0.0431319		0.00796258		0.0599844
12.7076	0.042671		0.00797484		0.0595058
12.7155	0.0422584		0.00797751		0.0591427
12.7234	0.0418825		0.0079902		0.0588742
12.7313	0.0415658		0.00799865		0.058701
12.7392	0.0412875		0.0080027		0.0586002
12.7471	0.0410587		0.00801852		0.0585592
12.755	0.0408883		0.00803286		0.0585772
12.7629	0.0407556		0.00804087		0.0586343
12.7708	0.0406756		0.00805701		0.0587158
12.7787	0.0406366		0.00806831		0.0588197
12.7866	0.0406638		0.00807587		0.05894
12.7945	0.0407097		0.00808539		0.0590387
12.8024	0.0408173		0.00810238		0.059127
12.8103	0.0409745		0.00810402		0.0592039
12.8182	0.0411616		0.00810566		0.0592082
12.8261	0.0413941		0.00811046		0.0592068
12.8339	0.0416629		0.00811139		0.0592055
12.8418	0.0419723		0.00811037		0.0591204
12.8497	0.0423015		0.00810936		0.0589919
12.8576	0.0426655		0.00810639		0.058809
12.8655	0.0430562		0.00809832		0.0585609
12.8734	0.0434648		0.00809456		0.0582384
12.8813	0.0438735		0.00809251		0.0578515
12.8892	0.0442914		0.00809047		0.0574072
12.8971	0.0447314		0.00807764		0.0568892
12.905	0.0451472		0.0080687		0.0563053
12.9129	0.0455807		0.00805479		0.0556712
12.9208	0.0460153		0.00804941		0.0549675
12.9287	0.046428		0.00804586		0.0541928
12.9366	0.0468272		0.00803159		0.0533695
12.9445	0.0471906		0.00801513		0.0524887
12.9524	0.0475442		0.00800515		0.0515702
12.9603	0.0478529		0.00800056		0.050592
12.9682	0.0481231		0.00798268		0.0495945
12.9761	0.0483704		0.00795726		0.0485434
12.984	0.0485569		0.00793941		0.0474575
12.9918	0.0487094		0.00792324		0.0463526
12.9997	0.0488096		0.00790827		0.0452321
13.0076	0.0488092		0.00790026		0.0440711
13.0155	0.0488087		0.00788817		0.0429042
13.0234	0.0487861		0.00785422		0.0417252
13.0313	0.0486817		0.0078302		0.0405487
13.0392	0.0484976		0.00780936		0.0393699
13.0471	0.0482629		0.00778501		0.0381974
13.055	0.0479698		0.00774767		0.0370255
13.0629	0.0476117		0.00772658		0.0358599
13.0708	0.0472071		0.00769334		0.0347247
13.0787	0.0467445		0.00766086		0.0336104
13.0866	0.0462543		0.00763728		0.0325127
13.0945	0.0456987		0.00761702		0.0314287
13.1024	0.0450984		0.00758943		0.0303721
13.1103	0.0444581		0.00756094		0.0293445
13.1182	0.0437613		0.00752451		0.0283522
13.1261	0.0430436		0.00748807		0.0273812
13.134	0.0422757		0.00744475		0.0264546
13.1418	0.0414803		0.00740658		0.0255488
13.1497	0.0406558		0.00736843		0.0246818
13.1576	0.0398058		0.00733028		0.0238519
13.1655	0.0389398		0.00729099		0.0230482
13.1734	0.0380443		0.00725759		0.0222853
13.1813	0.0371471		0.00722369		0.021578
13.1892	0.0362273		0.00719045		0.0208913
13.1971	0.0353015		0.00716342		0.0202264
13.205	0.0343823		0.0071325		0.019599
13.2129	0.0334576		0.00709865		0.0190053
13.2208	0.0325331		0.00706974		0.0184478
13.2287	0.0316021		0.00703997		0.0179195
13.2366	0.0306929		0.00701222		0.0174241
13.2445	0.0297899		0.00698849		0.0169608
13.2524	0.0288809		0.0069652		0.0165204
13.2603	0.0279982		0.00693967		0.0161058
13.2682	0.0271368		0.00691725		0.0157193
13.2761	0.026273		0.00689922		0.0153435
13.284	0.0254298		0.00688514		0.0150012
13.2918	0.0246143		0.00686221		0.0146861
13.2997	0.0238203		0.00684604		0.0143745
13.3076	0.0230364		0.00684135		0.0140858
13.3155	0.0222879		0.0068267		0.0138299
13.3234	0.0215728		0.00681238		0.0135857
13.3313	0.0200523		0.00639594		0.0133456
13.3392	0.0193822		0.00587472		0.0131412
13.3471	0.0191991		0.00646302		0.0129372
13.355	0.019016		0.00664929		0.0127377
13.3629	0.0183642		0.00671586		0.0125523
13.3708	0.017774		0.00672634		0.0123922
13.3787	0.0172046		0.00673097		0.0122259
13.3866	0.0166558		0.00672191		0.0120732
13.3945	0.0161543		0.00671285		0.011925
13.4024	0.0156822		0.00670024		0.0117796
13.4103	0.015223		0.00668406		0.0116331
13.4182	0.0147763		0.00666625		0.0115059
13.4261	0.0143538		0.00666082		0.0113944
13.434	0.0139454		0.00665465		0.0112666
13.4418	0.013561		0.00664378		0.0111514
13.4497	0.0132064		0.0066359		0.0110472
13.4576	0.0128586		0.00663494		0.0109316
13.4655	0.012518		0.00663079		0.0108167
13.4734	0.0122083		0.00662664		0.0107206
13.4813	0.011912		0.0066097		0.0106179
13.4892	0.0116271		0.00661025		0.0104985
13.4971	0.0113484		0.00661437		0.0103923
13.505	0.0110912		0.00661396		0.010297
13.5129	0.0108423		0.00661056		0.010191
13.5208	0.0105886		0.00660717		0.0100843
13.5287	0.0103603		0.00660104		0.00998487
13.5366	0.010147		0.00659729		0.0098783
13.5445	0.0099386		0.00660162		0.00977472
13.5524	0.00974024		0.0066019		0.0096827
13.5603	0.00955074		0.00660138		0.00957515
13.5682	0.00935713		0.00660046		0.00946236
13.5761	0.00917593		0.00659954		0.00935467
13.584	0.00901228		0.00659162		0.00925113
13.5919	0.00885204		0.00659512		0.00914357
13.5997	0.00868651		0.00660788		0.00903493
13.6076	0.00854359		0.00661273		0.0089311
13.6155	0.0084011		0.00661542		0.00882306
13.6234	0.00825803		0.006616		0.00871407
13.6313	0.00811982		0.00661657		0.00862034
13.6392	0.00799155		0.0066252		0.00851293
13.6471	0.00785543		0.00663896		0.00839554
13.655	0.007722		0.00663895		0.00829457
13.6629	0.00760089		0.00663895		0.00819912
13.6708	0.00748444		0.0066479		0.00808997
13.6787	0.0073622		0.00665151		0.00798634
13.6866	0.00724899		0.00665512		0.00789495
13.6945	0.00714355		0.00666848		0.00779367
13.7024	0.00703111		0.00667012		0.00768394
13.7103	0.00692835		0.00667177		0.00758443
13.7182	0.00681719		0.00667575		0.00748207
13.7261	0.00670631		0.00668943		0.00736932
13.734	0.00660261		0.00669726		0.00726992
13.7419	0.00650967		0.00670267		0.00718548
13.7497	0.00640802		0.00671032		0.00709426
13.7576	0.00631116		0.00672306		0.00700015
13.7655	0.00621894		0.00672934		0.00690932
13.7734	0.00613261		0.00674149		0.00681569
13.7813	0.00604075		0.00676887		0.00671815
13.7892	0.00596024		0.00677358		0.00663453
13.7971	0.00587413		0.00677829		0.00655959
13.805	0.00578261		0.00679024		0.00646758
13.8129	0.00569969		0.00679123		0.00638456
13.8208	0.00561871		0.00679473		0.00631309
13.8287	0.00553605		0.00680135		0.0062255
13.8366	0.00545266		0.00680911		0.00613922
13.8445	0.00536977		0.00682023		0.00606046
13.8524	0.00528935		0.00682948		0.00598731
13.8603	0.00521405		0.00683752		0.00590129
13.8682	0.00513387		0.00684652		0.00582356
13.8761	0.00506369		0.00684786		0.00575293
13.884	0.00498738		0.00686295		0.00568004
13.8919	0.00490765		0.00686651		0.00560668
13.8997	0.00484258		0.00687007		0.00554167
13.9076	0.0047826		0.00688139		0.00546486
13.9155	0.00470738		0.00688076		0.00539969
13.9234	0.00464649		0.00688014		0.00533652
13.9313	0.00458616		0.00688092		0.00526718
13.9392	0.00451812		0.00689201		0.00519671
13.9471	0.00445226		0.00689267		0.00513037
13.955	0.00439647		0.00689387		0.00506423
13.9629	0.00433158		0.00689484		0.00500341
13.9708	0.00426509		0.00690707		0.00494205
13.9787	0.0042011		0.00690819		0.00488925
13.9866	0.00413692		0.00690931		0.00483001
13.9945	0.0040749		0.0069084		0.00476223
14.0024	0.00402058		0.00690749		0.00471825
14.0103	0.0039774		0.00690474		0.00467108
14.0182	0.00391978		0.0069047		0.0046122
14.0261	0.00386344		0.00690316		0.00455783
14.034	0.00381622		0.00690161		0.00451648
14.0419	0.00376529		0.0069027		0.00447252
14.0497	0.00371456		0.00690724		0.00441603
14.0576	0.00366789		0.00690887		0.00437013
14.0655	0.00361606		0.00690906		0.00432187
14.0734	0.00356512		0.00690268		0.00426969
14.0813	0.00352356		0.00689631		0.00422066
14.0892	0.00349342		0.00688867		0.0041877
14.0971	0.00345286		0.00688929		0.0041518
14.105	0.00341385		0.00689121		0.00410844
14.1129	0.00337749		0.00689624		0.00406871
14.1208	0.00334198		0.00691638		0.00403268
14.1287	0.00330292		0.00694523		0.00398622
14.1366	0.00326367		0.00696808		0.00394542
14.1445	0.00323821		0.00698467		0.00391124
14.1524	0.0032092		0.0070169		0.00386898
14.1603	0.00317379		0.00705435		0.00384102
14.1682	0.00313627		0.00711043		0.0038165
14.1761	0.00310329		0.00717727		0.0037662
14.184	0.00306724		0.00726431		0.0037288
14.1919	0.00304532		0.00736235		0.00371411
14.1997	0.00302252		0.00747915		0.00369339
14.2076	0.00298871		0.00761665		0.00366083
14.2155	0.00296086		0.00776451		0.00363637
14.2234	0.00293777		0.00793121		0.00360517
14.2313	0.00290241		0.00812924		0.00355865
14.2392	0.00287066		0.00832807		0.00353285
14.2471	0.00284162		0.00856031		0.00351283
14.255	0.00282012		0.00882124		0.00348699
14.2629	0.00278249		0.00910148		0.00346885
14.2708	0.00275063		0.009386		0.00344896
14.2787	0.00272345		0.00968943		0.0034183
14.2866	0.00269189		0.0100178		0.00339229
14.2945	0.00267032		0.010354		0.00337272
14.3024	0.00264895		0.0107117		0.00334951
14.3103	0.00261658		0.0110834		0.00332766
14.3182	0.00258969		0.0114617		0.003313
14.3261	0.002564		0.011856		0.00329534
14.334	0.00252734		0.0122594		0.00327106
14.3419	0.00249434		0.0126674		0.00323941
14.3498	0.00246437		0.0130668		0.00322075
14.3576	0.00244013		0.0134664		0.00320506
14.3655	0.00240292		0.013875		0.00317407
14.3734	0.00237178		0.0142634		0.00315613
14.3813	0.00234592		0.0146547		0.00313921
14.3892	0.00231382		0.0150333		0.00310767
14.3971	0.00228144		0.0153998		0.00309248
14.405	0.00225789		0.0157449		0.00307855
14.4129	0.00222132		0.0160734		0.00304915
14.4208	0.00218526		0.0163942		0.00301923
14.4287	0.0021612		0.016687		0.00300271
14.4366	0.00214159		0.0169559		0.00299124
14.4445	0.00210084		0.0172191		0.00296783
14.4524	0.00207003		0.0174575		0.00294713
14.4603	0.00204827		0.0176602		0.00292982
14.4682	0.00202364		0.0178447		0.00290481
14.4761	0.00198617		0.0180028		0.00287655
14.484	0.00195946		0.0181319		0.00284631
14.4919	0.00193457		0.0182395		0.00282135
14.4998	0.00190742		0.0183266		0.00279528
14.5076	0.00188246		0.0183727		0.00277219
14.5155	0.00185373		0.0183832		0.00274646
14.5234	0.00182861		0.018385		0.00271213
14.5313	0.0018017		0.0183599		0.00268672
14.5392	0.00177937		0.0183349		0.00266763
14.5471	0.00175253		0.0182736		0.00264355
14.555	0.0017231		0.0181836		0.00262251
14.5629	0.00170323		0.0180705		0.00259501
14.5708	0.00168787		0.0179395		0.00256398
14.5787	0.00165739		0.0178033		0.00253856
14.5866	0.0016378		0.0176412		0.00251185
14.5945	0.00161665		0.0174635		0.00247718
14.6024	0.00159228		0.0172731		0.00244683
14.6103	0.00155668		0.0170718		0.00242029
14.6182	0.00153894		0.0168506		0.0023813
14.6261	0.00151798		0.0166302		0.0023253
14.634	0.00148042		0.0164011		0.00228992
14.6419	0.00145089		0.0161516		0.00225793
14.6498	0.00143556		0.0158939		0.0022199
14.6576	0.00140899		0.0156387		0.00216823
14.6655	0.00137855		0.0153707		0.00213251
14.6734	0.00135345		0.0150958		0.00209757
14.6813	0.00132528		0.0148316		0.00205375
14.6892	0.00130104		0.0145662		0.00201673
14.6971	0.00128234		0.0142919		0.00198917
14.705	0.00126197		0.0140225		0.00195229
14.7129	0.00123356		0.0137589		0.0019134
14.7208	0.00121386		0.0134856		0.00188696
14.7287	0.00119452		0.013209		0.0018624
14.7366	0.00116993		0.0129411		0.00183499
14.7445	0.00114882		0.0126827		0.00180922
14.7524	0.0011376		0.0124177		0.00177622
14.7603	0.00112408		0.0121595		0.00174508
14.7682	0.00111161		0.0119057		0.00172503
14.7761	0.0011016		0.0116611		0.00170156
14.784	0.00108659		0.0114222		0.00166594
14.7919	0.00106307		0.0111747		0.00163775
14.7998	0.00105045		0.0109264		0.00161396
14.8076	0.00103452		0.0106871		0.00158751
14.8155	0.0010225		0.0104655		0.00156635
14.8234	0.00101216		0.0102328		0.0015528
14.8313	0.00100566		0.00999683		0.00153123
14.8392	0.00100034		0.00977667		0.00150805
14.8471	0.00099145		0.00956497		0.00148356
14.855	0.00099022		0.00934254		0.00145585
14.8629	0.00098899		0.00913844		0.00143385
14.8708	0.00097598		0.00895216		0.00141094
14.8787	0.00097344		0.0087631		0.00139182
14.8866	0.00097429		0.00857016		0.00137185
14.8945	0.00097515		0.00839285		0.00134813
14.9024	0.00097755		0.00821854		0.00133392
14.9103	0.00097693		0.00804822		0.00132124
14.9182	0.00097631		0.00788195		0.00130319
14.9261	0.0009746		0.00772819		0.00127983
14.934	0.00097133		0.00757574		0.00126055
14.9419	0.00096877		0.00742687		0.00124354
14.9498	0.00096621		0.00728666		0.00122157
14.9577	0.00096326		0.00715037		0.00121173
14.9655	0.00096392		0.00700245		0.00119416
14.9734	0.00096416		0.00687668		0.00117811
14.9813	0.00096327		0.00673794		0.00115345
14.9892	0.00096239		0.00660363		0.00113323
14.9971	0.00096141		0.00648889		0.00111042
15.005	0.00096043		0.00637429		0.001091
15.0129	0.00096006		0.00625459		0.00108
15.0208	0.00095744		0.00614275		0.00105843
15.0287	0.00095226		0.0060401		0.0010393
15.0366	0.00093852		0.00593354		0.00103309
15.0445	0.00093717		0.00583841		0.00101629
15.0524	0.00093583		0.00575594		0.000994405
15.0603	0.00093068		0.00566847		0.000975025
15.0682	0.0009312		0.00557066		0.000955882
15.0761	0.00093006		0.00548463		0.00093554
15.084	0.00092891		0.00540946		0.000910364
15.0919	0.00092974		0.0053353		0.000890056
15.0998	0.00092888		0.00525925		0.000877639
15.1077	0.00092803		0.00518513		0.000867725
15.1155	0.00092967		0.0051106		0.000859983
15.1234	0.00093241		0.00504309		0.000847597
15.1313	0.00093343		0.0049856		0.000829251
15.1392	0.00093445		0.00493582		0.00082076
15.1471	0.00093456		0.00487206		0.000815868
15.155	0.00093438		0.00482231		0.000804471
15.1629	0.00093421		0.00477633		0.000795398
15.1708	0.00093899		0.00473		0.000782876
15.1787	0.00094245		0.00467995		0.000769016
15.1866	0.0009459		0.00464009		0.000754392
15.1945	0.00095608		0.00459838		0.000747414
15.2024	0.00096407		0.00455367		0.000746976
15.2103	0.00096762		0.00451327		0.000732166
15.2182	0.00097482		0.00447747		0.000726076
15.2261	0.00098833		0.00443045		0.000724129
15.234	0.00099608		0.00438845		0.000722181
15.2419	0.00100294		0.00435488		0.000720588
15.2498	0.00101703		0.00431154		0.000719227
15.2577	0.00102823		0.00426979		0.000717866
15.2655	0.00102937		0.00423478		0.000711911
15.2734	0.00103763		0.00420567		0.00070766
15.2813	0.0010534		0.00417195		0.000703425
15.2892	0.00107236		0.00413428		0.000696329
15.2971	0.00108121		0.00409922		0.000691017
15.305	0.00109765		0.00407158		0.000687465
15.3129	0.00111335		0.00403191		0.000687701
15.3208	0.00113006		0.00399849		0.000687358
15.3287	0.00114686		0.00395788		0.000687015
15.3366	0.00116201		0.00392332		0.000686093
15.3445	0.00116949		0.00388756		0.000676891
15.3524	0.00118859		0.00386182		0.000679164
15.3603	0.00120582		0.00382905		0.000677962
15.3682	0.0012228		0.00379619		0.000676759
15.3761	0.00123774		0.00377102		0.000674597
15.384	0.00125773		0.00374251		0.00068417
15.3919	0.00127757		0.00370987		0.000691573
15.3998	0.0012844		0.00370071		0.000692891
15.4077	0.00130348		0.00367001		0.000697241
15.4155	0.00133412		0.0036414		0.000701004
15.4234	0.00135389		0.00363543		0.000703102
15.4313	0.00136937		0.00362293		0.000705415
15.4392	0.00139567		0.00359522		0.00071433
15.4471	0.00142116		0.00356999		0.000714993
15.455	0.00144372		0.00355483		0.000724825
15.4629	0.0014614		0.00353629		0.000740479
15.4708	0.00148292		0.00352571		0.000746532
15.4787	0.00149539		0.00351069		0.000752585
15.4866	0.0015148		0.00349611		0.000759104
15.4945	0.00153734		0.0034819		0.000773484
15.5024	0.00155377		0.00347978		0.000778598
15.5103	0.00156311		0.00347767		0.00079029
15.5182	0.00158183		0.00346893		0.00080145
15.5261	0.00159067		0.0034633		0.000810373
15.534	0.00160262		0.00346213		0.000818727
15.5419	0.00161578		0.00346096		0.000834222
15.5498	0.00162726		0.00345856		0.000838787
15.5577	0.00163756		0.00346105		0.000843352
[truncated: 1,484 more rows]

## Sheet: Supp_Figure10a-b
Supplementary Figure 10a	SEC-MALS					Supplementary Figure 10b	SDS-PAGE	SDS-PAGE	stained with instant blue and using SeeBlue Plus2 pre-stained protein ladder
volume (mL)	Crosslinked pMad1:C-Mad2:O-Mad2 (dRI)	mass	non-crosslinked pMad1:C-Mad2:O-Mad2 (dRI)	mass
-0.215783	-0.004115		0.00011922			Supp Fig 10b: Panel 1				Supp Fig 10b: Panel 2
-0.207888	-0.0019077		-0.0006709
-0.199993	-0.0004065		-0.0009006
-0.192099	-0.0003143		-0.0008311
-0.184204	-0.0002944		-0.0008223
-0.176309	-0.0002857		-0.0008208
-0.168414	-0.0002832		-0.0008271
-0.160519	-0.0002866		-0.0008333
-0.152625	-0.0002899		-0.0008369
-0.14473	-0.0002991		-0.0008397
-0.136835	-0.0003172		-0.0008546
-0.12894	-0.000342		-0.0008771
-0.121045	-0.0003638		-0.0008969
-0.113151	-0.0003812		-0.0009236
-0.105256	-0.0003942		-0.0009542
-0.097361	-0.0004062
-0.0894662	-0.0004275		-0.0010053
-0.0815714	-0.0004491		-0.001033
-0.0736766	-0.0004689		-0.0010594
-0.0657818	-0.0004831		-0.0010817
-0.057887	-0.0004907		-0.0011146
-0.0499922	-0.0005038		-0.0011453
-0.0420974	-0.0005299		-0.0011575
-0.0342026	-0.0005483		-0.0011832
-0.0263078	-0.0005555		-0.0012018
-0.018413	-0.0005722		-0.0012232
-0.0105182	-0.000586		-0.001244
-0.0026234	-0.0005904		-0.001262
0.00527141	-0.0006024		-0.0012742
0.0131662	-0.0006157		-0.0012799
0.021061	-0.0006304		-0.0012984
0.0289558	-0.0006371		-0.0013105
0.0368506	-0.000643		-0.0013149
0.0447454	-0.0006498		-0.001324
0.0526402	-0.0006605		-0.0013378
0.060535	-0.0006777		-0.0013402
0.0684298	-0.000694		-0.0013472
0.0763246	-0.0006985		-0.0013681
0.0842194	-0.000717		-0.0013862
0.0921142	-0.0007351		-0.0013961
0.100009	-0.0007408		-0.0014093
0.107904	-0.0007482		-0.0014273
0.115799	-0.0007597		-0.001444
0.123693	-0.0007649		-0.0014575
0.131588	-0.0007686		-0.0014733
0.139483	-0.0007724		-0.0014851
0.147378	-0.0007793		-0.0014921
0.155273	-0.0007788		-0.0014876
0.163167	-0.0007793		-0.0014836
0.171062	-0.0007788		-0.0014838
0.178957	-0.0007742		-0.0014843
0.186852	-0.0007741		-0.0014848
0.194747	-0.0007741		-0.0014862
0.202641	-0.0007735		-0.0014877
0.210536	-0.0007758		-0.0014914
0.218431	-0.0007781		-0.0014928
0.226326	-0.0007822		-0.0014947
0.234221	-0.0007864		-0.0014966
0.242115	-0.0007905		-0.0015004
0.25001	-0.0007994		-0.0015064
0.257905	-0.0008088		-0.0015114
0.2658	-0.0008075		-0.001527
0.273695	-0.0008073		-0.0015318
0.281589	-0.000807		-0.0015356
0.289484	-0.0008018		-0.0015394
0.297379	-0.0008035		-0.0015447
0.305274	-0.0008055		-0.0015453
0.313169	-0.0008075		-0.0015467
0.321063	-0.0008095		-0.001548
0.328958	-0.0008088		-0.0015489
0.336853	-0.0008087		-0.0015497
0.344748	-0.0008092		-0.0015523
0.352643	-0.0008109		-0.001549
0.360537	-0.0008125		-0.0015495
0.368432	-0.0008102		-0.0015509
0.376327	-0.0008109		-0.0015523
0.384222	-0.0008144		-0.0015547
0.392117	-0.000818		-0.0015588
0.400011	-0.0008233		-0.0015594
0.407906	-0.0008347		-0.0015615
0.415801	-0.0008364		-0.0015636
0.423696	-0.0008392		-0.0015725
0.431591	-0.000842		-0.0015737
0.439485	-0.0008416		-0.0015764
0.44738	-0.0008462		-0.0015791
0.455275	-0.0008508		-0.0015804
0.46317	-0.0008588		-0.0015814
0.471065	-0.0008638		-0.0015825
0.478959	-0.0008688		-0.001584
0.486854	-0.0008812		-0.0015875
0.494749	-0.0008896		-0.0015964
0.502644	-0.0008939		-0.001603
0.510539	-0.0008983		-0.0016052
0.518433	-0.0009112		-0.0016085
0.526328	-0.0009151		-0.0016117
0.534223	-0.0009188		-0.0016229
0.542118	-0.0009225		-0.001631
0.550013	-0.0009316		-0.0016395
0.557907	-0.0009327		-0.0016463
0.565802	-0.0009348		-0.0016486
0.573697	-0.0009369		-0.001651
0.581592	-0.000939		-0.0016653
0.589487	-0.000943		-0.0016707
0.597381	-0.0009507		-0.001673
0.605276	-0.0009464		-0.0016738
0.613171	-0.0009472		-0.0016746
0.621066	-0.000948		-0.0016749
0.628961	-0.0009499		-0.0016767
0.636855	-0.0009507		-0.0016784
0.64475	-0.0009442		-0.0016857
0.652645	-0.0009444		-0.0016866
0.66054	-0.0009437		-0.0016875
0.668435	-0.0009446		-0.0016836
0.676329	-0.0009455		-0.0016721
0.684224	-0.0009464		-0.0016696
0.692119	-0.0009474		-0.0016671
0.700014	-0.0009489		-0.0016645
0.707909	-0.0009481		-0.0016603
0.715803	-0.000944		-0.0016601
0.723698	-0.0009427		-0.00166
0.731593	-0.0009433		-0.0016598
0.739488	-0.0009496		-0.001657
0.747383	-0.0009558		-0.0016514
0.755277	-0.0009534		-0.0016497
0.763172	-0.000943		-0.001651
0.771067	-0.0009368		-0.0016523
0.778962	-0.0009333		-0.0016489
0.786857	-0.00093		-0.0016483
0.794751	-0.000917		-0.0016476
0.802646	-0.0009081		-0.0016377
0.810541	-0.0009076		-0.0016332
0.818436	-0.0009037		-0.0016287
0.826331	-0.0008942		-0.0016203
0.834225	-0.0008919		-0.0016036
0.84212	-0.0008863		-0.0015996
0.850015	-0.0008774		-0.0015981
0.85791	-0.0008768		-0.0015808
0.865805	-0.0008657		-0.0015675
0.873699	-0.0008606		-0.0015663
0.881594	-0.0008538		-0.0015552
0.889489	-0.000846		-0.0015406
0.897384	-0.000845		-0.0015395
0.905279	-0.0008411		-0.0015324
0.913173	-0.0008381		-0.0015128
0.921068	-0.0008349		-0.0015066
0.928963	-0.0008286		-0.0014951
0.936858	-0.0008258		-0.0014837
0.944753	-0.0008243		-0.0014745
0.952647	-0.0008253		-0.0014676
0.960542	-0.0008262		-0.0014601
0.968437	-0.0008274		-0.001451
0.976332	-0.0008291		-0.0014415
0.984227	-0.0008313		-0.0014323
0.992121	-0.0008336		-0.0014166
1.00002	-0.0008354		-0.0014051
1.00791	-0.000838		-0.0014034
1.01581	-0.0008405		-0.0013857
1.0237	-0.0008422		-0.0013704
1.0316	-0.0008445		-0.001363
1.03949	-0.0008469		-0.0013521
1.04739	-0.0008537		-0.0013416
1.05528	-0.000863		-0.0013403
1.06317	-0.0008663		-0.0013385
1.07107	-0.0008736		-0.0013237
1.07896	-0.0008809		-0.001324
1.08686	-0.0008865		-0.0013242
1.09475	-0.0008886		-0.0013135
1.10265	-0.0008908		-0.0013096
1.11054	-0.0008941		-0.0013054
1.11844	-0.0008976		-0.0013034
1.12633	-0.000908		-0.0012988
1.13423	-0.0009106		-0.0012937
1.14212	-0.0009132		-0.0012931
1.15002	-0.0009218		-0.0012885
1.15791	-0.0009371		-0.0012796
1.16581	-0.0009431		-0.00128
1.1737	-0.0009506		-0.001281
1.1816	-0.0009565		-0.001282
1.18949	-0.0009597		-0.0012818
1.19739	-0.0009678		-0.0012813
1.20528	-0.000976		-0.0012692
1.21318	-0.0009825		-0.0012688
1.22107	-0.0009864		-0.0012684
1.22897	-0.0009903		-0.001259
1.23686	-0.0010033		-0.0012512
1.24476	-0.0010063		-0.0012505
1.25265	-0.0010093		-0.00125
1.26054	-0.0010153		-0.0012482
1.26844	-0.0010174		-0.0012416
1.27633	-0.0010225		-0.0012345
1.28423	-0.0010277		-0.0012351
1.29212	-0.0010381		-0.0012364
1.30002	-0.0010411		-0.0012376
1.30791	-0.0010376		-0.0012413
1.31581	-0.0010377		-0.001237
1.3237	-0.0010381		-0.0012329
1.3316	-0.0010138		-0.0006195
1.33949	-0.0007731		0.00046382
1.34739	-0.0003265		0.00045432
1.35528	0.00036437		0.00044483
1.36318	0.00052591		0.00040081
1.37107	0.00052959		0.0003459
1.37897	0.00052241		0.00030162
1.38686	0.00051522		0.000275
1.39476	0.00046272		0.00025697
1.40265	0.00043344		0.00023445
1.41055	0.00041425		0.00021904
1.41844	0.00039403		0.00021518
1.42634	0.00037967		0.00020107
1.43423	0.00037013		0.00018474
1.44213	0.00034993		0.00017518
1.45002	0.00033213		0.0001669
1.45791	0.00032854		0.0001557
1.46581	0.00031807		0.00015098
1.4737	0.00030716		0.00014476
1.4816	0.00030186		0.00013853
1.48949	0.0002985		0.00012881
1.49739	0.00029515		0.00012826
1.50528	0.0002878		0.00012963
1.51318	0.00028133		0.000129
1.52107	0.00027784		0.00012713
1.52897	0.00026879		0.00012526
1.53686	0.00026422		0.00012231
1.54476	0.00026063		0.00011937
1.55265	0.00025355		0.00011747
1.56055	0.00024423		0.00010559
1.56844	0.0002335		9.67e-05
1.57634	0.00021701		9.62e-05
1.58423	0.00020597		9.51e-05
1.59213	0.00019977		9.41e-05
1.60002	0.00019305		9.09e-05
1.60792	0.00019054		8.77e-05
1.61581	0.00018684		8.14e-05
1.62371	0.00018314		7.27e-05
1.6316	0.00017716		7.35e-05
1.6395	0.00017443		7.43e-05
1.64739	0.00017172		7.59e-05
1.65528	0.00016902		8.21e-05
1.66318	0.00015832		8.58e-05
1.67107	0.00016621		8.6e-05
1.67897	0.00016481		8.58e-05
1.68686	0.0001634		8.32e-05
1.69476	0.00016673		8.07e-05
1.70265	0.00016753		7.43e-05
1.71055	0.00016575		6.57e-05
1.71844	0.00016486		5.89e-05
1.72634	0.00016214		5.96e-05
1.73423	0.00015942		5.96e-05
1.74213	0.00014704		5.86e-05
1.75002	0.00014016		5.75e-05
1.75792	0.00013409		4.27e-05
1.76581	0.00011744		3.74e-05
1.77371	0.00011427		3.81e-05
1.7816	0.00010837		4.21e-05
1.7895	0.00010247		4.1e-05
1.79739	9.72e-05		3.98e-05
1.80529	9.43e-05		3.59e-05
1.81318	9.13e-05		3.51e-05
1.82108	8.43e-05		3.21e-05
1.82897	8.01e-05		2.38e-05
1.83687	7.59e-05		1.35e-05
1.84476	6e-05		1.05e-05
1.85265	5.32e-05		7.4e-06
1.86055	4.85e-05		-3.33e-07
1.86844	4.37e-05		-2.66e-06
1.87634	3.86e-05		-4.99e-06
1.88423	3.45e-05		-1e-05
1.89213	2.27e-05		-3.97e-06
1.90002	9.55e-06		-4.54e-06
1.90792	9.69e-06		-5.17e-06
1.91581	8.18e-06		-5.79e-06
1.92371	6.68e-06		-1.7e-06
1.9316	2.91e-06		2.4e-06
1.9395	-8.52e-07		6.11e-06
1.94739	-6.33e-06		6.42e-06
1.95529	-6.7e-06		5.64e-06
1.96318	-7.13e-06		4.86e-06
1.97108	-9.17e-06		6.94e-06
1.97897	-1.12e-05		8.04e-06
1.98687	-1.15e-05		9.15e-06
1.99476	-1.29e-05		8.5e-06
2.00266	-1.52e-05		8.9e-06
2.01055	-1.76e-05		7.76e-06
2.01845	-2.1e-05		6.63e-06
2.02634	-2.51e-05		3.88e-06
2.03424	-2.92e-05		-3.05e-06
2.04213	-2.88e-05		-8.23e-06
2.05002	-2.91e-05		-1.06e-05
2.05792	-2.93e-05		-1.3e-05
2.06581	-2.57e-05		-1.84e-05
2.07371	-2.38e-05		-2.49e-05
2.0816	-2.19e-05		-2.76e-05
2.0895	-1.53e-05		-3.03e-05
2.09739	-1.56e-05		-3.53e-05
2.10529	-1.49e-05		-3.55e-05
2.11318	-1.43e-05		-3.69e-05
2.12108	-1.59e-05		-3.83e-05
2.12897	-1.9e-05		-5.18e-05
2.13687	-2.22e-05		-5.25e-05
2.14476	-2.69e-05		-5.47e-05
2.15266	-1.85e-05		-5.22e-05
2.16055	-6.06e-06		-5.19e-05
2.16845	-2.14e-06		-5.6e-05
2.17634	9.41e-06		-6.02e-05
2.18424	1.05e-05		-6.46e-05
2.19213	1.76e-05		-7.43e-05
2.20003	2.12e-05		-7.85e-05
2.20792	3.69e-05		-8.04e-05
2.21582	3.65e-05		-7.92e-05
2.22371	4.25e-05		-7.93e-05
2.23161	5.73e-05		-8.01e-05
2.2395	7.29e-05		-8.09e-05
2.24739	7.96e-05		-7.45e-05
2.25529	8.93e-05		-7.41e-05
2.26318	9.77e-05		-6.05e-05
2.27108	0.00010746		-5.88e-05
2.27897	0.00012414		-5.71e-05
2.28687	0.00013285		-4.88e-05
2.29476	0.00013631		-4.84e-05
2.30266	0.00014689		-4.9e-05
2.31055	0.00015646		-4.95e-05
2.31845	0.00015503		-4.83e-05
2.32634	0.00015968		-4.3e-05
2.33424	0.00016864		-4.42e-05
2.34213	0.00017749		-4.55e-05
2.35003	0.00018105		-4.8e-05
2.35792	0.00018066		-4.35e-05
2.36582	0.00018026		-3.99e-05
2.37371	0.00018641		-3.68e-05
2.38161	0.00020026		-3.71e-05
2.3895	0.00021547		-3.73e-05
2.3974	0.00021639		-3.33e-05
2.40529	0.00022803		-3.25e-05
2.41319	0.00024873		-3.17e-05
2.42108	0.00025867		-2.98e-05
2.42898	0.00026307		-2.93e-05
2.43687	0.00026813		-3.01e-05
2.44476	0.00027585		-3.1e-05
2.45266	0.00027713		-3.14e-05
2.46055	0.00027754		-3.26e-05
2.46845	0.00028293		-3.38e-05
2.47634	0.00028189		-3.16e-05
2.48424	0.00028		-2.48e-05
2.49213	0.0002734		-1.79e-05
2.50003	0.0002668		-7.19e-06
2.50792	0.00026362		-5.53e-06
2.51582	0.0002635		-3.88e-06
2.52371	0.00027848		6.17e-06
2.53161	0.00027747		1.77e-05
2.5395	0.00027675		1.89e-05
2.5474	0.00027604		1.84e-05
2.55529	0.00027513		1.68e-05
2.56319	0.00027423		1.52e-05
2.57108	0.00027993		1.24e-05
2.57898	0.0002835		1.6e-05
2.58687	0.00028295		2.51e-05
2.59477	0.00028239		3e-05
2.60266	0.00028071		3.63e-05
2.61056	0.00028103		3.9e-05
2.61845	0.00028135		3.82e-05
2.62635	0.00028285		3.73e-05
2.63424	0.00028227		3.89e-05
2.64213	0.00028742		3.77e-05
2.65003	0.00028676		3.65e-05
2.65792	0.00028467		3.52e-05
2.66582	0.00028259		3.87e-05
2.67371	0.00027827		3.91e-05
2.68161	0.00027853		3.96e-05
2.6895	0.0002774		4.23e-05
2.6974	0.00027513		4.28e-05
2.70529	0.00027286		4.34e-05
2.71319	0.00026944		4.45e-05
2.72108	0.00025824		4.47e-05
2.72898	0.00025969		4.48e-05
2.73687	0.00025903		4.42e-05
2.74477	0.00025542		4.34e-05
2.75266	0.00025182		4.25e-05
2.76056	0.00025688		4.18e-05
2.76845	0.00025469		4.09e-05
2.77635	0.0002525		3.99e-05
2.78424	0.00024998		3.87e-05
2.79214	0.00024758		3.75e-05
2.80003	0.00023998		3.56e-05
2.80793	0.00023812		2.39e-05
2.81582	0.00023625		1.68e-05
2.82372	0.00023478		1.58e-05
2.83161	0.00023979		1.32e-05
2.8395	0.00024047		5.9e-06
2.8474	0.00024115		5.69e-06
2.85529	0.00024771		3.06e-06
2.86319	0.00024729		4.42e-07
2.87108	0.00024604		-5.73e-06
2.87898	0.00024478		-8.83e-06
2.88687	0.00024584		-1.19e-05
2.89477	0.00025337		-1.36e-05
2.90266	0.00025142		-1.52e-05
2.91056	0.00024947		-1.79e-05
2.91845	0.00025832		-2.66e-05
2.92635	0.00025692		-3.4e-05
2.93424	0.00025553		-2.44e-05
2.94214	0.0002536		-2.29e-05
2.95003	0.00025119		-1.7e-05
2.95793	0.00024878		-1.76e-05
2.96582	0.00024588		-1.84e-05
2.97372	0.00024354		-1.92e-05
2.98161	0.00024119		-2e-05
2.98951	0.00023531		-2.08e-05
2.9974	0.00024234		-2.31e-05
3.0053	0.00024096		-3.24e-05
3.01319	0.00023799		-3.47e-05
3.02109	0.00023502		-5.68e-05
3.02898	0.00023047		-6.7e-05
3.03687	0.00021886		-7.22e-05
3.04477	0.00022259		-7.74e-05
3.05266	0.00022491		-9.78e-05
3.06056	0.00022483		-9.88e-05
3.06845	0.00022476		-0.0001035
3.07635	0.00022251		-0.0001187
3.08424	0.00022026		-0.0001317
3.09214	0.00021617		-0.0001357
3.10003	0.0002111		-0.0001516
3.10793	0.00020847		-0.0001671
3.11582	0.00020489		-0.0001733
3.12372	0.00019837		-0.0001821
3.13161	0.0001919		-0.000189
3.13951	0.00019242		-0.0001977
3.1474	0.00019293		-0.0002052
3.1553	0.00019154		-0.00022
3.16319	0.00018951		-0.0002273
3.17109	0.00018749		-0.0002344
3.17898	0.00018968		-0.000245
3.18688	0.00018835		-0.0002555
3.19477	0.00018662		-0.0002578
3.20267	0.00018489		-0.0002602
3.21056	0.00018471		-0.0002644
3.21846	0.00018293		-0.000266
3.22635	0.00018115		-0.0002676
3.23424	0.00017753		-0.0002753
3.24214	0.00017391		-0.000279
3.25003	0.00016731		-0.000281
3.25793	0.00017981		-0.0002831
3.26582	0.00017966		-0.0002833
3.27372	0.0001795		-0.0002848
3.28161	0.00017826		-0.0002862
3.28951	0.00017574		-0.0002898
3.2974	0.00017322		-0.0002855
3.3053	0.0001693		-0.00028
3.31319	0.0001651		-0.0002759
3.32109	0.00016096		-0.0002679
3.32898	0.00015895		-0.0002687
3.33688	0.00015675		-0.0002695
3.34477	0.00015455		-0.0002738
3.35267	0.00014837		-0.0002747
3.36056	0.00014461		-0.0002755
3.36846	0.00014411		-0.0002806
3.37635	0.0001427		-0.0002868
3.38425	0.00014129		-0.0002884
3.39214	0.00014041		-0.0002966
3.40004	0.00013816		-0.0002991
3.40793	0.00013591		-0.0003015
3.41583	0.00013261		-0.0003181
3.42372	0.00012932		-0.0003211
3.43161	0.00012414		-0.000316
3.43951	0.00011038		-0.0003146
3.4474	0.00010147		-0.0003159
3.4553	9.73e-05		-0.0003172
3.46319	9.31e-05		-0.0003162
3.47109	9.14e-05		-0.0003154
3.47898	9.43e-05		-0.0003101
3.48688	9.26e-05		-0.0003084
3.49477	9.1e-05		-0.0003079
3.50267	9.63e-05		-0.0003073
3.51056	9.37e-05		-0.0003077
3.51846	9.12e-05		-0.000309
3.52635	8.79e-05		-0.0003102
3.53425	7.92e-05		-0.0003013
3.54214	6.71e-05		-0.0002937
3.55004	6.41e-05		-0.0002913
3.55793	6.1e-05		-0.000287
3.56583	5.47e-05		-0.0002835
3.57372	5.01e-05		-0.0002825
3.58162	5.1e-05		-0.0002839
3.58951	4.93e-05		-0.0002853
3.59741	4.68e-05		-0.0002795
3.6053	4.43e-05		-0.0002772
3.6132	4.1e-05		-0.0002761
3.62109	3.78e-05		-0.0002729
3.62898	3.37e-05		-0.0002719
3.63688	3.68e-05		-0.0002708
3.64477	3.48e-05		-0.0002682
3.65267	3.28e-05		-0.0002655
3.66056	3.04e-05		-0.0002647
3.66846	2.79e-05		-0.0002558
3.67635	2.26e-05		-0.0002572
3.68425	2.1e-05		-0.0002586
3.69214	2.55e-05		-0.000261
3.70004	2.39e-05		-0.000262
3.70793	2.15e-05		-0.000263
3.71583	1.91e-05		-0.0002659
3.72372	2.5e-05		-0.0002736
3.73162	3.41e-05		-0.000275
3.73951	3.47e-05		-0.0002764
3.74741	3.32e-05		-0.0002724
3.7553	3.03e-05		-0.0002712
3.7632	2.74e-05		-0.0002699
3.77109	3.75e-05		-0.0002698
3.77899	3.62e-05		-0.0002665
3.78688	4.25e-05		-0.0002659
3.79478	5.02e-05		-0.0002653
3.80267	5.16e-05		-0.000261
3.81057	5.87e-05		-0.0002599
3.81846	6.93e-05		-0.0002588
3.82635	6.93e-05		-0.0002601
3.83425	6.79e-05		-0.0002615
3.84214	6.8e-05		-0.0002647
3.85004	6.58e-05		-0.0002653
3.85793	6.37e-05		-0.0002669
3.86583	6.24e-05		-0.0002685
3.87372	6.55e-05		-0.0002726
3.88162	6.53e-05		-0.0002612
3.88951	6.51e-05		-0.00026
3.89741	7.29e-05		-0.0002589
3.9053	7.1e-05		-0.0002567
3.9132	6.89e-05		-0.0002578
3.92109	6.68e-05		-0.0002589
3.92899	6.3e-05		-0.0002611
3.93688	5.94e-05		-0.0002633
3.94478	6.03e-05		-0.0002656
3.95267	6.6e-05		-0.0002679
3.96057	6.76e-05		-0.000267
3.96846	6.92e-05		-0.0002661
3.97636	7.36e-05		-0.0002661
3.98425	7.85e-05		-0.000264
3.99215	7.88e-05		-0.0002638
4.00004	9.16e-05		-0.0002643
4.00794	9.95e-05		-0.0002648
4.01583	9.77e-05		-0.0002612
4.02372	9.58e-05		-0.0002577
4.03162	9.98e-05		-0.0002545
4.03951	0.00010046		-0.0002459
4.04741	0.00010108		-0.000241
4.0553	0.00011014		-0.0002405
4.0632	0.00011		-0.0002407
4.07109	0.00011484		-0.0002413
4.07899	0.0001228		-0.000242
4.08688	0.00012812		-0.0002428
4.09478	0.00012697		-0.0002321
4.10267	0.00012581		-0.000232
4.11057	0.000132		-0.0002318
4.11846	0.00013113		-0.0002265
4.12636	0.00013027		-0.0002159
4.13425	0.00013819		-0.0002082
4.14215	0.00014334		-0.0002022
4.15004	0.00014254		-0.0001916
4.15794	0.00014948		-0.0001902
4.16583	0.00014828		-0.0001889
4.17373	0.00014708		-0.0001847
4.18162	0.00014829		-0.0001837
4.18952	0.0001494		-0.0001826
4.19741	0.00015051		-0.0001753
4.20531	0.0001472		-0.0001664
4.2132	0.0001439		-0.0001649
4.22109	0.00013689		-0.0001641
4.22899	0.00013074		-0.0001607
4.23688	0.00012688		-0.0001574
4.24478	0.0001209		-0.0001471
4.25267	0.00011561		-0.0001445
4.26057	0.00010604		-0.0001438
4.26846	9.72e-05		-0.0001432
4.27636	9.07e-05		-0.0001373
4.28425	7.77e-05		-0.0001316
4.29215	7.51e-05		-0.000132
4.30004	7.25e-05		-0.0001336
4.30794	6.93e-05		-0.0001352
4.31583	6.21e-05		-0.0001386
4.32373	6.52e-05		-0.0001371
4.33162	6.53e-05		-0.0001342
4.33952	6.55e-05		-0.0001349
4.34741	6.37e-05		-0.0001357
4.35531	6.14e-05		-0.0001352
4.3632	5.92e-05		-0.0001364
4.3711	5.61e-05		-0.0001377
4.37899	4.99e-05		-0.000141
4.38689	4.36e-05		-0.000134
4.39478	5.01e-05		-0.0001299
4.40268	7.03e-05		-0.0001287
4.41057	7.01e-05		-0.0001297
4.41846	6.99e-05		-0.0001306
4.42636	7.27e-05		-0.0001337
4.43425	7.36e-05		-0.0001344
4.44215	7.3e-05		-0.000135
4.45004	7.1e-05		-0.0001362
4.45794	6.9e-05		-0.0001431
4.46583	6.71e-05		-0.0001434
4.47373	6.53e-05		-0.0001456
4.48162	7.51e-05		-0.0001478
4.48952	8.51e-05		-0.0001435
4.49741	8.55e-05		-0.0001411
4.50531	8.59e-05		-0.0001387
4.5132	8.49e-05		-0.0001362
4.5211	9.14e-05		-0.0001345
4.52899	9.77e-05		-0.0001353
4.53689	0.00010471		-0.0001361
4.54478	0.00010613		-0.0001372
4.55268	0.00010685		-0.0001371
4.56057	0.0001164		-0.0001375
4.56847	0.00011899		-0.0001393
4.57636	0.00012515		-0.0001411
4.58426	0.00012979		-0.000143
4.59215	0.00012999		-0.0001461
4.60005	0.00013019		-0.0001473
4.60794	0.00013175		-0.0001397
4.61583	0.00012888		-0.0001373
4.62373	0.00012601		-0.0001352
4.63162	0.00012226		-0.0001347
4.63952	0.00013418		-0.0001387
4.64741	0.00014282		-0.0001427
4.65531	0.00014388		-0.000144
4.6632	0.0001534		-0.0001453
4.6711	0.00016005		-0.0001477
4.67899	0.00015855		-0.0001497
4.68689	0.00015658		-0.0001517
4.69478	0.00015461		-0.0001629
4.70268	0.00015172		-0.000162
4.71057	0.00014884		-0.0001626
4.71847	0.00014487		-0.0001679
4.72636	0.00014336		-0.0001732
4.73426	0.00014145		-0.0001797
4.74215	0.00013953		-0.0001882
4.75005	0.00013769		-0.000188
4.75794	0.00013406		-0.0001896
4.76584	0.00013043		-0.0001911
4.77373	0.00012493		-0.000199
4.78163	0.00011512		-0.0002033
4.78952	0.00011015		-0.0002095
4.79742	0.00010949		-0.0002132
4.80531	0.00010765		-0.000208
4.8132	0.00010581		-0.0002077
4.8211	0.00010325		-0.000209
4.82899	0.00010069		-0.0002104
4.83689	9.7e-05		-0.0002082
4.84478	8.8e-05		-0.0002102
4.85268	8.2e-05		-0.0002122
4.86057	7.93e-05		-0.0002166
4.86847	6.44e-05		-0.0002227
4.87636	6.56e-05		-0.0002324
4.88426	6.53e-05		-0.0002391
4.89215	6.5e-05		-0.0002401
4.90005	6.42e-05		-0.0002448
4.90794	6.24e-05		-0.0002499
4.91584	6.76e-05		-0.0002414
4.92373	7.86e-05		-0.0002377
4.93163	7.5e-05		-0.0002367
4.93952	7.14e-05		-0.0002372
4.94742	6.62e-05		-0.0002384
4.95531	6.23e-05		-0.0002395
4.96321	5.84e-05		-0.0002408
4.9711	4.94e-05		-0.000241
4.979	4.72e-05		-0.0002418
4.98689	4.51e-05		-0.0002427
4.99479	4.15e-05		-0.0002437
5.00268	3.89e-05		-0.0002448
5.01057	3.62e-05		-0.0002468
5.01847	2.55e-05		-0.0002547
5.02636	1.47e-05		-0.0002576
5.03426	8.69e-06		-0.0002589
5.04215	3.38e-06		-0.0002525
5.05005	-1.92e-06		-0.0002511
5.05794	-9.77e-06		-0.000251
5.06584	-2.43e-05		-0.0002509
5.07373	-3.32e-05		-0.0002523
5.08163	-3.78e-05		-0.0002537
5.08952	-4.33e-05		-0.0002574
5.09742	-5.1e-05		-0.0002411
5.10531	-6.06e-05		-0.0002333
5.11321	-5.62e-05		-0.0002282
5.1211	-5.85e-05		-0.000229
5.129	-6.09e-05		-0.0002298
5.13689	-6.41e-05		-0.000232
5.14479	-7.15e-05		-0.0002368
5.15268	-7.89e-05		-0.0002338
5.16058	-8.93e-05		-0.0002303
5.16847	-8.56e-05		-0.0002268
5.17637	-8.63e-05		-0.0002255
5.18426	-8.8e-05		-0.000217
5.19216	-8.97e-05		-0.0002128
5.20005	-9e-05		-0.0002058
5.20794	-9.19e-05		-0.0001932
5.21584	-9.42e-05		-0.0001793
5.22373	-9.64e-05		-0.000176
5.23163	-0.0001114		-0.0001605
5.23952	-0.0001208		-0.0001437
5.24742	-0.000132		-0.0001394
5.25531	-0.0001344		-0.0001311
5.26321	-0.0001407		-0.0001242
5.2711	-0.0001455		-0.0001212
5.279	-0.0001441		-0.0001182
5.28689	-0.0001447		-0.0001099
5.29479	-0.0001452		-9.19e-05
5.30268	-0.0001459		-8.28e-05
5.31058	-0.0001488		-6.87e-05
5.31847	-0.0001517		-6.58e-05
5.32637	-0.0001646		-6.5e-05
5.33426	-0.0001742		-6.42e-05
5.34216	-0.0001958		-6.48e-05
5.35005	-0.0002019		-6.33e-05
5.35795	-0.0002095		-5.22e-05
5.36584	-0.0002179		-4.1e-05
5.37374	-0.0002264		-4.14e-05
5.38163	-0.0002327		-4.18e-05
5.38953	-0.0002362		-3.66e-05
5.39742	-0.0002431		-2.63e-05
5.40531	-0.0002526		-2.53e-05
5.41321	-0.0002724		-1.42e-05
5.4211	-0.0002877		-5.39e-06
5.429	-0.0002887		3.09e-06
5.43689	-0.0002946		3.08e-06
5.44479	-0.0003005		1.66e-05
5.45268	-0.0003103		2.35e-05
5.46058	-0.0003152		3.06e-05
5.46847	-0.0003201		3.82e-05
5.47637	-0.0003284		4.03e-05
5.48426	-0.0003359		3.92e-05
5.49216	-0.0003424		3.82e-05
5.50005	-0.0003523		3.47e-05
5.50795	-0.0003607		2.97e-05
5.51584	-0.0003716		1.83e-05
5.52374	-0.000391		1.4e-05
5.53163	-0.000404		1.54e-05
5.53953	-0.0004192		1.54e-05
5.54742	-0.0004306		1.48e-05
5.55532	-0.0004456		1.22e-05
5.56321	-0.0004564		9.66e-06
5.57111	-0.000461		-4.93e-06
5.579	-0.0004844		-8.46e-06
5.5869	-0.0005087		-1.13e-05
5.59479	-0.0005118		-2.05e-05
5.60268	-0.0005297		-3.29e-05
5.61058	-0.0005615		-3.73e-05
5.61847	-0.0005749		-5.06e-05
5.62637	-0.0005824		-5.34e-05
5.63426	-0.0005943		-5.77e-05
5.64216	-0.0006078		-6.63e-05
5.65005	-0.0006123		-7.28e-05
5.65795	-0.0006168		-8.53e-05
5.66584	-0.000631		-9.51e-05
5.67374	-0.0006425		-0.0001059
5.68163	-0.0006567		-0.0001133
5.68953	-0.0006794		-0.0001143
5.69742	-0.0006831		-0.0001154
5.70532	-0.0006878		-0.000119
5.71321	-0.0006925		-0.0001174
5.72111	-0.0007024		-0.000117
5.729	-0.0007065		-0.0001219
5.7369	-0.0007107		-0.0001268
5.74479	-0.0007143		-0.0001304
5.75269	-0.0007114		-0.0001431
5.76058	-0.0007133		-0.0001441
5.76848	-0.00072		-0.0001364
5.77637	-0.0007268		-0.000128
5.78427	-0.0007253		-0.0001252
5.79216	-0.0007239		-0.0001218
5.80005	-0.0007133		-0.0001212
5.80795	-0.0007117		-0.0001214
5.81584	-0.0007101		-0.0001221
5.82374	-0.0007065		-0.0001229
5.83163	-0.0006973		-0.0001241
5.83953	-0.0006814		-0.0001245
5.84742	-0.0006688		-0.0001261
5.85532	-0.0006595		-0.0001278
5.86321	-0.0006528		-0.0001323
5.87111	-0.0006482		-0.0001311
5.879	-0.0006353		-0.0001316
5.8869	-0.0006219		-0.000132
5.89479	-0.000614		-0.0001307
5.90269	-0.0006072		-0.0001305
5.91058	-0.0005911		-0.0001302
5.91848	-0.0005893		-0.0001252
5.92637	-0.000586		-0.0001242
5.93427	-0.0005789		-0.0001249
5.94216	-0.0005717		-0.0001257
5.95006	-0.0005736		-0.0001269
5.95795	-0.0005685		-0.0001274
5.96585	-0.0005615		-0.0001279
5.97374	-0.0005595		-0.0001254
5.98164	-0.0005603		-0.0001229
5.98953	-0.000553		-0.0001206
5.99742	-0.0005415		-0.0001083
6.00532	-0.0005375		-0.0001055
6.01321	-0.0005268		-0.000105
6.02111	-0.0005159		-0.0001045
6.029	-0.0005151		-8.7e-05
6.0369	-0.0005141		-8.21e-05
6.04479	-0.0005111		-8.09e-05
6.05269	-0.0005081		-8.16e-05
6.06058	-0.0004988		-8.23e-05
6.06848	-0.0004938		-8.49e-05
6.07637	-0.0004895		-8.09e-05
6.08427	-0.0004892		-6.82e-05
6.09216	-0.0004866		-6.55e-05
6.10006	-0.0004841		-6.27e-05
6.10795	-0.0004854		-4.78e-05
6.11585	-0.0004866		-3.81e-05
6.12374	-0.0004836		-3.63e-05
6.13164	-0.0004785		-3.28e-05
6.13953	-0.0004735		-1.5e-05
6.14743	-0.0004686		5.28e-06
6.15532	-0.000459		1.64e-05
6.16322	-0.0004573		1.93e-05
6.17111	-0.0004512		3.14e-05
6.17901	-0.0004454		3.76e-05
6.1869	-0.0004442		4.61e-05
6.19479	-0.0004433		5.21e-05
6.20269	-0.0004359		5.19e-05
6.21058	-0.0004359		5.54e-05
6.21848	-0.0004304		6.17e-05
6.22637	-0.0004213		6.58e-05
6.23427	-0.0004183		7.17e-05
6.24216	-0.0004185		8.06e-05
6.25006	-0.0004025		8.06e-05
6.25795	-0.0003831		8.05e-05
6.26585	-0.000385		8.19e-05
6.27374	-0.0003834		8.97e-05
6.28164	-0.0003787		9.05e-05
6.28953	-0.0003795		8.99e-05
6.29743	-0.0003803		9.92e-05
6.30532	-0.0003742		0.00010321
6.31322	-0.0003723		0.0001068
6.32111	-0.0003695		0.00010867
6.32901	-0.0003641		0.00011055
6.3369	-0.0003617		0.00011302
6.3448	-0.0003593		0.00011562
6.35269	-0.0003487		0.00011555
6.36059	-0.0003414		0.00011464
6.36848	-0.0003432		0.00011373
6.37638	-0.0003451		0.00011506
6.38427	-0.0003381		0.00011568
6.39216	-0.0003363		0.00011631
6.40006	-0.0003345		0.00011694
6.40795	-0.0003303		0.00012326
6.41585	-0.0003304		0.00012403
6.42374	-0.0003315		0.00013406
6.43164	-0.0003327		0.00014288
6.43953	-0.0003255		0.00014787
6.44743	-0.0003264		0.00015467
6.45532	-0.0003274		0.00016247
6.46322	-0.0003286		0.00016476
6.47111	-0.0003276		0.00016857
6.47901	-0.0003294		0.0001788
6.4869	-0.0003314		0.00019833
6.4948	-0.0003336		0.00020588
6.50269	-0.0003358		0.00021503
6.51059	-0.0003381		0.00022476
6.51848	-0.0003317		0.00023192
6.52638	-0.000332		0.0002317
6.53427	-0.0003322		0.0002364
6.54217	-0.000331		0.0002411
6.55006	-0.0003176		0.00024275
6.55796	-0.0003173		0.00025515
6.56585	-0.0003174		0.00026213
6.57375	-0.0003117		0.00027503
6.58164	-0.0003104		0.00028295
6.58953	-0.0003092		0.00029291
6.59743	-0.0003086		0.00029593
6.60532	-0.0003096		0.00030075
6.61322	-0.0003119		0.00031472
6.62111	-0.0003142		0.00032507
6.62901	-0.0003174		0.00032613
6.6369	-0.0003205		0.00033703
6.6448	-0.0003258		0.00034444
6.65269	-0.0003163		0.00035259
6.66059	-0.0003136		0.00035876
6.66848	-0.0003083		0.00036192
6.67638	-0.0003059		0.00036507
6.68427	-0.0003064		0.00036922
6.69217	-0.000307		0.00037703
6.70006	-0.000303		0.00038932
6.70796	-0.0003013		0.00038951
6.71585	-0.0003023		0.00040148
6.72375	-0.0003034		0.0004055
6.73164	-0.0003012		0.00040951
6.73954	-0.0003021		0.00041095
6.74743	-0.0003035		0.00041474
6.75533	-0.0003047		0.00042159
6.76322	-0.0003056		0.00043083
6.77112	-0.0003077		0.00045229
6.77901	-0.0003098		0.00046569
6.7869	-0.0003127		0.00047456
6.7948	-0.0003212		0.00047714
6.80269	-0.0003258		0.00048606
6.81059	-0.0003279		0.00049025
6.81848	-0.0003303		0.00049544
6.82638	-0.0003327		0.00049971
6.83427	-0.0003373		0.00051132
6.84217	-0.0003418		0.00051705
6.85006	-0.0003476		0.00053699
6.85796	-0.0003532		0.00055431
6.86585	-0.0003457		0.0005599
6.87375	-0.0003473		0.00056535
6.88164	-0.0003489		0.00056906
6.88954	-0.0003499		0.00057368
6.89743	-0.0003494		0.00057926
6.90533	-0.0003511		0.00058533
6.91322	-0.0003528		0.00058685
6.92112	-0.0003427		0.00058837
6.92901	-0.0003433		0.00059212
6.93691	-0.0003438		0.00059984
6.9448	-0.000343		0.00060101
6.9527	-0.0003449		0.00060884
6.96059	-0.0003471		0.0006134
6.96849	-0.0003494		0.00061484
6.97638	-0.0003526		0.00061629
6.98427	-0.0003576		0.00062258
6.99217	-0.000351		0.00062888
7.00006	-0.0003484		0.00062936
7.00796	-0.0003458		0.00063172
7.01585	-0.0003442		0.00063656
7.02375	-0.0003434		0.00063796
7.03164	-0.0003454		0.00064777
7.03954	-0.0003505		0.00064923
7.04743	-0.0003557		0.00065069
7.05533	-0.0003587		0.00065109
7.06322	-0.0003628		0.00065341
7.07112	-0.000367		0.0006538
7.07901	-0.0003659		0.0006542
7.08691	-0.0003666		0.00066144
7.0948	-0.0003672		0.0006594
7.1027	-0.0003652		0.00065737
7.11059	-0.0003647		0.00065333
7.11849	-0.000366		0.0006514
7.12638	-0.0003626		0.00064947
7.13428	-0.0003629		0.00064655
7.14217	-0.0003633		0.00064632
7.15007	-0.0003617		0.00064501
7.15796	-0.0003523		0.00064369
7.16586	-0.0003514		0.00064025
7.17375	-0.0003478		0.00062893
7.18164	-0.000335		0.00061499
7.18954	-0.0003238		0.00060556
7.19743	-0.0003251		0.00060025
7.20533	-0.0003265		0.00058941
7.21322	-0.0003186		0.00058824
7.22112	-0.00031		0.0005848
7.22901	-0.0003025		0.00058135
7.23691	-0.0003032		0.00056945
7.2448	-0.0003047		0.00056734
7.2527	-0.0003009		0.00056069
7.26059	-0.0002993		0.00055403
7.26849	-0.0002964		0.00054413
7.27638	-0.0002982		0.00054247
7.28428	-0.0002984		0.0005408
7.29217	-0.0003001		0.00053758
7.30007	-0.0003033		0.00053553
7.30796	-0.0003065		0.0005312
7.31586	-0.0004502		0.00052686
7.32375	-0.0005939		0.00051228
7.33165	-0.0008947		-0.0003305
7.33954	-0.0012004		-0.0002537
7.34744	-0.0003916		0.00018688
7.35533	-0.0003075		0.00039684
7.36323	-0.0002784		0.00048399
7.37112	-0.0002713		0.00051979
7.37901	-0.0002688		0.00055559
7.38691	-0.0002703		0.00055464
7.3948	-0.0002726		0.0005537
7.4027	-0.0002749		0.00055217
7.41059	-0.0002843		0.00054716
7.41849	-0.000289		0.00054214
7.42638	-0.0002914		0.00053698
7.43428	-0.0002938		0.00053592
7.44217	-0.000298		0.00052896
7.45007	-0.0003019		0.00052285
7.45796	-0.000304		0.00052179
7.46586	-0.0003092		0.00052073
7.47375	-0.0003114		0.00050801
7.48165	-0.0003136		0.00049633
7.48954	-0.0003247		0.00048909
7.49744	-0.0003276		0.0004798
7.50533	-0.0003306		0.00046345
7.51323	-0.0003349		0.00045806
7.52112	-0.00035		0.00045329
7.52902	-0.0003538		0.00044851
7.53691	-0.0003702		0.00044186
7.54481	-0.0003875		0.00044858
7.5527	-0.0003953		0.00044848
7.5606	-0.0004045		0.00044838
7.56849	-0.0004225		0.00044615
7.57638	-0.0004313		0.00044391
7.58428	-0.0004341		0.00043899
7.59217	-0.0004368		0.00044375
7.60007	-0.0004504		0.00044903
7.60796	-0.0004542		0.00044868
7.61586	-0.000466		0.00045587
7.62375	-0.0004806		0.00046392
7.63165	-0.0004979		0.00046438
7.63954	-0.0005049		0.00046529
7.64744	-0.0005153		0.0004733
7.65533	-0.0005245		0.00047673
7.66323	-0.000533		0.00048016
7.67112	-0.0005374		0.00048504
7.67902	-0.0005477		0.00048454
7.68691	-0.0005465		0.00048404
7.69481	-0.000547		0.00048874
7.7027	-0.0005476		0.00048762
7.7106	-0.0005483		0.0004865
7.71849	-0.0005455		0.00048336
7.72639	-0.0005458		0.00048798
7.73428	-0.000546		0.00048822
7.74218	-0.0005439		0.00048701
7.75007	-0.0005451		0.00048581
7.75797	-0.0005464		0.00048573
7.76586	-0.0005489		0.00048564
7.77375	-0.0005513		0.00048805
7.78165	-0.0005547		0.00048854
7.78954	-0.0005566		0.00048742
7.79744	-0.0005596		0.0004863
7.80533	-0.0005626		0.00049519
7.81323	-0.0005656		0.00050427
7.82112	-0.0005528		0.00051247
7.82902	-0.0005416		0.00051341
7.83691	-0.000535		0.000523
7.84481	-0.0005234		0.00053647
7.8527	-0.0005064		0.00054023
7.8606	-0.0004961		0.0005516
7.86849	-0.0004908		0.00055724
7.87639	-0.0004769		0.00055843
7.88428	-0.0004628		0.00057202
7.89218	-0.0004582		0.00058758
7.90007	-0.0004397		0.00059775
7.90797	-0.0004229		0.00061755
7.91586	-0.0004151		0.00063085
7.92376	-0.0003864		0.00063769
7.93165	-0.0003683		0.00064933
7.93955	-0.0003497		0.00066931
7.94744	-0.000323		0.00068489
7.95534	-0.000284		0.00069854
7.96323	-0.0002639		0.00071327
7.97112	-0.0002381		0.00074107
7.97902	-0.0002045		0.00075079
7.98691	-0.0001704		0.00076907
7.99481	-0.0001588		0.00080005
8.0027	-0.0001356		0.00082707
8.0106	-0.0001119		0.00085831
8.01849	-9.71e-05		0.00089157
8.02639	-7.1e-05		0.00091711
8.03428	-3.45e-05		0.00093854
8.04218	-5.65e-06		0.00096273
8.05007	1.97e-05		0.00098975
8.05797	4.15e-05		0.00101113
8.06586	5.53e-05		0.00103648
8.07376	7.51e-05		0.00106623
8.08165	9.59e-05		0.00109355
8.08955	0.00012016		0.00112273
8.09744	0.00014067		0.00115209
8.10534	0.00016122		0.00116944
8.11323	0.0001747		0.00118601
8.12113	0.00018744		0.00121552
8.12902	0.0001879		0.00124408
8.13692	0.00019265		0.00125874
8.14481	0.00019283		0.00126773
8.15271	0.00019301		0.00128207
8.1606	0.00019189		0.00129557
8.16849	0.0001896		0.00130072
8.17639	0.00018732		0.00130276
8.18428	0.00018246		0.00130479
8.19218	0.00017868		0.00130596
8.20007	0.00016715		0.00130618
8.20797	0.00014423		0.00130136
8.21586	0.00013145		0.00129653
8.22376	0.00010895		0.00129569
8.23165	8.37e-05		0.00128731
8.23955	6.99e-05		0.00127704
8.24744	5.67e-05		0.00125369
8.25534	4.17e-05		0.00124296
8.26323	1.62e-05		0.00122974
8.27113	-6.49e-06		0.00120076
8.27902	-3.25e-05		0.00117305
8.28692	-5.84e-05		0.00116288
8.29481	-8.47e-05		0.00114174
8.30271	-0.0001067		0.00111867
8.3106	-0.0001348		0.00110467
8.3185	-0.0001607		0.00108546
8.32639	-0.0001807		0.00105525
8.33429	-0.0002149		0.00105158
8.34218	-0.0002481		0.0010381
8.35008	-0.0002665		0.00101537
8.35797	-0.000295		0.00099285
8.36586	-0.0003231		0.00097832
8.37376	-0.0003476		0.00095349
8.38165	-0.0003744		0.00092544
8.38955	-0.0003993		0.00090943
8.39744	-0.000424		0.00089483
8.40534	-0.0004438		0.00087039
8.41323	-0.0004674		0.00085293
8.42113	-0.0004919		0.00084246
8.42902	-0.0005057		0.00082917
8.43692	-0.0005093		0.00081146
8.44481	-0.0005241		0.00080544
8.45271	-0.0005337		0.00079135
8.4606	-0.0005442		0.00077496
8.4685	-0.0005607		0.00077378
8.47639	-0.0005792		0.00076834
8.48429	-0.0005891		0.00075391
8.49218	-0.0006084		0.00074983
8.50008	-0.0006263		0.00074065
8.50797	-0.0006343		0.00072897
8.51587	-0.0006389		0.00072313
8.52376	-0.0006606		0.00071435
8.53166	-0.0006728		0.0007037
8.53955	-0.0006855		0.00069777
8.54745	-0.0007066		0.00069574
8.55534	-0.0007263		0.00069004
8.56323	-0.0007329		0.00067965
8.57113	-0.0007545		0.00067895
8.57902	-0.0007713		0.00067519
8.58692	-0.0007802		0.00067379
8.59481	-0.0007879		0.00067126
8.60271	-0.000802		0.0006716
8.6106	-0.0008126		0.00067023
8.6185	-0.0008184		0.00066886
8.62639	-0.0008243		0.00066721
8.63429	-0.0008343		0.00066555
8.64218	-0.0008378		0.00066226
8.65008	-0.0008434		0.00066358
8.65797	-0.0008489		0.00066187
8.66587	-0.000853		0.00066016
8.67376	-0.0008559		0.00065501
8.68166	-0.0008599		0.00065144
8.68955	-0.0008676		0.00064787
8.69745	-0.0008692		0.00063428
8.70534	-0.0008708		0.00063009
8.71324	-0.0008734		0.00062593
8.72113	-0.000876		0.00062521
8.72903	-0.0008792		0.00061749
8.73692	-0.0008932		0.00062013
8.74482	-0.000896		0.00061857
8.75271	-0.0008984		0.00061702
8.7606	-0.0009008		0.00061395
8.7685	-0.000904		0.00060923
8.77639	-0.0009087		0.00059795
8.78429	-0.0009062		0.0005883
8.79218	-0.0009072		0.00058557
8.80008	-0.0009082		0.00058306
8.80797	-0.0009087		0.00057783
8.81587	-0.0009096		0.00056937
8.82376	-0.0009108		0.00055703
8.83166	-0.0009144		0.00055028
8.83955	-0.0009181		0.00054293
8.84745	-0.0009166		0.00053319
8.85534	-0.0009181		0.00053073
8.86324	-0.0009204		0.00052454
8.87113	-0.0009228		0.00052313
8.87903	-0.0009255		0.00052171
8.88692	-0.0009283		0.00051061
8.89482	-0.0009331		0.00050349
8.90271	-0.0009375		0.00049884
8.91061	-0.000942		0.00048778
8.9185	-0.0009502		0.00048787
8.9264	-0.0009643		0.00048691
8.93429	-0.0009676		0.00048595
8.94219	-0.0009723		0.0004847
8.95008	-0.0009853		0.00048345
8.95797	-0.0009886		0.00048139
8.96587	-0.0009996		0.0004721
8.97376	-0.0010105		0.00047038
8.98166	-0.0010226		0.00046867
8.98955	-0.0010278		0.00046487
8.99745	-0.0010378		0.00047201
9.00534	-0.0010519		0.00047223
9.01324	-0.0010558		0.00047111
9.02113	-0.0010664		0.00046999
9.02903	-0.0010789		0.00047033
9.03692	-0.0010919		0.0004699
9.04482	-0.0011042		0.0004684
9.05271	-0.0011283		0.0004669
9.06061	-0.0011321		0.00046431
9.0685	-0.00113		0.00045296
9.0764	-0.001131		0.00044772
9.08429	-0.001132		0.00044597
9.09219	-0.0011342		0.00044421
9.10008	-0.0011365		0.00044074
9.10798	-0.0011397		0.00043434
9.11587	-0.0011431		0.00042625
9.12377	-0.001152		0.00041744
9.13166	-0.0011594		0.00041699
9.13956	-0.00117		0.00041546
9.14745	-0.0011767		0.00041393
9.15535	-0.0011895		0.0004136
9.16324	-0.0012027		0.00041314
9.17113	-0.0012113		0.00041256
9.17903	-0.0012148		0.00041198
9.18692	-0.0012295		0.00040837
9.19482	-0.0012379		0.00040477
9.20271	-0.0012425		0.0003978
9.21061	-0.0012517		0.00041107
9.2185	-0.001258		0.00041265
9.2264	-0.0012629		0.00041422
9.23429	-0.0012678		0.00041792
9.24219	-0.0012767		0.00042035
9.25008	-0.0012877		0.00042112
9.25798	-0.0012919		0.00042105
9.26587	-0.001296		0.00041599
9.27377	-0.0012979		0.00041093
9.28166	-0.0012986		0.00041221
9.28956	-0.0013009		0.00041264
9.29745	-0.0013032		0.00041231
9.30535	-0.0013121		0.00041198
9.31324	-0.0013161		0.00041268
9.32114	-0.0013227		0.00042469
9.32903	-0.0013249		0.00042729
9.33693	-0.001327		0.00042976
9.34482	-0.0013386		0.00043476
9.35272	-0.0013416		0.00043626
9.36061	-0.0013415		0.00043777
9.3685	-0.0013452		0.00044055
9.3764	-0.0013489		0.00044333
9.38429	-0.0013549		0.00044525
9.39219	-0.0013571		0.00046297
9.40008	-0.0013609		0.00048004
9.40798	-0.0013601		0.00048919
9.41587	-0.0013623		0.00049269
9.42377	-0.0013645		0.00050599
9.43166	-0.0013661		0.00051155
9.43956	-0.0013577		0.00051733
9.44745	-0.001351		0.00052779
9.45535	-0.0013482		0.00053169
9.46324	-0.001334		0.00053792
9.47114	-0.0013235		0.00055631
9.47903	-0.0013182		0.0005712
9.48693	-0.0013062		0.00057635
9.49482	-0.0012898		0.00058467
9.50272	-0.0012876		0.00059675
9.51061	-0.0012723		0.0006075
9.51851	-0.001249		0.00061568
9.5264	-0.0012384		0.00063554
9.5343	-0.0012341		0.00065304
9.54219	-0.0012243		0.00066332
9.55009	-0.0012194		0.00067826
9.55798	-0.0012116		0.00068294
9.56587	-0.0012079		0.00068836
9.57377	-0.0011965		0.00070353
9.58166	-0.0011849		0.00072441
9.58956	-0.0011698		0.00073651
9.59745	-0.0011649		0.00074769
9.60535	-0.0011517		0.00075697
9.61324	-0.0011439		0.00076995
9.62114	-0.0011325		0.00078004
9.62903	-0.0011211		0.00078814
9.63693	-0.001112		0.00081332
9.64482	-0.001094		0.00082911
9.65272	-0.0010766		0.00084904
9.66061	-0.0010644		0.0008765
9.66851	-0.0010585		0.00090566
9.6764	-0.001035		0.00092093
9.6843	-0.0010195		0.00094605
9.69219	-0.0010167		0.00097487
9.70009	-0.0010045		0.00100111
9.70798	-0.0009785		0.0010313
9.71588	-0.0009697		0.00107631
9.72377	-0.0009514		0.00111213
9.73167	-0.0009353		0.0011299
9.73956	-0.0009291		0.00117009
9.74746	-0.0009238		0.00121465
9.75535	-0.0009055		0.00125016
9.76324	-0.0008993		0.00129865
9.77114	-0.0008894		0.00133742
9.77903	-0.0008673		0.00138931
9.78693	-0.0008504		0.00144025
9.79482	-0.0008468		0.00149891
9.80272	-0.0008358		0.00155489
9.81061	-0.000819		0.00161465
9.81851	-0.000801		0.00170358
9.8264	-0.0007928		0.00177272
9.8343	-0.0007765		0.0018417
9.84219	-0.0007637		0.0019254
9.85009	-0.0007499		0.00201495
9.85798	-0.0007348		0.00209141
9.86588	-0.0007169		0.00217758
9.87377	-0.0007024		0.0022642
9.88167	-0.0006906		0.00235698
9.88956	-0.0006684		0.00243687
9.89746	-0.0006579		0.00252846
9.90535	-0.0006495		0.00263057
9.91325	-0.0006291		0.00272418
9.92114	-0.0006165		0.00282703
9.92904	-0.0006159		0.00293195
9.93693	-0.0006025		0.00302369
9.94483	-0.0005914		0.00311423
9.95272	-0.000584		0.00322072
9.96061	-0.000564		0.00333084
9.96851	-0.0005409		0.00341666
9.9764	-0.000528		0.00350622
9.9843	-0.0005187		0.00360777
9.99219	-0.0005033		0.00370176
10.0001	-0.0004856		0.00379487
10.008	-0.0004781		0.00389627
10.0159	-0.0004655		0.00398499
10.0238	-0.0004542		0.00406233
10.0317	-0.0004536		0.00413695
10.0396	-0.0004437		0.0042069
10.0475	-0.0004252		0.00427144
10.0554	-0.0004172		0.00433357
10.0632	-0.0004034		0.0043988
10.0711	-0.0003872		0.00445341
10.079	-0.0003824		0.00451042
10.0869	-0.000374		0.00456324
10.0948	-0.0003611		0.00460697
10.1027	-0.0003421		0.00464025
10.1106	-0.0003327		0.00467606
10.1185	-0.0003313		0.00470502
10.1264	-0.0003161		0.00472704
10.1343	-0.0003035		0.00474963
10.1422	-0.0002994		0.0047691
10.1501	-0.0002896		0.00478374
10.158	-0.0002747		0.00479166
10.1659	-0.0002669		0.00479985
10.1738	-0.0002619		0.0048022
10.1817	-0.0002574		0.00480456
10.1896	-0.0002582		0.00481745
10.1975	-0.0002529		0.00482931
10.2054	-0.0002437		0.00483126
10.2132	-0.0002342		0.0048332
10.2211	-0.0002207		0.00483441
10.229	-0.0002045		0.00483258
10.2369	-0.0001948		0.00483076
10.2448	-0.0001894		0.00483185
10.2527	-0.0001827		0.00483471
10.2606	-0.0001664		0.00483756
10.2685	-0.0001543		0.00484746
10.2764	-0.0001474		0.00486288
10.2843	-0.0001312		0.00486413
10.2922	-0.0001045		0.00486537
10.3001	-9.64e-05		0.00487675
10.308	-7.86e-05		0.00488234
10.3159	-5.85e-05		0.00488586
10.3238	-4.2e-05		0.00490622
10.3317	-3.34e-05		0.00492538
10.3396	-1.6e-05		0.00493963
10.3475	2.74e-08		0.00496253
10.3554	1.24e-05		0.00498852
10.3632	3.49e-05		0.00501571
10.3711	6.04e-05		0.00503694
10.379	7.97e-05		0.00506311
10.3869	0.00010423		0.0050915
10.3948	0.00013431		0.00511182
10.4027	0.00015483		0.00513581
10.4106	0.00017922		0.00516803
10.4185	0.00021482		0.00519071
10.4264	0.00023594		0.0052228
10.4343	0.00025073		0.00526326
10.4422	0.00027721		0.00530249
10.4501	0.0002999		0.00534219
10.458	0.00032487		0.00538989
10.4659	0.00035739		0.00543342
10.4738	0.00038978		0.00547098
10.4817	0.00041962		0.00550329
10.4896	0.00044389		0.00553573
10.4975	0.00047638		0.00557523
10.5054	0.0005135		0.00562365
10.5133	0.00055607		0.00566618
10.5211	0.00060463		0.00570892
10.529	0.00065676		0.0057575
10.5369	0.00071224		0.00581268
10.5448	0.00077557		0.00585856
10.5527	0.0008496		0.00589899
10.5606	0.00093549		0.00594949
10.5685	0.00102358		0.00600378
10.5764	0.00113186		0.00605696
10.5843	0.00124809		0.0061171
10.5922	0.0013728		0.00617598
10.6001	0.00151836		0.00622919
10.608	0.0016804		0.00629491
10.6159	0.00186562		0.00637032
10.6238	0.00208858		0.00644557
10.6317	0.00235465		0.00653091
10.6396	0.00267678		0.00664653
10.6475	0.00308377		0.00679499
10.6554	0.00360585		0.00697616
10.6633	0.00440654		0.0072265
10.6711	0.00549824		0.00757237
10.679	0.00669869		0.00800976
10.6869	0.00817322		0.00859712
10.6948	0.0100424		0.00940741
10.7027	0.0124695		0.0104867
10.7106	0.0156601		0.0118926
10.7185	0.0194945		0.0137341
10.7264	0.0240415		0.0161159
10.7343	0.0295611		0.0191134
10.7422	0.0361593		0.0228263
10.7501	0.0439147		0.0274071
10.758	0.0529274		0.0329433
10.7659	0.0633435		0.0395197
10.7738	0.0752026		0.0472936
10.7817	0.0885259		0.0563512
10.7896	0.103639		0.0670215
10.7975	0.120558		0.0791689
10.8054	0.138797		0.0925451
10.8133	0.158592		0.107465
10.8211	0.180093		0.123917
10.829	0.203261		0.14203
10.8369	0.22802		0.161808
10.8448	0.254176		0.183069
10.8527	0.281591		0.205935
10.8606	0.310138		0.230392
10.8685	0.339843		0.256457
10.8764	0.370654		0.283817
10.8843	0.402156		0.312261
10.8922	0.434351		0.34178
10.9001	0.467159		0.372215
10.908	0.500141		0.403487
10.9159	0.53291		0.435496
10.9238	0.565626		0.467908
10.9317	0.598222		0.500568
10.9396	0.630304		0.533189
10.9475	0.661878		0.565671
10.9554	0.692818		0.598005
10.9633	0.723019		0.630001
10.9711	0.752115		0.661355
10.979	0.779941		0.69196
10.9869	0.806645		0.721872
10.9948	0.831955		0.750678
11.0027	0.855685		0.778159
11.0106	0.877751		0.80459
11.0185	0.898032		0.829877
11.0264	0.916666		0.853382
11.0343	0.933807		0.875167
11.0422	0.948969		0.895396
11.0501	0.96205		0.913972
11.058	0.973299		0.930708
11.0659	0.982692		0.945707
11.0738	0.99012		0.958944
11.0817	0.995695		0.970339
11.0896	0.999451		0.979881
11.0975	1		0.987653
11.1054	0.999881		0.993843
11.1133	0.999762		0.998277
11.1212	0.99641		0.999458
11.129	0.991403		1
11.1369	0.984811		0.998988
11.1448	0.976726		0.997975
11.1527	0.967208		0.993623
11.1606	0.956311		0.987715
11.1685	0.944137		0.980592
11.1764	0.930606		0.972124
11.1843	0.915882		0.962361
11.1922	0.900307		0.951396
11.2001	0.883881		0.939272
11.208	0.866659		0.926051
11.2159	0.848606		0.911886
11.2238	0.829771		0.896821
11.2317	0.810163		0.880855
11.2396	0.790152		0.864172
11.2475	0.769924		0.846898
11.2554	0.749369		0.828962
11.2633	0.728445		0.810322
11.2712	0.707182		0.791151
11.279	0.685968		0.771822
11.2869	0.664834		0.752275
11.2948	0.643704		0.732548
11.3027	0.622655		0.712538
11.3106	0.601811		0.69227
11.3185	0.581044		0.672123
11.3264	0.56044		0.652166
11.3343	0.540284		0.63213
11.3422	0.520426		0.61217
11.3501	0.500731		0.592519
11.358	0.481365		0.572936
11.3659	0.462438		0.553529
11.3738	0.443906		0.534575
11.3817	0.425641		0.515973
11.3896	0.40789		0.497555
11.3975	0.390711		0.479256
11.4054	0.373918		0.461383
11.4133	0.35765		0.443959
11.4212	0.341901		0.426865
11.429	0.326598		0.410264
11.4369	0.31179		0.39408
11.4448	0.297522		0.378242
11.4527	0.28372		0.362898
11.4606	0.270364		0.348013
11.4685	0.257535		0.333491
11.4764	0.245235		0.31942
11.4843	0.233341		0.305855
11.4922	0.22193		0.292684
11.5001	0.210823		0.279916
11.508	0.20007		0.267632
11.5159	0.189963		0.255723
11.5238	0.180391		0.243952
11.5317	0.171212		0.232712
11.5396	0.162415		0.222109
11.5475	0.154044		0.211866
11.5554	0.146081		0.202008
11.5633	0.138463		0.192592
11.5712	0.131208		0.183517
11.579	0.124327		0.174793
11.5869	0.117773		0.166464
11.5948	0.11133		0.158501
11.6027	0.105097		0.150843
11.6106	0.0993817		0.143518
11.6185	0.0940458		0.136535
11.6264	0.0890156		0.129848
11.6343	0.0842707		0.123436
11.6422	0.0797642		0.117376
11.6501	0.0754901		0.111583
11.658	0.0714833		0.106041
11.6659	0.067684		0.100788
11.6738	0.0641004		0.0957952
11.6817	0.0607422		0.0910237
11.6896	0.0575879		0.0865008
11.6975	0.054598		0.0822177
11.7054	0.0517944		0.078142
11.7133	0.0491808		0.0742672
11.7212	0.0467166		0.0706218
11.729	0.0443994		0.0669924
11.7369	0.042245		0.0633829
11.7448	0.0402141		0.0601748
11.7527	0.0383132		0.0572599
11.7606	0.0365402		0.0544959
11.7685	0.0348953		0.05188
11.7764	0.0333436		0.0494352
11.7843	0.0318895		0.0471199
11.7922	0.0305493		0.0449226
11.8001	0.0292936		0.0428585
11.808	0.0281185		0.0409283
11.8159	0.0270328		0.0390979
11.8238	0.0260253		0.0373861
11.8317	0.0250745		0.035788
11.8396	0.0241897		0.034273
11.8475	0.0233802		0.032849
11.8554	0.0226188		0.0315287
11.8633	0.0219088		0.0302802
11.8712	0.0212529		0.0291026
11.8791	0.020633		0.0280051
11.8869	0.020064		0.0269726
11.8948	0.0195279		0.0259939
11.9027	0.0190331		0.025073
11.9106	0.0185631		0.0242218
11.9185	0.0181253		0.0234154
11.9264	0.017712		0.0226555
11.9343	0.0173184		0.0219493
11.9422	0.0169399		0.0212883
11.9501	0.0165956		0.0206633
11.958	0.0162639		0.0200727
11.9659	0.0159479		0.0195153
11.9738	0.0156452		0.0189957
11.9817	0.015371		0.0184851
11.9896	0.0151009		0.0180268
11.9975	0.0148344		0.0175926
12.0054	0.0145768		0.0171657
12.0133	0.0143318		0.016755
12.0212	0.014091		0.0163876
12.0291	0.0137867		0.016028
12.0369	0.013422		0.0156822
12.0448	0.0131233		0.0153453
12.0527	0.0128661		0.0150222
12.0606	0.0126555		0.014717
12.0685	0.0124442		0.0144269
12.0764	0.012242		0.0141524
12.0843	0.0120552		0.0138753
12.0922	0.0118661		0.0136132
12.1001	0.0116761		0.0133633
12.108	0.0114824		0.0131319
12.1159	0.011302		0.0128995
12.1238	0.0111153		0.0126823
12.1317	0.0109396		0.0124708
12.1396	0.0107748		0.012266
12.1475	0.0106026		0.0120583
12.1554	0.0104204		0.0118659
12.1633	0.0102585		0.0116725
12.1712	0.010097		0.01149
12.1791	0.00993493		0.0113229
12.1869	0.00977889		0.0111608
12.1948	0.009635		0.011003
12.2027	0.00949116		0.0108437
12.2106	0.00935224		0.0106962
12.2185	0.00921332		0.0105544
12.2264	0.009084		0.0104295
12.2343	0.00894574		0.0102901
12.2422	0.00881888		0.010154
12.2501	0.0086994		0.0100216
12.258	0.00857269		0.00990035
12.2659	0.00845489		0.00977568
12.2738	0.00835287		0.00965713
12.2817	0.00825551		0.00955254
12.2896	0.00815514		0.00945912
12.2975	0.00806991		0.0093537
12.3054	0.00799223		0.00924716
12.3133	0.00791498		0.00914471
12.3212	0.00784827		0.00904666
12.3291	0.00778674		0.00895668
12.3369	0.00772733		0.00887165
12.3448	0.00766513		0.00879536
12.3527	0.00761056		0.00871559
12.3606	0.00756656		0.00863967
12.3685	0.00752461		0.00857311
12.3764	0.00750179		0.00850786
12.3843	0.00748244		0.00843841
12.3922	0.0074676		0.00838284
12.4001	0.00745206		0.00832908
12.408	0.00744742		0.0082773
12.4159	0.0074435		0.00821857
12.4238	0.00744364		0.00816516
12.4317	0.00745086		0.00811271
12.4396	0.00746852		0.00806094
12.4475	0.00747906		0.00802079
12.4554	0.00749109		0.00798067
12.4633	0.0075127		0.00794021
12.4712	0.00753336		0.00791062
12.4791	0.00755258		0.00788207
12.487	0.00757961		0.00785513
12.4948	0.00761147		0.00782731
12.5027	0.00763524		0.00781354
12.5106	0.00767576		0.0077918
12.5185	0.00770676		0.00777322
12.5264	0.00773655		0.00776617
12.5343	0.00777476		0.00776236
12.5422	0.00782077		0.00775855
12.5501	0.00785684		0.00775608
12.558	0.0078907		0.00775478
12.5659	0.00791703		0.00775349
12.5738	0.00794928		0.00774952
12.5817	0.00797402		0.00774898
12.5896	0.007999		0.00774844
12.5975	0.00802698		0.00775713
12.6054	0.00804684		0.0077667
12.6133	0.00806974		0.00777618
12.6212	0.00808694		0.00778467
12.6291	0.00808918		0.00780479
12.637	0.00809624		0.0078243
12.6448	0.00810035		0.00783229
12.6527	0.00810107		0.00784826
12.6606	0.00809941		0.00787423
12.6685	0.00809561		0.00790009
12.6764	0.00809181		0.00792115
12.6843	0.00808588		0.00794191
12.6922	0.00807153		0.00796258
12.7001	0.00806559		0.00797484
12.708	0.00805307		0.00797751
12.7159	0.00803521		0.0079902
12.7238	0.00803235		0.00799865
12.7317	0.00802739		0.0080027
12.7396	0.00801258		0.00801852
12.7475	0.00799359		0.00803286
12.7554	0.00797507		0.00804087
12.7633	0.00794963		0.00805701
12.7712	0.00792373		0.00806831
12.7791	0.00789463		0.00807587
12.787	0.0078644		0.00808539
12.7948	0.0078332		0.00810238
12.8027	0.00780817		0.00810402
12.8106	0.00778369		0.00810566
12.8185	0.00775572		0.00811046
12.8264	0.00772384		0.00811139
12.8343	0.0076973		0.00811037
12.8422	0.00767271		0.00810936
12.8501	0.00765224		0.00810639
12.858	0.00763122		0.00809832
12.8659	0.0076045		0.00809456
12.8738	0.00756824		0.00809251
12.8817	0.00754413		0.00809047
12.8896	0.00752809		0.00807764
12.8975	0.00750905		0.0080687
12.9054	0.00748054		0.00805479
12.9133	0.00744677		0.00804941
12.9212	0.00741282		0.00804586
12.9291	0.00738954		0.00803159
12.937	0.00736021		0.00801513
12.9448	0.00733208		0.00800515
12.9527	0.00730257		0.00800056
12.9606	0.00727027		0.00798268
12.9685	0.00723294		0.00795726
12.9764	0.00719917		0.00793941
12.9843	0.00716925		0.00792324
12.9922	0.00713348		0.00790827
13.0001	0.00709662		0.00790026
13.008	0.00704849		0.00788817
13.0159	0.00701245		0.00785422
13.0238	0.00696889		0.0078302
13.0317	0.00692569		0.00780936
13.0396	0.00688645		0.00778501
13.0475	0.00684704		0.00774767
13.0554	0.00679968		0.00772658
13.0633	0.00676042		0.00769334
13.0712	0.00671577		0.00766086
13.0791	0.00666801		0.00763728
13.087	0.00660895		0.00761702
13.0949	0.00655439		0.00758943
13.1027	0.00649998		0.00756094
13.1106	0.006438		0.00752451
13.1185	0.00639337		0.00748807
13.1264	0.00634862		0.00744475
13.1343	0.00629581		0.00740658
13.1422	0.00624039		0.00736843
13.1501	0.00620019		0.00733028
13.158	0.00615822		0.00729099
13.1659	0.006115		0.00725759
13.1738	0.0060751		0.00722369
13.1817	0.00603533		0.00719045
13.1896	0.00599172		0.00716342
13.1975	0.00596135		0.0071325
13.2054	0.00593024		0.00709865
13.2133	0.00589429		0.00706974
13.2212	0.00586158		0.00703997
13.2291	0.00583773		0.00701222
13.237	0.005807		0.00698849
13.2449	0.00577728		0.0069652
13.2527	0.00575265		0.00693967
13.2606	0.00572405		0.00691725
13.2685	0.00570061		0.00689922
13.2764	0.00568842		0.00688514
13.2843	0.00567697		0.00686221
13.2922	0.00566165		0.00684604
13.3001	0.0056426		0.00684135
13.308	0.00562927		0.0068267
13.3159	0.00561368		0.00681238
13.3238	0.00554944		0.00639594
13.3317	0.00463033		0.00587472
13.3396	0.00476639		0.00646302
13.3475	0.00522099		0.00664929
13.3554	0.00542585		0.00671586
13.3633	0.00551798		0.00672634
13.3712	0.00555591		0.00673097
13.3791	0.00556933		0.00672191
13.387	0.00557217		0.00671285
13.3949	0.00557502		0.00670024
13.4027	0.00557662		0.00668406
13.4106	0.00558916		0.00666625
13.4185	0.00560356		0.00666082
13.4264	0.0056108		0.00665465
13.4343	0.00562095		0.00664378
13.4422	0.00564226		0.0066359
13.4501	0.00565679		0.00663494
13.458	0.00566347		0.00663079
13.4659	0.00568681		0.00662664
13.4738	0.00571161		0.0066097
13.4817	0.00572149		0.00661025
13.4896	0.00573482		0.00661437
13.4975	0.00576247		0.00661396
13.5054	0.00578566		0.00661056
13.5133	0.00580415		0.00660717
13.5212	0.00583176		0.00660104
13.5291	0.005866		0.00659729
13.537	0.00589651		0.00660162
13.5449	0.00592482		0.0066019
13.5527	0.00596336		0.00660138
13.5606	0.00598755		0.00660046
13.5685	0.00601994		0.00659954
13.5764	0.0060618		0.00659162
13.5843	0.00610308		0.00659512
13.5922	0.00613305		0.00660788
13.6001	0.00617717		0.00661273
13.608	0.00621452		0.00661542
13.6159	0.00625321		0.006616
13.6238	0.00629846		0.00661657
13.6317	0.00634408		0.0066252
13.6396	0.00638588		0.00663896
13.6475	0.00642709		0.00663895
13.6554	0.0064764		0.00663895
13.6633	0.00652411		0.0066479
13.6712	0.00657498		0.00665151
13.6791	0.00662257		0.00665512
13.687	0.00668532		0.00666848
13.6949	0.00674957		0.00667012
13.7027	0.00680639		0.00667177
13.7106	0.00686145		0.00667575
13.7185	0.00692007		0.00668943
13.7264	0.00698023		0.00669726
13.7343	0.00704281		0.00670267
13.7422	0.00709016		0.00671032
13.7501	0.00714647		0.00672306
13.758	0.00722356		0.00672934
13.7659	0.00730201		0.00674149
13.7738	0.00737358		0.00676887
13.7817	0.00746075		0.00677358
13.7896	0.00755765		0.00677829
13.7975	0.00765348		0.00679024
13.8054	0.00774616		0.00679123
13.8133	0.0078656		0.00679473
13.8212	0.00798751		0.00680135
13.8291	0.00811399		0.00680911
13.837	0.00826495		0.00682023
13.8449	0.00842934		0.00682948
13.8528	0.00860533		0.00683752
13.8606	0.00881114		0.00684652
13.8685	0.00904843		0.00684786
13.8764	0.0093068		0.00686295
13.8843	0.00959794		0.00686651
13.8922	0.00994395		0.00687007
13.9001	0.0103339		0.00688139
13.908	0.0107498		0.00688076
13.9159	0.0112274		0.00688014
13.9238	0.0117751		0.00688092
13.9317	0.0124044		0.00689201
13.9396	0.0132611		0.00689267
13.9475	0.0141635		0.00689387
13.9554	0.0149901		0.00689484
13.9633	0.0158882		0.00690707
13.9712	0.0168632		0.00690819
13.9791	0.0179253		0.00690931
13.987	0.0190626		0.0069084
13.9949	0.0202891		0.00690749
14.0028	0.0215964		0.00690474
14.0106	0.0229687		0.0069047
14.0185	0.0244063		0.00690316
14.0264	0.0259278		0.00690161
14.0343	0.0275017		0.0069027
14.0422	0.0291188		0.00690724
14.0501	0.0307951		0.00690887
14.058	0.0325073		0.00690906
14.0659	0.0342355		0.00690268
14.0738	0.0359862		0.00689631
14.0817	0.0377631		0.00688867
14.0896	0.0395445		0.00688929
14.0975	0.0413094		0.00689121
14.1054	0.043068		0.00689624
14.1133	0.0448025		0.00691638
14.1212	0.0464808		0.00694523
14.1291	0.0481182		0.00696808
14.137	0.0497125		0.00698467
14.1449	0.0512363		0.0070169
14.1528	0.0526792		0.00705435
14.1606	0.0540445		0.00711043
14.1685	0.0553237		0.00717727
14.1764	0.0565152		0.00726431
14.1843	0.0576085		0.00736235
14.1922	0.0585827		0.00747915
14.2001	0.0594439		0.00761665
14.208	0.0601958		0.00776451
14.2159	0.0608264		0.00793121
14.2238	0.0613293		0.00812924
14.2317	0.0617156		0.00832807
14.2396	0.0619952		0.00856031
14.2475	0.0620628		0.00882124
14.2554	0.0620895		0.00910148
14.2633	0.0620064		0.009386
14.2712	0.0619233		0.00968943
14.2791	0.0616138		0.0100178
14.287	0.0612029		0.010354
14.2949	0.0606968		0.0107117
14.3028	0.0600917		0.0110834
14.3106	0.059404		0.0114617
14.3185	0.0586373		0.011856
14.3264	0.0577894		0.0122594
14.3343	0.0568734		0.0126674
14.3422	0.0558928		0.0130668
14.3501	0.0548559		0.0134664
14.358	0.0537728		0.013875
14.3659	0.0526411		0.0142634
14.3738	0.051476		0.0146547
14.3817	0.0502677		0.0150333
14.3896	0.0490445		0.0153998
14.3975	0.0477969		0.0157449
14.4054	0.0465235		0.0160734
14.4133	0.0452307		0.0163942
14.4212	0.0439448		0.016687
14.4291	0.0426591		0.0169559
14.437	0.0413865		0.0172191
14.4449	0.0401265		0.0174575
14.4528	0.0388775		0.0176602
14.4607	0.0376408		0.0178447
14.4685	0.0364304		0.0180028
14.4764	0.0352346		0.0181319
14.4843	0.034069		0.0182395
14.4922	0.0329326		0.0183266
14.5001	0.0318286		0.0183727
14.508	0.030758		0.0183832
14.5159	0.0297081		0.018385
14.5238	0.0287032		0.0183599
14.5317	0.0277369		0.0183349
14.5396	0.026804		0.0182736
14.5475	0.0259162		0.0181836
14.5554	0.0250667		0.0180705
14.5633	0.0242527		0.0179395
14.5712	0.0234781		0.0178033
14.5791	0.0227464		0.0176412
14.587	0.0220549		0.0174635
14.5949	0.0213901		0.0172731
14.6028	0.0207724		0.0170718
14.6107	0.0201946		0.0168506
14.6185	0.0196451		0.0166302
14.6264	0.0191315		0.0164011
14.6343	0.0186499		0.0161516
14.6422	0.0181976		0.0158939
14.6501	0.0177857		0.0156387
14.658	0.0174024		0.0153707
14.6659	0.0170554		0.0150958
14.6738	0.0167358		0.0148316
14.6817	0.0164497		0.0145662
14.6896	0.0161927		0.0142919
14.6975	0.0159596		0.0140225
14.7054	0.0157532		0.0137589
14.7133	0.0155783		0.0134856
14.7212	0.0154106		0.013209
14.7291	0.0152648		0.0129411
14.737	0.0151562		0.0126827
14.7449	0.0150622		0.0124177
14.7528	0.0149793		0.0121595
14.7607	0.0149197		0.0119057
14.7685	0.0148884		0.0116611
14.7764	0.0148721		0.0114222
14.7843	0.0148689		0.0111747
14.7922	0.0148864		0.0109264
14.8001	0.0149159		0.0106871
14.808	0.0149595		0.0104655
14.8159	0.0150286		0.0102328
14.8238	0.0151157		0.00999683
14.8317	0.0152189		0.00977667
14.8396	0.0153305		0.00956497
14.8475	0.0154641		0.00934254
14.8554	0.0156169		0.00913844
14.8633	0.0157757		0.00895216
14.8712	0.0159507		0.0087631
14.8791	0.0161453		0.00857016
14.887	0.0163575		0.00839285
14.8949	0.0165959		0.00821854
14.9028	0.0168539		0.00804822
14.9107	0.0171338		0.00788195
14.9185	0.0174415		0.00772819
14.9264	0.0177816		0.00757574
14.9343	0.0181477		0.00742687
14.9422	0.0185461		0.00728666
14.9501	0.0190009		0.00715037
14.958	0.0194986		0.00700245
14.9659	0.0200415		0.00687668
14.9738	0.0206425		0.00673794
14.9817	0.0213062		0.00660363
14.9896	0.022042		0.00648889
14.9975	0.022857		0.00637429
15.0054	0.0237675		0.00625459
15.0133	0.0247842		0.00614275
15.0212	0.0259009		0.0060401
15.0291	0.0271468		0.00593354
15.037	0.0285522		0.00583841
15.0449	0.0301183		0.00575594
15.0528	0.0318657		0.00566847
15.0607	0.0338221		0.00557066
15.0686	0.0360032		0.00548463
15.0764	0.0384292		0.00540946
15.0843	0.0411525		0.0053353
15.0922	0.0441662		0.00525925
15.1001	0.0475034		0.00518513
15.108	0.051234		0.0051106
15.1159	0.055371		0.00504309
15.1238	0.059935		0.0049856
15.1317	0.0649641		0.00493582
15.1396	0.0705634		0.00487206
15.1475	0.0767274		0.00482231
15.1554	0.0834406		0.00477633
15.1633	0.0908338		0.00473
15.1712	0.0989376		0.00467995
15.1791	0.107994		0.00464009
15.187	0.117898		0.00459838
15.1949	0.128343		0.00455367
15.2028	0.139603		0.00451327
15.2107	0.151685		0.00447747
15.2186	0.164701		0.00443045
15.2264	0.178673		0.00438845
15.2343	0.193521		0.00435488
15.2422	0.209532		0.00431154
15.2501	0.226601		0.00426979
15.258	0.244287		0.00423478
15.2659	0.262869		0.00420567
15.2738	0.282442		0.00417195
15.2817	0.302866		0.00413428
15.2896	0.324037		0.00409922
15.2975	0.346009		0.00407158
15.3054	0.368771		0.00403191
15.3133	0.392074		0.00399849
15.3212	0.415926		0.00395788
15.3291	0.4404		0.00392332
15.337	0.4651		0.00388756
15.3449	0.489893		0.00386182
15.3528	0.514917		0.00382905
15.3607	0.539774		0.00379619
15.3686	0.564373		0.00377102
15.3764	0.588894		0.00374251
15.3843	0.61309		0.00370987
15.3922	0.636681		0.00370071
15.4001	0.659662		0.00367001
15.408	0.681976		0.0036414
15.4159	0.703408		0.00363543
15.4238	0.723968		0.00362293
15.4317	0.743476		0.00359522
15.4396	0.761618		0.00356999
15.4475	0.778369		0.00355483
15.4554	0.79378		0.00353629
15.4633	0.807868		0.00352571
15.4712	0.820644		0.00351069
15.4791	0.831731		0.00349611
15.487	0.841014		0.0034819
15.4949	0.848653		0.00347978
15.5028	0.854591		0.00347767
15.5107	0.858876		0.00346893
15.5186	0.861506		0.0034633
15.5264	0.861054		0.00346213
15.5343	0.860602		0.00346096
15.5422	0.859552		0.00345856
15.5501	0.855766		0.00346105
[truncated: 1,680 more rows]

## Sheet: Supp_Figure11
Supplementary Figure 11a	Blue-Native PAGE
This gel has no molecular weight marker because it is a Blue-Native PAGE gel run to excise bands for in-gel cross-linking mass spectrometry (IGX-MS) as stated in the figure legends and therefore the bands also cannot be stained or fixed as they are used for downstream in-gel cross-linking experiments.

## Sheet: SuppFig12g
Supplementary Figure 12g		QELS
t (sec)	mean	SD		Fit
2e-07	1.2665	0.0033357
3.5e-07	1.261	0.00179686
5e-07	1.26112	0.00123058
6.5e-07	1.2594	0.000935802
8e-07	1.25651	0.000754983
9e-07	1.25398	0.000709947
1e-06	1.254	0.000672273
1.1e-06	1.25218	0.00064012
1.2e-06	1.25114	0.000612241
1.3e-06	1.25058	0.000587757
1.4e-06	1.24952	0.000566022
1.5e-06	1.24826	0.000546554
1.6e-06	1.24638	0.000528981
1.7e-06	1.24487	0.000513013
1.8e-06	1.24363	0.000498417
1.9e-06	1.24272	0.000485007
2e-06	1.24147	0.00047263
2.1e-06	1.24146	0.000461158
2.2e-06	1.2407	0.000450487
2.3e-06	1.2397	0.000440526
2.4e-06	1.23886	0.000431201
2.5e-06	1.2382	0.000422445
2.6e-06	1.23779	0.000414204
2.7e-06	1.23702	0.000406428
2.8e-06	1.23618	0.000399076
2.9e-06	1.23476	0.000392109
3e-06	1.23297	0.000385496
3.12e-06	1.23119	0.000378119
3.26e-06	1.22935	0.00037009
3.42e-06	1.22739	0.000361502
3.6e-06	1.22606	0.000352434
3.8e-06	1.22498	0.000342952
4e-06	1.2237	0.0003342
4.2e-06	1.22256	0.000326088
4.4e-06	1.22086	0.000318542
4.6e-06	1.21919	0.000311499
4.8e-06	1.21704	0.000304905
5e-06	1.2149	0.000298714
5.2e-06	1.21345	0.000292886
5.4e-06	1.21221	0.000287388
5.6e-06	1.21063	0.000282189
5.8e-06	1.20952	0.000277263
6e-06	1.20892	0.000272587
6.24e-06	1.20706	0.00026737
6.52e-06	1.20496	0.000261693
6.84e-06	1.20263	0.000255621
7.2e-06	1.19999	0.000249209
7.6e-06	1.19679	0.000242504
8e-06	1.19399	0.000236315
8.4e-06	1.19143	0.000230579
8.8e-06	1.18933	0.000225243
9.2e-06	1.18709	0.000220263
9.6e-06	1.18437	0.0002156
1e-05	1.1819	0.000211223
1.04e-05	1.17947	0.000207102
1.08e-05	1.17679	0.000203214
1.12e-05	1.17451	0.000199538
1.16e-05	1.17245	0.000196054
1.2e-05	1.1703	0.000192748
1.25e-05	1.16766	0.000189059
1.3e-05	1.16448	0.000185045
1.37e-05	1.16046	0.000180751
1.44e-05	1.15677	0.000176217
1.52e-05	1.15254	0.000171476
1.6e-05	1.14829	0.0001671
1.68e-05	1.14474	0.000163044
1.76e-05	1.14088	0.000159271
1.84e-05	1.1372	0.00015575
1.92e-05	1.13366	0.000152452
2e-05	1.13015	0.000149357
2.08e-05	1.1265	0.000146443
2.16e-05	1.12345	0.000143694
2.24e-05	1.12	0.000141095
2.32e-05	1.11708	0.000138631
2.4e-05	1.11413	0.000136293
2.5e-05	1.11077	0.000133685
2.61e-05	1.10679	0.000130847
2.74e-05	1.10258	0.00012781
2.88e-05	1.09789	0.000124604
3.04e-05	1.09304	0.000121252
3.2e-05	1.08836	0.000118157
3.36e-05	1.08397	0.00011529
3.52e-05	1.07993	0.000112622
3.68e-05	1.07607	0.000110132
3.84e-05	1.07221	0.0001078
4e-05	1.06851	0.000105611
4.16e-05	1.0651	0.000103551
4.32e-05	1.06182	0.000101607
4.48e-05	1.05868	9.98e-05
4.64e-05	1.05597	9.8e-05
4.8e-05	1.0535	9.64e-05
4.99e-05	1.0507	9.45e-05
5.22e-05	1.04749	9.25e-05
5.47e-05	1.04419	9.04e-05
5.76e-05	1.04062	8.81e-05
6.08e-05	1.03672	8.57e-05
6.4e-05	1.03353	8.35e-05
6.72e-05	1.03054	8.15e-05
7.04e-05	1.02767	7.96e-05
7.36e-05	1.02506	7.79e-05
7.68e-05	1.02297	7.62e-05
8e-05	1.02071	7.47e-05
8.32e-05	1.01903	7.32e-05
8.64e-05	1.01762	7.18e-05
8.96e-05	1.01634	7.05e-05
9.28e-05	1.01495	6.93e-05
9.6e-05	1.01369	6.81e-05
9.98e-05	1.01222	6.68e-05
0.00010432	1.01077	6.54e-05
0.00010944	1.00924	6.39e-05
0.0001152	1.0079	6.23e-05
0.0001216	1.00661	6.06e-05
0.000128	1.00563	5.91e-05
0.0001344	1.00477	5.76e-05
0.0001408	1.00422	5.63e-05
0.0001472	1.00377	5.51e-05
0.0001536	1.00348	5.39e-05
0.00016	1.00322	5.28e-05
0.0001664	1.00302	5.18e-05
0.0001728	1.00283	5.08e-05
0.0001792	1.00268	4.99e-05
0.0001856	1.00273	4.9e-05
0.000192	1.00284	4.82e-05
0.00019968	1.00304	4.73e-05
0.00020864	1.00324	4.63e-05
0.00021888	1.00327	4.52e-05
0.0002304	1.00312	4.41e-05
0.0002432	1.00282	4.29e-05
0.000256	1.00256	4.18e-05
0.0002688	1.00231	4.08e-05
0.0002816	1.0023	3.98e-05
0.0002944	1.00224	3.89e-05
0.0003072	1.00217	3.81e-05
0.00032	1.00213	3.73e-05
0.0003328	1.00206	3.66e-05
0.0003456	1.00195	3.59e-05
0.0003584	1.00182	3.53e-05
0.0003712	1.00174	3.47e-05
0.000384	1.00156	3.41e-05
0.00039936	1.0015	3.34e-05
0.00041728	1.00158	3.27e-05
0.00043776	1.00183	3.2e-05
0.0004608	1.00225	3.12e-05
0.0004864	1.00259	3.03e-05
0.000512	1.00273	2.95e-05
0.0005376	1.00285	2.88e-05
0.0005632	1.003	2.82e-05
0.0005888	1.00306	2.75e-05
0.0006144	1.0034	2.7e-05
0.00064	1.0037	2.64e-05
0.0006656	1.00363	2.59e-05
0.0006912	1.00341	2.54e-05
0.0007168	1.0032	2.49e-05
0.0007424	1.00294	2.45e-05
0.000768	1.00307	2.41e-05
0.00079872	1.00326	2.36e-05
0.00083456	1.00343	2.31e-05
0.00087552	1.00351	2.26e-05
0.0009216	1.00318	2.2e-05
0.0009728	1.00236	2.14e-05
2e-07				1.25764
3e-07				1.25675
4e-07				1.25586
5e-07				1.25498
6e-07				1.2541
7e-07				1.25323
8e-07				1.25235
9e-07				1.25148
1e-06				1.25061
1.1e-06				1.24975
1.2e-06				1.24889
1.3e-06				1.24803
1.4e-06				1.24718
1.5e-06				1.24632
1.6e-06				1.24548
1.7e-06				1.24463
1.8e-06				1.24379
1.9e-06				1.24295
2e-06				1.24211
2.1e-06				1.24127
2.2e-06				1.24044
2.3e-06				1.23961
2.4e-06				1.23879
2.5e-06				1.23797
2.6e-06				1.23715
2.7e-06				1.23633
2.8e-06				1.23552
2.9e-06				1.2347
3e-06				1.2339
3.1e-06				1.23309
3.2e-06				1.23229
3.4e-06				1.23069
3.6e-06				1.2291
3.8e-06				1.22753
4e-06				1.22596
4.2e-06				1.22441
4.4e-06				1.22287
4.6e-06				1.22134
4.8e-06				1.21982
5e-06				1.21831
5.2e-06				1.21681
5.4e-06				1.21532
5.6e-06				1.21384
5.8e-06				1.21237
6e-06				1.21091
6.2e-06				1.20946
6.4e-06				1.20802
6.8e-06				1.20518
7.2e-06				1.20237
7.6e-06				1.1996
8e-06				1.19688
8.4e-06				1.19418
8.8e-06				1.19153
9.2e-06				1.18891
9.6e-06				1.18633
1e-05				1.18379
1.04e-05				1.18128
1.08e-05				1.1788
1.12e-05				1.17636
1.16e-05				1.17396
1.2e-05				1.17159
1.24e-05				1.16925
1.28e-05				1.16694
1.36e-05				1.16242
1.44e-05				1.15803
1.52e-05				1.15375
1.6e-05				1.1496
1.68e-05				1.14556
1.76e-05				1.14163
1.84e-05				1.13781
1.92e-05				1.1341
2e-05				1.13048
2.08e-05				1.12697
2.16e-05				1.12356
2.24e-05				1.12023
2.32e-05				1.11701
2.4e-05				1.11386
2.48e-05				1.11081
2.56e-05				1.10784
2.72e-05				1.10215
2.88e-05				1.09676
3.04e-05				1.09167
3.2e-05				1.08686
3.36e-05				1.0823
3.52e-05				1.078
3.68e-05				1.07393
3.84e-05				1.07008
4e-05				1.06644
4.16e-05				1.063
4.32e-05				1.05975
4.48e-05				1.05667
4.64e-05				1.05376
4.8e-05				1.05101
4.96e-05				1.04841
5.12e-05				1.04595
5.44e-05				1.04143
5.76e-05				1.03738
6.08e-05				1.03377
6.4e-05				1.03053
6.72e-05				1.02764
7.04e-05				1.02506
7.36e-05				1.02275
7.68e-05				1.02068
8e-05				1.01883
8.32e-05				1.01718
8.64e-05				1.01571
8.96e-05				1.01439
9.28e-05				1.01321
9.6e-05				1.01215
9.92e-05				1.01121
0.0001024				1.01036
0.0001088				1.00894
0.0001152				1.00779
0.0001216				1.00688
0.000128				1.00615
0.0001344				1.00557
0.0001408				1.0051
0.0001472				1.00473
0.0001536				1.00443
0.00016				1.00419
0.0001664				1.004
0.0001728				1.00385
0.0001792				1.00373
0.0001856				1.00363
0.000192				1.00355
0.0001984				1.00349
0.0002048				1.00344
0.0002176				1.00337
0.0002304				1.00332
0.0002432				1.0033
0.000256				1.00328
0.0002688				1.00326
0.0002816				1.00326
0.0002944				1.00325
0.0003072				1.00325
0.00032				1.00325
0.0003328				1.00325
0.0003456				1.00325
0.0003584				1.00324
0.0003712				1.00324
0.000384				1.00324
0.0003968				1.00324
0.0004096				1.00324
0.0004352				1.00324
0.0004608				1.00324
0.0004864				1.00324
0.000512				1.00324
0.0005376				1.00324
0.0005632				1.00324
0.0005888				1.00324
0.0006144				1.00324
0.00064				1.00324
0.0006656				1.00324
0.0006912				1.00324
0.0007168				1.00324
0.0007424				1.00324
0.000768				1.00324
0.0007936				1.00324
0.0008192				1.00324
0.0008704				1.00324
0.0009216				1.00324
0.0009728				1.00324

## Sheet: Supp_Figure15
Supplementary Figure 15	SDS-PAGE	stained with instant blue and using a SeeBlue Plus2 pre-stained protein ladder
Below are uncropped images of each panel the purified protein product used in this study is highlighted by the black box
Panel: GST-MPS1
Panel: Cdc20N
Panel: Mad2 WT
Panel: Mad2 R133A
Panel: Mad2 LL
Panel: Mad1 485-718: Mad2
Panel: Mad1 485-718 : Mad2 R133A
Panel: Mad1 485-718 : Mad2 : Mad2LL
Panel: Mad1 CTD
